# Supplementary material for: Molecular and physiologic mechanisms of advanced ripening by trunk girdling at early veraison of ‘Summer Black’ grape
Source: Front Plant Sci. 2022 Oct 18;13:1012741. doi: 10.3389/fpls.2022.1012741 (PMC9623158; doi:10.3389/fpls.2022.1012741)
Supplement: Supplementary file 1 [file Table_1.xlsx]

## Sheet: Sheet1
Supplementary Table 1. Primers used for qRT-PCR
Genename	Gene ID V2.0	Description	Forward primer (5' - 3')	Reverse primer (5' - 3')	Product length (bp)	Citation
ACCO	VIT_200s2086g00010	1-aminocyclopropane-1-carboxylate oxidase	TGGCAAGTACAAGAGCGTGAT	TGCTGGTGCTGGGTAGATGA	115
ACCO3	VIT_212s0059g01380	1-aminocyclopropane-1-carboxylate oxidase 3	CAGTCATCTACCCAGCACCG	GCCTCAAATCTTGGCTCCTT	136
C4H	VIT_206s0004g08150	Trans-cinnamate 4-monooxygenase	ACCACCCTCACATCCAGAAGA	TATCAGGCTCGGTGACTTGG	81
CHS2	VIT_205s0136g00260	Chalcone synthase 2	TTTATTTTGGACGAGATGAGGAGG	TGGTCCGAAACCGAAGAGC	91
GAPDH	VIT_217s0000g10430	Glyceraldehyde-3-phosphate dehydrogenase	CGGAGCTGAATTTGTTGT	GTGGAGTTCTGGCTTGTA	165	Leng(2016)
MAPA1-1	VIT_205s0077g01650	Major allergen Pru ar 1	TCCTTCCTCAAGCCATAAAGTG	CCCATCAAAGCATCTCCCTC	181
MAPA1-2	VIT_205s0077g01670	Major allergen Pru ar 1	CCCTGATCCTTGAGGCTGAC	CCATTTCCTTCCACTGTTTCG	82
MYB90	VIT_202s0033g00410	Transcription factor MYB90	AACAGATGGTCCTTGATTGCG	TTTGGAGAACTTGTGAGGGTGA	177
MYBA3	VIT_202s0033g00450	Transcription factor MYB114	GGAAGCCAGGTAATGCACCA	TCCTCTTCTTGGGTCCATGC	194
PME1	VIT_212s0035g01900	Pectinesterase/pectinesterase inhibitor PPE8B	GGCTTCTCAATACAATTCTCCAAC	AGCAAAATCCCCATTCCACT	180
PMEi	VIT_200s0323g00060	Invertase pectin methylesterase inhibitor	CAGCCTTAACAGATGAGGAAACC	CAGGGCATTGCTAGTCAAACG	122
PMEi1	VIT_200s0323g00070	Invertase pectin methylesterase inhibitor	CGGCTTTGTTCATTCTGCTT	TTGGGGCTGGTTTGGATT	178
SPS1	VIT_218s0089g00410	Sucrose-phosphate synthase 1	CCAAAGGATGCGGATGAGA	TTTTCCCCAACAAACACCAC	165
Note: bp, base pairs.
