# Supplementary material for: Molecular and physiologic mechanisms of advanced ripening by trunk girdling at early veraison of ‘Summer Black’ grape
Source: Front Plant Sci. 2022 Oct 18;13:1012741. doi: 10.3389/fpls.2022.1012741 (PMC9623158; doi:10.3389/fpls.2022.1012741)
Supplement: Supplementary file 2 [file Table_2.xlsx]

## Sheet: Sheet1
Supplementary Table 2. RNA-seq data output and mapping
Sample	Raw bases	Raw reads	Clean bases	Clean reads	Q30 percentage (%)	Mapped reads	Mapped percentage (%)
CK10_1	8303113708	54987508	7970037836	54363900	92.84	47142500	86.72
CK10_2	7962938190	52734690	7625699400	52134810	93.19	47069712	90.28
CK10_3	9636192746	63815846	9254505999	63145384	93.21	56456110	89.41
CK20_1	7792907358	51608658	7463534130	51038962	92.96	45359997	88.87
CK20_2	9374788190	62084690	9055384549	61428500	92.91	55065731	89.64
CK20_3	8285348256	54869856	8023474798	54288528	92.55	48254043	88.88
CK30_1	8033141110	53199610	7820758473	52646426	92.51	45772022	86.94
CK30_2	7670990562	50801262	7469560759	50301060	92.45	44129115	87.73
CK30_3	9134574974	60493874	8919034806	60003528	93.06	54464221	90.77
G10_1	8211977658	54383958	7877168202	53793924	92.9	47743350	88.75
G10_2	8660834218	57356518	8350478328	56763906	92.88	49921574	87.95
G10_3	7541997000	49947000	7275261120	49377712	93.16	44677382	90.48
G20_1	8637492638	57201938	8357383637	56607594	92.73	50335159	88.92
G20_2	7724649318	51156618	7501270522	50670938	92.43	46031314	90.84
G20_3	8258608572	54692772	8002369511	54206494	93.02	48613856	89.68
G30_1	8214296716	54399316	7881177319	53777122	93.01	48107935	89.46
G30_2	8050376552	53313752	7724135880	52742120	93.12	45890843	87.01
G30_3	9088845530	60191030	8679890402	59597830	93.15	53580655	89.9
Note: Sample name were displayed by treatment_replicate.
