# Supplementary material for: Molecular and physiologic mechanisms of advanced ripening by trunk girdling at early veraison of ‘Summer Black’ grape
Source: Front Plant Sci. 2022 Oct 18;13:1012741. doi: 10.3389/fpls.2022.1012741 (PMC9623158; doi:10.3389/fpls.2022.1012741)
Supplement: Supplementary file 3 [file Table_3.xlsx]

## Sheet: exp_detail_20220208_014711
Supplementary Table 3. Gene expression detail
Gene ID	CK10_1	CK10_2	CK10_3	CK20_1	CK20_2	CK20_3	CK30_1	CK30_2	CK30_3	G10_1	G10_2	G10_3	G20_1	G20_2	G20_3	G30_1	G30_2	G30_3
VIT_200s0120g00005	0	0	0	0	0	0	0	0	0	0	0	0	0	0	1.54	0	0	0
VIT_200s0120g00010	11.11	11.57	11.34	14.7	11.71	13.22	11.18	10.91	10.42	11.04	8.89	11.06	14.54	13.63	12.23	12.43	11.72	12.2
VIT_200s0120g00020	9.35	9.02	9.26	8.65	8.12	8.26	11.48	10.32	9.55	7.83	9.65	9.19	8.43	8.25	7.75	9.36	8.26	8.92
VIT_200s0120g00030	0	0	0	0	0	0	0	0	0	0	0	0	0	0	0	0	0	0.3
VIT_200s0120g00060	0	0	0	0	0	0	0	0	0	0	0	0	0	0	0	0	0	0
VIT_200s0120g00070	0	0	0.31	0	0	0	0	0	0	0	0	0	0	0	0	0	0	0
VIT_200s0120g00080	0	0	0	0	0	0.3	0	0	0	0	0	0	0	0	0	0	0	0
VIT_200s0120g00100	0	0	0	0	0	0	0	0	0	0	0	0	0	0	0	0	0	0
VIT_200s0120g00120	0	0	0	0	0	0	0	0	0	0	0	0	0	0	0	0	0	0
VIT_200s0120g00270	0	0	0.32	0	0.06	0.14	0.37	0.4	0.06	0.14	0.14	0.24	0.33	0.23	0.14	0	0	0.35
VIT_200s0120g00280	0	0	0	0	0	0	0	0	0	0	0	0	0	0	0	0	0	0
VIT_200s0120g00290	0.4	0.28	2.04	0.56	1.06	0	0.42	0.74	0.35	1.29	0.63	0.44	0.12	0.74	0.13	0.23	0.12	0.54
VIT_200s0120g00300	0	0	0	0	0	0	0	0	0	0	0	0	0	0	0	0	0	0
VIT_200s0125g00010	0	0	0	0	0.32	0	0	0	0	0	0	0	0	0	0	0	0	0
VIT_200s0125g00020	1187.33	387.98	921.4	499.37	355.62	496.51	357.78	87.85	121.86	587.54	1081.02	344.22	381.08	167.28	550.18	194.73	1131.47	265.83
VIT_200s0125g00040	3.85	3.69	9.91	5.67	5.37	6.41	2.41	10.19	5.93	1.79	1.81	15.99	0	0	4.18	0	0	4.05
VIT_200s0125g00050	0	0.11	0	0.11	0	0.22	0.34	0.12	0	0.21	0.21	0	0	0.12	0.11	0.09	0	0
VIT_200s0125g00060	18.04	2.85	4.97	5.23	2.9	1.91	1.98	1.55	0.91	9.34	5.75	1.74	2.4	0.58	2.05	2.98	7.23	3.9
VIT_200s0125g00070	639.12	273.46	430	376.41	342.82	241.23	249.06	80.42	72.87	384.35	654.61	219.09	267.18	141.61	323.51	183.29	506.55	209.48
VIT_200s0125g00080	0.73	0.53	0.52	0.38	0.95	1.23	0.74	0.4	0.38	0.28	0.41	0.16	0.87	0.32	0.56	0.63	0.84	0.24
VIT_200s0125g00090	0.11	0.14	0.12	0.14	0.15	0	0.12	0.02	0.12	0.08	0.18	0.08	0.05	0.09	0.08	0.08	0.06	0.08
VIT_200s0125g00100	0	0	0	0	0	0	0	0	0	0	0	0	0	0	0	0	0	0
VIT_200s0125g00140	0.12	0.09	0.08	0.06	0.13	0.12	0	0.1	0	0	0.03	0.03	0.05	0.13	0.06	0.05	0.1	0
VIT_200s0125g00150	0	0	0	0.09	0	0.09	0	0	0	0	0	0	0	0.1	0	0	0	0
VIT_200s0125g00160	0.09	0	0	0	0	0	0	0	0	0	0	0	0	0	0	0	0	0
VIT_200s0125g00170	10.57	10.56	12.55	10.23	9.22	9.77	9.89	10.26	9.45	8.89	10.86	9.66	9.04	8.86	8.98	6.98	5.57	8.51
VIT_200s0125g00180	3.01	2.09	3.14	2.72	2.64	2.35	1.84	2.69	2.31	1.99	2.83	2.33	2.6	2.81	2.62	2	1.92	2.03
VIT_200s0125g00190	3.35	1.83	2.65	3	1.95	2.48	1.58	2.25	2.16	0.63	1.79	1.5	5.7	3.04	3.94	1.95	2.32	1.96
VIT_200s0125g00200	0.85	0.28	1	0.29	0.5	0.28	0	0.95	1.23	0.27	0	0.32	1.82	0.63	0	0.95	2.97	1.77
VIT_200s0125g00210	3.3	3.5	3.79	4.68	4.18	4.23	3.96	4.05	3.07	2.97	4.64	3.39	5.87	6.4	4.86	3.82	3.32	3.62
VIT_200s0125g00250	8.06	8.87	8.39	10	8.84	8.97	10.06	9.14	8.52	7.77	8.18	7.89	10.16	9.14	9.46	9.39	8.72	10.62
VIT_200s0125g00260	9.42	9.32	11.02	10.08	10.03	10.69	10.89	11.1	11.07	11.5	11.73	11.81	12.12	12.24	11.65	7.62	6.95	11.52
VIT_200s0125g00270	22.22	24.28	24.84	26.59	28.48	23.34	26.05	30.63	27.15	19.4	21.86	20.91	31.78	30.88	30.41	25.42	25.67	26.55
VIT_200s0125g00280	35.2	32.15	33.64	21.25	17.71	19.1	15.3	9.32	15.55	19.92	22.82	22.52	7.02	9.25	7.42	1.1	0.96	3.43
VIT_200s0125g00290	0.24	0.12	0.04	0.12	0.03	0.12	0.04	0	0	0.15	0.04	0.13	0.04	0.09	0.19	0.11	0.27	0.07
VIT_200s0125g00300	0	0	0	0	0	0	0	0	0	0	0	0	0	0	0	0	0	0
VIT_200s0125g00310	1.67	1.6	2.4	2.18	1.61	2.71	1.37	1.81	2.19	2	1.28	2.12	2.55	1.97	3.15	1.56	1.8	1.61
VIT_200s0125g00315	0	0.21	0.15	0.41	0.2	0.66	0.27	0.19	0.38	0	0.36	0.28	0.3	0.31	0.69	0	0	0.31
VIT_200s0125g00320	0	0	0	0	0	0	0	0	0	0	0	0	0	0	0	0	0	0
VIT_200s0125g00330	0	0	0	0	0	0	0	0	0	0	0	0	0	0	0	0	0	0
VIT_200s0125g00340	0	0	0	0	0	0	0	0	0	0	0	0	0	0	0	0	0	0
VIT_200s0125g00350	0	0	0.25	0.14	0.24	0.42	0	0	0.12	0.4	0	0.31	0.26	0.31	0.41	0.24	0.08	0.22
VIT_200s0125g00380	0	0	0	0	0	0	0	0	0	0	0	0	0	0	0	0	0	0
VIT_200s0125g00390	0	0	0	0	0	0	0	0	0	0	0	0	0	0	0	0	0	0
VIT_200s0125g00410	0	0	0.01	0	0	0	0.01	0	0	0	0	0.05	0.09	0.02	0.01	0.01	0.06	0.04
VIT_200s0125g00420	6.94	9.01	9.35	7.17	8.22	7.98	6.83	7.03	7.02	6.73	7.97	7.97	7.22	7.51	7.81	5.01	4.31	6.31
VIT_200s0125g00430	2.76	2.86	1.24	2.52	3.5	6.55	1.4	3.63	1.22	2.34	2.77	7.19	2.44	4.55	1.52	1.19	0.62	3.13
VIT_200s0125g00440	0.06	0.1	0.75	0.08	0.18	0.19	0.7	0.06	0	0.07	0.39	0	0.24	0.23	0	0.05	0	0.05
VIT_200s0131g00010	0.15	0.21	0	0	0.06	0	0.07	0	0.13	0	0	0	0	0	0	0	0	0
VIT_200s0131g00020	0.21	0	0	0	0	0	0.11	0	0	0	0	0.11	0	0	0	0	0	0
VIT_200s0131g00025	0	0	0	0	0	0	0	0	0	0	0	0	0	0	0	0	0	0
VIT_200s0131g00030	0	0	0	0	0	0	0	0	0	0	0	0	0	0	0	0	0	0
VIT_200s0131g00040	0	0	0	0	0	0	0	0	0	0	0	0	0	0	0	0	0	0
VIT_200s0131g00050	0	0	0	0	0	0	0	0	0	0	0	0	0.1	0	0	0	0	0
VIT_200s0131g00060	0	0	0	0	0	0	0	0	0	0	0	0	0	0	0	0	0	0
VIT_200s0131g00070	0	0	0	0	0	0	0	0.25	0	0	0	0	0	0	0	0	0	0
VIT_200s0131g00080	0	0	0	0	0	0	0	0	0	0	0	0	0	0	0	0	0	0
VIT_200s0131g00090	0	0	0	0	0	0	0	0	0	0	0	0	0	0	0	0	0	0
VIT_200s0131g00100	0	0	0	0	0	0	0	0	0	0	0	0	0	0	0	0	0	0
VIT_200s0131g00110	0	0	0	0	0	0	0	0	0	0	0	0	0	0	0	0	0	0
VIT_200s0131g00120	0	0	0	0	0	0	0	0	0	0	0	0	0	0	0	0	0	0
VIT_200s0131g00130	0	0	0	0	0	0	0	0	0	0	0	0	0.28	0	0	0	0	0
VIT_200s0131g00140	0	0	0	0	0	0	0	0	0	0	0	0	0	0	0	0	0	0
VIT_200s0131g00150	0	0	0	0	0	0	0	0	0	0	0	0	0	0	0	0	0	0
VIT_200s0131g00160	0	0	0	0	0	0	0	0	0	0	0	0	0	0	0	0	0	0
VIT_200s0131g00170	0	0	0	0	0	0	0	0	0	0	0	0	0	0	0	0	0	0
VIT_200s0131g00175	0	0	0	0	0	0	0	0	0	0	0	0	0	0	0	0	0	0
VIT_200s0131g00180	0	0	0	0	0	0	0	0	0	0	0	0	0	0	0	0	0	0
VIT_200s0131g00183	0	0	0	0	0	0	0	0	0	0	0	0	0	0	0	0	0	0
VIT_200s0131g00186	0	0	0	0	0	0	0	0	0	0	0	0	0	0	0	0	0	0
VIT_200s0131g00192	0	0	0	0	0	0	0	0	0	0	0	0	0	0	0	0	0	0
VIT_200s0131g00195	0	0	0	0	0	0	0	0	0	0	0	0	0	0	0	0	0	0
VIT_200s0131g00200	0	0	0	0	0	0	0	0	0	0	0	0	0	0	0	0	0	0
VIT_200s0131g00210	0	0	0	0	0	0	0	0	0	0	0	0	0	0	0	0	0	0
VIT_200s0131g00220	0.06	0	0	0	0.04	0	0	0	0	0	0	0	0	0	0	0	0	0
VIT_200s0131g00230	0	0	0	0	0	0	0	0	0	0	0	0	0	0	0	0	0	0
VIT_200s0131g00240	0	0	0	0	0	0	0	0	0	0	0	0	0	0	0	0	0	0
VIT_200s0131g00250	0.25	0.26	0	0	0.33	0	0	0.14	0.11	0.12	0.12	0	0.11	0	0	0.11	0.11	0.2
VIT_200s0131g00252	0	0	0	0	0	0	0	0	0	0	0	0	0	0	0	0	0	0
VIT_200s0131g00254	0	0	0	0	0	0	0	0	0	0	0	0	0	0	0	0	0	0
VIT_200s0131g00256	0	0	0	0	0	0	0	0	0	0	0	0	0	0	0	0	0	0
VIT_200s0131g00260	0	0	0	0	0	0	0	0	0	0	0	0	0	0	0	0	0	0
VIT_200s0131g00270	0	0	0	0	0	0	0	0	0	0	0	0	0	0	0	0	0	0
VIT_200s0131g00280	0	0	0	0.09	0	0	0	0	0	0	0	0	0	0	0	0	0	0.07
VIT_200s0131g00290	0	0	0	0	0	0	0	0	0	0	0	0	0	0	0	0	0	0
VIT_200s0131g00300	0	0	0.68	0	0	0	0	0	0	0.74	0	0	0	0	0	0	0	0
VIT_200s0131g00305	0	0	0	0	0	0	0	0	0	0	0	0	0	0	0	0	0	0
VIT_200s0131g00310	0	0	0	0	0	0	0	0	0	0	0	0	0	0	0	0	0	0
VIT_200s0131g00312	0	0	0	0	0	0	0	0	0	0	0	0	0	0	0	0	0	0
VIT_200s0131g00314	0	0	0	0	0	0	0	0	0	0	0	0	0	0	0	0	0	0
VIT_200s0131g00316	0	0	0	0	0	0	0	0	0	0	0	0	0	0	0	0	0.09	0.08
VIT_200s0131g00318	0	0	0	0	0	0	0	0	0	0	0	0	0	0	0	0	0	0
VIT_200s0131g00320	0.23	0	0	0	0	0	0	0	0	0	0	0	0	0	0	0	0	0
VIT_200s0131g00330	0	0	0	0	0	0	0	0	0	0	0	0	0	0	0	0	0	0
VIT_200s0131g00340	0.08	0	0	0	0	0	0	0	0	0	0	0	0	0	0.08	0	0	0
VIT_200s0131g00345	0	0	0	0	0	0	0	0	0	0	0	0	0	0	0	0	0	0
VIT_200s0131g00350	0	0	0	0	0	0	0	0	0	0	0	0	0	0	0	0	0	0
VIT_200s0131g00355	0	0	0	0	0	0	0	0	0	0	0	0	0	0	0	0	0	0
VIT_200s0131g00360	0	0	0	0	0	0	0	2.46	0	1.74	0	0	0	0	1.97	0	0	0
VIT_200s0131g00370	0	0	0	0	0	0	0	0	0	0	0	0	0	0	0	0	0	0
VIT_200s0131g00420	0	0	0	0	0	0	0	0	0	0	0	0	0	0	0	0	0	0
VIT_200s0131g00430	0	0	0	0	0	0	0	0	0	0	0	0	0	0	0	0	0	0
VIT_200s0144g00010	23.89	22.25	27.83	24.21	22.62	23.25	25.68	27.05	22.73	19.9	23.85	23.67	24.3	26.98	24.57	23.67	17.82	27.32
VIT_200s0144g00020	0	0	0	0	0	0	0	0	0	0	0	0	0	0	0	0	0	0
VIT_200s0144g00040	15.99	16.06	19.01	20.51	19.04	19.26	15.75	10.44	8.71	17.12	23.04	17.15	13.67	24.95	17.1	2.33	2.71	7
VIT_200s0144g00060	0	0	0	0	0	0	0	0	0	0	0	0	0	0	0	0	0	0
VIT_200s0144g00080	0	0	0	0	0	0	0	0	0	0	0	0	0	0	0	0	0	0
VIT_200s0144g00090	0	0	0	0	0	0	0	0	0	0	0	0	0	0	0	0	0	0
VIT_200s0144g00100	0	0	0	0	0	0	0	0	0	0	0	0	0	0	0	0	0	0
VIT_200s0144g00110	0	0	0	0	0	0	0	0	0	0	0	0	0	0	0	0	0	0
VIT_200s0144g00120	8.03	6	7.27	20.35	11.54	13.48	6.3	8.85	7.74	5.2	14.87	18.24	16.01	17.11	8.34	5.18	2	5.93
VIT_200s0144g00160	0	0	0	0	0	0	0	0	0	0	0	0	0	0	0	0	0	0
VIT_200s0144g00170	11.82	20.61	20.88	14.87	16.27	16.99	3.37	6.34	9.55	19.56	17.93	28.3	3.1	16.11	13.97	12.54	6.61	24.07
VIT_200s0144g00190	13.28	10.31	11.26	14.05	13.19	14.37	3.33	7.52	2.79	9.19	17.4	11.02	12.72	15.27	13.52	2.52	1.01	3.79
VIT_200s0144g00210	3.96	5.33	3.59	5.26	4	5.43	3.4	5.3	4.54	4.71	4.89	3.66	6.05	5.21	3.01	5.25	6.13	4.93
VIT_200s0144g00220	15.97	15.42	16.72	17.31	19.79	16.52	10.6	9.14	7.19	13.66	20.93	18.41	15.64	19.35	12.42	3.84	5.3	6.68
VIT_200s0144g00230	0.26	0	0.82	0.12	0.57	0.22	0.69	0.37	0.39	0.71	1.05	0.86	0.81	0.55	0.43	0.2	0.39	0.27
VIT_200s0144g00240	0	0	0	0	0	0	0	0	0	0	0	0	0	0	0	0	0	0
VIT_200s0144g00250	0	0	0	0	0	0	0	0	0	0	0	0	0	0	0	0	0	0
VIT_200s0144g00260	0	0	0	0	0	0	0	0	0	0	0	0	0	0	0	0	0	0
VIT_200s0144g00265	13.8	12.02	11.78	7.36	5.25	12.18	4.77	6.33	4.05	4.94	14.14	13.26	6.72	10.8	15.3	2.7	2.94	0.27
VIT_200s0144g00270	9.91	6.84	8.9	10.74	14.82	8.03	6.99	5.99	4.75	8.69	11.12	9.74	9.34	9.87	8.63	3.61	2.68	3.75
VIT_200s0144g00290	23.59	35.31	28.58	29.11	25.26	21.86	41.59	35.77	35.69	24.15	34.96	20.99	46.97	32.61	35.97	38.02	36.74	37.29
VIT_200s0144g00300	22.13	6.22	0	4.67	8.61	4.72	3.02	2.83	2.55	11.19	15.45	22.95	0	2.8	4.94	1.71	4.06	1.7
VIT_200s0145g00060	0	0	0	0	0	0	0	0	0	0	0	0	0	0	0	0	0	0
VIT_200s0145g00085	0	2.37	0	0	0	0	0	0	0	0	2.35	0	0	0	0	0	2.12	1.72
VIT_200s0145g00110	0	0	0	0	0	0	0	0	0	0	0	0	0	0	0	0	0	0
VIT_200s0153g00010	0	0	0	0	0	0	0	0	0	0	0	0	0	0	0	0	0	0
VIT_200s0153g00030	0	0	0	0	0	0	0	0	0	0	0	0	0	0	0	0	0	0
VIT_200s0153g00040	0	0	0	0	0	0	0	0	0	0	0	0	0	0	0	0	0	0
VIT_200s0153g00050	67.33	130.92	97.1	32.17	46.81	29.28	27.84	39.3	30.8	19.5	13.91	26.8	14.47	17.02	16.5	23.25	24.41	18.9
VIT_200s0153g00060	0	0	0	0	0	0	0	0	0	0	0	0	0	0	0	0	0	0
VIT_200s0153g00070	0	0	0	0	0	0	0	0	0	0	0	0	0	0	0	0	0	0
VIT_200s0153g00080	0	0	0	0	0	0	0	0	0	0	0	0	0	0	0	0	0	0
VIT_200s0153g00085	0.79	0.7	0.85	0.45	1.24	0.66	0.52	0.38	0.43	0.8	0.82	0.17	0.58	1.15	0.3	0.5	0.21	0.45
VIT_200s0153g00090	0	0	0	0	0	0	0	0	0.17	0	0	0	0	0	0	0	0.17	0.31
VIT_200s0160g00010	4.08	4.28	3.27	4.35	4.65	3.12	3.63	4.31	5.71	2.49	3.33	2.8	6.53	4.83	3.33	3.93	5.37	4.37
VIT_200s0160g00020	1.06	2.23	1.23	3.28	4.66	3.14	2.48	3.58	3.15	2.17	2.12	2.27	3.15	4.83	2.13	2.05	2.35	3.25
VIT_200s0160g00030	0	0	0	0	0	0	0	0	0	0	0	0	0	0	0	0	0	0
VIT_200s0160g00038	0	3.02	0	0	1.45	3.43	5.72	0.93	1.55	0	2.94	0	2.21	1.97	3.37	0	0	1.11
VIT_200s0160g00046	0	0.33	0.41	0.82	0.28	0.48	0.16	0.35	0.69	0.74	0.3	0.44	0.69	0.7	0.33	0.27	0	0.45
VIT_200s0160g00054	0	0.1	0.04	0	0.04	0	0.05	0.05	0.04	0	0.09	0	0	0.05	0	0	0.04	0
VIT_200s0160g00062	0.15	0	0	0.3	0	0	0.15	0.16	0.13	0	0	0.16	0	0	0	0	0.13	0.23
VIT_200s0160g00090	0.53	0.23	0.61	1.22	0.95	0.84	0.9	0.84	0.42	0.34	0.63	0.74	0.37	0.76	0.56	0.27	0.16	0.45
VIT_200s0160g00100	1.12	1.68	2.26	2.99	2.63	3.51	2.74	3.1	2.48	1.16	1.81	2.68	1.54	3.72	2.84	0.56	0.21	1.85
VIT_200s0160g00120	6.87	3.96	4.43	7.98	9.63	3.65	8.07	1.41	8.64	7.45	4.25	10.32	9.09	2.81	12.46	3.05	3.25	9.91
VIT_200s0160g00130	9.14	7.85	9.05	10.21	11.7	11.07	12.63	11.97	12.13	9.48	10.02	10.7	12.18	10.99	13.53	13.66	15.74	12.23
VIT_200s0160g00140	0	0	0	0	0	0	0	0	0	0	0	0	0	0	0	0	0	0
VIT_200s0160g00150	4.16	3.92	3.78	5.54	6.05	5.18	6.7	6.28	6.86	4.53	4.76	5.32	7.56	7.39	7.63	7.02	5.31	6.88
VIT_200s0160g00160	0	0	0	0	0	0	0	0	0.17	0	0	0	0	0	0	0	0	0
VIT_200s0160g00170	0	0	0	0	0	0	0	0	0	0	0	0	0	0	0	0	0	0
VIT_200s0160g00180	0	0	0	0	0	0	0	0	0	0	0	0	0	0	0	0	0	0
VIT_200s0160g00210	91.22	103.06	75.73	79.5	96.12	82.08	48.46	46.9	40.46	65.2	77.5	61.8	61.11	73.35	57.17	44.77	40.46	37.54
VIT_200s0160g00220	9.38	8.94	9	12.04	10.03	12.02	13.59	12.77	12.89	8.94	9.17	12.1	11.04	11.18	13.23	10.7	13.65	12.29
VIT_200s0160g00240	0	0	0	0	0	0	0	0	0	0	0	0	0	0	0	0	0	0
VIT_200s0160g00250	0	0	0	0	0	0	0	0	0	0	0	0	0	0	0	0	0	0
VIT_200s0160g00270	0	0	0	0	0	0	0	0	0	0	0	0	0	0	0	0	0	0
VIT_200s0160g00275	0	0	0	0	0	0	0	0	0	0	0	0	0	0	0	0	0	0
VIT_200s0160g00280	0	0	0	0	0	0	0	0	0	0	0	0	0	0	0	0	0	0
VIT_200s0160g00290	0	0	0	0	0	0	0	0	0	0	0	0	0	0	0	0	0	0
VIT_200s0160g00300	0	0	0	0	0	0	0	0	0	0	0	0	0	0	0	0	0	0
VIT_200s0160g00310	2.73	3.17	4.47	6.25	6.78	6.14	5.85	3.9	2.7	1.49	3.82	1.17	2.72	4.79	5.04	1.38	0.87	2.15
VIT_200s0160g00320	0.22	0.21	0.4	0.55	0.39	0.47	0.64	0.59	0.38	0.22	0.43	0.33	0.27	0.57	0.53	0.1	0.03	0.45
VIT_200s0160g00330	0.23	0.18	0.55	0.16	0.99	0.45	0.39	0.38	0.39	0.35	0.79	1.05	0.41	0.06	0.43	0.07	0.27	0.68
VIT_200s0160g00340	15.82	20.92	18.02	27.55	24.31	24.39	28.65	20.28	24.23	19.58	21.57	15.63	25.89	27.79	31.42	25.56	23.64	29.47
VIT_200s0160g00350	0	0	0	0	0	0	0	0	0	0.65	0	0	0	0	0	0	0	0.27
VIT_200s0160g00360	1.45	0.87	1.12	2.86	2.5	2.07	4.75	5.34	3.83	1.9	2.25	1.79	3.52	3.34	3.42	0.85	1.47	3.17
VIT_200s0160g00370	5.63	3.79	5.31	8.76	6.53	4.98	7.7	6.37	8.58	4.72	5.06	6.42	10.32	8.43	8.74	4.63	6.32	7.71
VIT_200s0163g00010	0	0	0	0	0	0	0	0	0	0	0	0	0	0	0	0	0	0
VIT_200s0163g00020	0	0	0	0	0	0	0	0	0.4	0	0	0	0	0	0	0	0	0
VIT_200s0163g00030	0	0	0	0.29	0	0	0.29	0	0	0	0	0	0	0	0	0.23	0	0.22
VIT_200s0163g00040	0.14	0	0	0	0	0	0	0	0	0	0	0	0	0	0	0	0	0
VIT_200s0163g00050	1.8	4.1	1.4	2.31	3.15	1.8	4.67	3.5	1.57	2.35	3.59	2	3.1	3	3.76	1.34	0.79	4.97
VIT_200s0163g00060	1.39	3.19	3.52	5.07	3.68	5.16	8.36	11.21	4.73	2.87	8.13	3.67	3.85	4.77	3.71	4.21	2.81	3.07
VIT_200s0163g00070	0	2.95	0	2.98	5.89	0	21.14	0	3.52	8.58	2.96	0	3.14	0	0	7.56	0	14.83
VIT_200s0163g00080	0	0	0	0	0	0	0	0	0	0	0	0	0	0	0	0	0	0
VIT_200s0163g00100	0	0	0	0	0	0	0	0	0	0	0	0	0	0	0	0	0	0
VIT_200s0163g00150	0	0	0	0	0	0	0	0	0	0	0	0	0	0	0	0	0	0
VIT_200s0169g00040	1.22	1.71	1.54	3.6	3.85	3.98	2.55	3.3	2.88	1.27	1.92	1.99	5.96	4.4	4.89	3.81	3.78	3.5
VIT_200s0169g00050	0	0	0	0	0	0	0	0	0	0	0	0	0	0	0	0	0	0
VIT_200s0169g00060	0	0	0	0	0	0	0.97	0	0	0	0	0	0	0	0	0	0.75	0
VIT_200s0169g00070	0.44	0.14	0.38	1.06	0.45	0.54	0.29	0.29	0.46	0.27	0.24	0.2	0.17	0.6	0.46	0.31	0.33	0.31
VIT_200s0169g00080	3.49	4.08	3.64	3.04	2.65	1.61	2.69	3.89	2.36	0.6	2.86	2.36	2.67	4.39	3.77	3.67	2.51	3.14
VIT_200s0169g00090	1.33	0.42	1.49	3.64	2.41	2.33	2.21	2.16	1.91	1.4	2.1	0.84	2.88	3.45	2.18	1.15	3.04	1.62
VIT_200s0169g00100	0	0	0	0	0	0	0	0	0	0	0	0	0	0	0	0	0	0
VIT_200s0169g00110	0	0	0	0	0	0	0	0	0	0	0	0	0	0	0	0	0	0
VIT_200s0173g00030	2.19	1.2	2.68	1.82	3.12	2.49	1.82	1.61	2.42	1.31	0.91	2.14	1.8	0.78	2.25	1.84	3.36	1.73
VIT_200s0173g00040	0	0.24	0.51	0.69	0.15	0.24	0.18	0.34	0.14	0.29	0	0.08	0	0.22	0	0.16	0.24	0.21
VIT_200s0173g00060	6.78	10.14	3.08	1.38	2.38	1.02	0.36	0.76	0.89	3.84	1.35	4.18	1.24	0.38	1.68	0.57	0	0
VIT_200s0173g00070	0	0	0	0	0	0	0	0	0	0	0	0	0	0	0	0	0	0
VIT_200s0173g00110	0	0	0	0	0	0	0	0	0	0	0	0	0	0	0	0	0	0
VIT_200s0173g00120	0	0	0	0	0	0.55	0	0	0	0	0	0	0	0	0	0	0	0
VIT_200s0173g00130	0	0	0	0	0	0	0	0	0	0	0	0	0	0	0	0	0	0
VIT_200s0173g00140	0	0	0	0.26	0.24	0.6	0	0	0.22	0	0	0.32	0.34	0.41	0	0	0	0
VIT_200s0173g00150	0.08	0.08	0	0.33	0.03	0.2	0	0.04	0.03	0.15	0.07	0.04	0	0.04	0.08	0.07	0	0.06
VIT_200s0173g00170	0.06	0.23	0.21	0	0.18	0	0.27	0.02	0.06	0.19	0.13	0.07	0	0.13	0.07	0.21	0.21	0.39
VIT_200s0173g00200	0	0	0	0	0	0	0	0	0	0	0	0	0	0	0	0	0	0
VIT_200s0173g00210	0	0	0	0	0	0	0	0.25	0	0	0	0	0	0	0	0	0	0
VIT_200s0173g00220	0.15	0.3	0.26	0	0	0.18	0.16	0	0.63	0	0.14	0	0.13	0	0	0	0.52	0.51
VIT_200s0173g00223	0	0	0	0	0	0	0	0	0	0	0	0	0	0	0	0	0	0
VIT_200s0173g00226	0	0	0	0	0	0	0	0	0	0	0	0	0.28	0	0	0	0	0
VIT_200s0173g00230	0	0	0	0	0	0	0	0	0	0	0	0	0	0	0	0	0	0
VIT_200s0173g00240	0	0	0	0	0	0	0	0	0	0	0	0	0.63	0	1.48	0	0	0
VIT_200s0173g00250	0.23	0.26	1.47	0.77	0.19	1.82	1.2	0.49	0.61	1	0	1.18	0	0	0.33	0	0.03	0
VIT_200s0173g00260	0.24	0	0.31	0.09	0.16	0.44	0.34	0.44	0.29	0	0.07	0.22	0.13	0.28	0.08	0.16	0	0.13
VIT_200s0173g00270	0	0	0	0	0	0	0	0	0	0	0	0	0	0	0	0	0	0
VIT_200s0174g00010	0.21	0.13	0.44	0.39	0.47	0.6	0.3	0.42	0.37	0.45	0.32	0.23	0.44	0.36	0.3	0.15	0.16	0.12
VIT_200s0174g00060	0	0	0	0	0	0.19	0	0	0	0	0	0	0	0	0	0	0	0
VIT_200s0174g00070	0.21	0.13	0.05	0.16	0.13	0.18	0.24	0.39	0.3	0.06	0.08	0.19	0.28	0.06	0.17	0.14	0.4	0.18
VIT_200s0174g00075	0	0	0	0	0	0	0	0	0	0	0	0	0	0	0	0	0	0
VIT_200s0174g00080	0	0	0	0	0	0	0	0	0	0	0	0	0	0	0	0	0	0
VIT_200s0174g00090	1.23	2.09	2.11	2.2	3.26	2.72	2.8	5.2	3.51	0.86	1.96	4.15	3.55	3.9	3.55	2.94	1.25	3.18
VIT_200s0174g00100	3.33	2.72	3.18	2.74	3.95	2.19	2.92	1.97	3.9	2.39	2.75	1.97	3.93	3.27	3.46	4.06	4.24	3.87
VIT_200s0174g00110	5.49	6.56	5.67	7.04	5.3	4.68	4.7	8.37	8.79	6.97	3.89	5.44	8.13	6.7	3.98	10.97	11.96	6.91
VIT_200s0174g00120	6	7.19	6.07	5.54	6.47	6.82	7.45	7.98	7.66	6.65	5.96	7.23	6.83	5.79	6.12	6.42	6.66	7.02
VIT_200s0174g00130	5.95	6.29	6.51	5.09	6.73	7.29	5.89	7.01	6.37	6.17	6.62	7.24	7.65	5.45	6.57	5.92	5.46	5.96
VIT_200s0174g00140	1.62	2.16	1.39	1.89	2.18	1.66	1.47	2.17	2.46	1.66	2.03	2.13	1.58	1.39	1.36	2.08	2.08	2.15
VIT_200s0174g00150	14.99	14.37	16.39	15.03	13.96	14.11	12.27	11.45	10.32	12.47	13.25	13.55	12.74	14.02	13.13	7.69	6.57	11.35
VIT_200s0174g00153	0	0	0	0	0	0	0	0	0	0	0	0	0	0	0	0	0	0
VIT_200s0174g00156	0	0	0	0	0	0	0	0	0	0	0	0	0	0	0	0	0	0
VIT_200s0174g00160	0	0	0	0	0	0	0	0	0	0	0.08	0	0	0	0	0	0.06	0
VIT_200s0174g00170	4.28	7	5.25	5.35	5.1	4.87	4.33	4.03	5.54	5.46	3.02	5.27	3.86	3.6	3.72	2.55	3.37	2.86
VIT_200s0174g00190	183.6	176.51	191.22	180.31	193.79	176.24	157.85	159.48	162.71	167.21	171.11	163.59	170.76	166.52	163.6	167.42	160.13	171.41
VIT_200s0174g00200	26.75	23.49	26.66	23.97	26.2	24.07	24.71	25.32	24.04	24.32	24.66	25.97	24.73	25.96	26.11	21.52	20.52	23.31
VIT_200s0174g00210	0	0	0	0	0	0	0	0	0	0	0	0	0	0	0	0	0	0
VIT_200s0174g00220	0	0	0	0	0	0	0	0	0	0	0	0	0	0	0	0	0	0
VIT_200s0174g00230	0	0	0	0	0	0	0	0.13	0	0	0	0	0	0	0	0	0	0
VIT_200s0174g00240	0	0	0.22	0	0	0	0	0	0	0	0	0	0	0	0	0	0	0
VIT_200s0174g00250	0.55	0.63	0.97	0	0.22	0.37	0.34	0.24	0.19	0.88	0.65	0.83	0	0	0	0	0	0
VIT_200s0174g00260	19.68	16.82	20.1	20.62	20.93	18.63	24.1	15.29	17.13	12.72	16.8	15.61	15.72	17.96	16.84	12.99	9.7	12.56
VIT_200s0174g00270	0	0	0	0	0	0	0	0	0	0	0	0	0	0	0	0	0	0
VIT_200s0174g00280	0	0	0	0	0	0	0	0	0	0	0	0	0	0	0	0	0	0
VIT_200s0174g00290	2	1.81	2.26	2.85	3.04	2.7	2.26	2.17	2.24	2.02	2.67	2.63	3.56	4.07	3.71	2.46	2	2.16
VIT_200s0174g00300	3.14	2.68	3.43	3.38	2.77	2.5	3.29	3.27	2.14	2.66	2.9	2.66	2.62	3.37	2.68	1.84	1.65	3.39
VIT_200s0174g00310	30.75	30.95	29.97	17.14	20.64	17.7	18.49	17.79	16.36	23.39	18.61	25	15.22	23.62	17.54	16.19	14.03	22.76
VIT_200s0174g00320	9.23	10.21	12.56	11.34	16.1	10.27	10.54	12.42	11.07	7.61	9.57	9.15	14.05	11.3	11.72	11.92	10.86	12.09
VIT_200s0174g00330	6.33	6.96	12.89	12.77	11.84	9.57	11.8	11.08	11.56	9.36	12.04	12.01	8.1	9.64	9.14	4.26	3.69	10.12
VIT_200s0179g00005	0	0	0	0	0	0	0	0	0	0	0	0	0	0	0	0	0	0
VIT_200s0179g00010	0	0	0	0	0	0	0	0	0	0	0	0	0	0	0	0	0	0
VIT_200s0179g00020	0	0	0	0	0	0	0	0	0	0	0	0	0	0	0	0	0	0
VIT_200s0179g00030	0	0	0	0	0	0	0	0	0	0	0	0	0	0	0	0	0	0
VIT_200s0179g00040	0	0	0	0	0	0	0	0.04	0	0	0	0	0	0	0	0	0	0
VIT_200s0179g00050	0	0	0	0	0	0	0	0	0	0	0	0	0	0	0	0	0	0
VIT_200s0179g00060	0	0	0	0	0	0	0	0	0	0	0	0	0	0	0	0	0	0
VIT_200s0179g00070	0	0	0	0	0	0	0	0	0	0	0	0	0	0	0	0	0	0
VIT_200s0179g00080	0	0	0	0	0	0	0	0	0.2	0	0	0	0	0	0	0	0.39	0
VIT_200s0179g00090	29.03	44.03	34.32	37.38	37.78	43.47	31.59	38.7	39.52	18.06	20.83	24.05	26.61	22.06	26.89	24.93	22.26	24.36
VIT_200s0179g00100	54.4	61.45	67.56	45.88	43.33	42.86	36.12	43.2	43.01	30.19	38.41	36.3	33.98	39.78	36.54	22.23	22.22	32.3
VIT_200s0179g00110	1.73	0.92	1.71	1.4	1.17	1.5	1.83	1.73	2.18	1.89	2.21	1.92	2.74	1.54	1.67	1.87	2.18	2.22
VIT_200s0179g00130	4.12	3.93	4.89	5.3	4.71	4.36	4.51	4.78	4.11	4.45	4.76	4.85	3.78	5.15	4.91	2.9	2.82	4.24
VIT_200s0179g00140	0	0	0	0	0	0.68	0.6	0	0.07	0	0.75	0	0	0	0	0	0	0
VIT_200s0179g00150	0.04	0	0.1	0.09	0.13	0	0	0	0.07	0.1	0.06	0.07	0	0.17	0.14	0.02	0.08	0.08
VIT_200s0179g00160	0.09	0.09	0.08	0.29	0.16	0.36	0	0.1	0.24	0.18	0.26	0.2	0.84	0.2	0.27	0.24	0.41	0.15
VIT_200s0179g00170	0	0	0	0	0	0	0	0	0	0	0	0	0.02	0	0	0	0.04	0.02
VIT_200s0179g00180	1.75	1.92	2.39	2.31	1.66	2.39	3.15	2.16	1.11	1.57	2.34	3.32	1.51	1.75	1.52	2.83	0.89	2.29
VIT_200s0179g00190	3.07	2.95	2.78	3.47	3.93	3.38	2.82	3.37	3.2	3.04	2.73	2.84	3.39	3.83	3.42	3.14	2.68	3.26
VIT_200s0179g00200	0	0	0.11	0.26	0	0	0	0	0	0	0	0	0	0	0.12	0	0	0.21
VIT_200s0179g00210	9.46	11.51	15.4	14.12	12.73	14.64	13.78	13.62	10.25	10.44	12.34	12.72	14.67	17.75	15.95	9.21	8.09	12.86
VIT_200s0179g00220	0.18	0.16	0	0	0.12	0.15	0	0	0.15	0.18	0.4	0.13	0.23	0	0	0.02	0.15	0
VIT_200s0179g00230	0	0	0	0	0	0	0	0	0	0	0	0	0	0	0	0	0	0
VIT_200s0179g00240	2.4	2.17	2.52	2.67	3.53	2.68	2.98	1.53	1.72	2.07	2.09	1.5	3.39	3.8	3.52	2.33	2.59	3.01
VIT_200s0179g00250	0	0	0	0	0	0	0	0	0	0	0	0	0	0	0	0	0	0
VIT_200s0179g00260	0.4	0.17	0.55	1.73	2.12	1.28	0.86	0.53	0.71	0.19	0.65	0.86	1.87	2.4	1.88	0.63	0.84	0.63
VIT_200s0179g00270	13.95	19.76	21.46	30.63	31.69	28.24	24.47	32.07	27.71	25.31	20.58	24.25	27.67	32.8	25.74	13.03	13.35	17.59
VIT_200s0179g00280	0	0	0	0	0	0	0	0	0.08	0	0	0	0	0	0	0	0	0
VIT_200s0179g00290	35.86	38.2	38.42	39.02	40.81	40.18	34.4	36	33.88	33.57	33.31	38.17	37.08	36.66	35.71	30.98	25.47	30.93
VIT_200s0179g00300	122.18	118.23	130.19	101.07	110.96	107.35	106.63	95.95	100.92	100	105.38	110.58	82.82	100.59	84.36	86.18	70.36	93.03
VIT_200s0179g00310	0	0	0	0	0	0	0	0	0	0	0	0	0	0	0	0	0	0
VIT_200s0179g00320	30.87	21.7	28.44	15.8	20	16.61	15.91	7.74	8.42	25.75	34.56	33.51	16.28	22.8	19.01	3.58	4.73	5.54
VIT_200s0179g00330	0	0	0	0	0	0	0	0	0	0	0	0	0	0	0	0	0	0
VIT_200s0179g00340	0	0.09	0.08	0	0.16	0	0	0	0	0	0	0	0.34	0.1	0	0.08	0.08	0.07
VIT_200s0179g00350	7.22	6.12	7.71	6.72	7.12	6.15	6.56	6.05	7.19	6.07	9.87	8.29	5.36	9.34	6.34	4.23	5	5.72
VIT_200s0179g00360	36.38	34.23	41.71	38.64	35.69	32.33	32.54	26.89	31.32	23.74	32.39	33.13	17.51	24.27	17.99	13.43	12.98	18.23
VIT_200s0179g00370	0.11	0.11	0.1	0.06	0.28	0.05	0.05	0.06	0.05	0	0.1	0.06	0	0	0	0	0	0
VIT_200s0179g00380	0.19	0.1	0.17	0	0.25	0.29	0	0.21	0	0	0	0.21	0	0	0.09	0.08	0	0
VIT_200s0181g00003	0	0	0	0	0	0	0	0	0	0	0	0	0	0	0	0	0	0
VIT_200s0181g00006	0	0	0	0	0	0	0	0	0	0	0	0	0	0	0	0	0	0
VIT_200s0181g00010	0.38	0.55	0.54	0.64	0.44	0.34	0.04	0.29	0.07	0	0.07	0.21	0.14	0.1	0.15	0.1	0.03	0.08
VIT_200s0181g00020	10.16	9.35	11.56	7.71	9.4	7.02	9.48	9.19	8.17	6.99	8.82	6.96	6.87	6.53	9.51	5.43	4.19	7.71
VIT_200s0181g00030	4.94	3.25	4.82	5.39	3.84	3.92	8.14	7.34	7.53	3.39	5.03	3.63	8.33	4.35	7.3	10.99	7.09	8.45
VIT_200s0181g00040	2.93	2.81	4.17	5.4	3.41	4.58	8.03	8.5	5.84	2.92	5.16	3.17	6.73	4.79	6.52	5.27	3.2	7.53
VIT_200s0181g00045	0	0	0	0.16	0	0.47	0	0	0	0	0	0	0	0	0.3	0	0	0
VIT_200s0181g00050	4.62	2.26	3.31	2.96	2.58	1.86	0.74	1.12	1.58	0.82	2.93	1.45	1.22	1.96	1.93	1.21	1.99	1.38
VIT_200s0181g00070	1.48	1.23	0.85	1.93	1.2	1.08	1.54	1.76	1.45	1.1	1.98	1.09	1.92	0.77	1.19	1.24	0.93	1.13
VIT_200s0181g00080	4.39	3.99	3.83	5.76	6.86	5.14	4.74	4.94	4.7	4.92	4.77	5.64	6.19	6.89	5.85	6.41	5.31	4.61
VIT_200s0181g00085	0	0	0	0	0	0	0	0	0	0	0	0	0	0.05	0	0.04	0	0
VIT_200s0181g00090	0	0	0.23	0	0.57	0	0	0	0.44	0	0	0	0.04	0	0	0.29	0	0.58
VIT_200s0181g00100	6.47	6.81	6.56	6	7.48	6.79	5.85	7.18	7.44	6.28	7.69	7.34	7.94	7.86	7.43	8.72	7.17	8.06
VIT_200s0181g00110	0	0	0	0	0	0	0	0	0	0	0	0	0	0	0	0	0	0
VIT_200s0181g00120	9.21	8.76	10.22	8.69	10.37	9.3	9.45	10.65	11.44	11.75	9.98	11.52	11.64	11.49	12.45	13.04	12.65	10.76
VIT_200s0181g00130	20.23	21.09	25.03	18.28	18.31	17.41	15.94	17.63	16.29	20	21.72	22.72	19.56	19.1	15.86	18.26	16.17	19.92
VIT_200s0181g00140	18.09	16.53	18.54	14.1	17.38	15.92	10.83	11.27	11.33	18	14.76	15.14	14.47	13.3	14.38	12.33	13.18	14.19
VIT_200s0181g00150	2.82	2.76	3.16	3.79	2.52	3.02	2.61	3.41	2.56	3.1	3.22	2.2	2.91	3.28	2.96	3.29	2.89	2.81
VIT_200s0181g00160	6.3	7.72	8.37	8.33	8.32	7.72	9.68	8.66	9.22	9.77	9.33	6.47	4.89	7.87	5.32	5.99	8.84	8.46
VIT_200s0181g00170	3.14	1.81	4.49	1.2	1.15	0.8	2.4	2.35	0.42	0	2.84	1.54	1.18	4.63	1.58	2.36	2.38	4.45
VIT_200s0181g00175	0	0	0	0	0	0	0	0	0	0	0	0	0	0	0	0	0	0
VIT_200s0181g00180	0.74	0.48	0.8	0.25	0.1	0.29	0	0.04	0.12	0.07	0.25	0.41	0	0	0.07	0	0	0
VIT_200s0181g00190	1.01	0.27	0.19	0.4	0.51	1.04	0.37	0.08	0.25	0.1	0.11	0.67	0.68	0.77	0.3	0.43	0.3	0.6
VIT_200s0181g00195	0.59	1.14	0.22	0.27	1.2	0.8	1.86	1.45	1.63	0.62	1.44	1.18	1.29	1.62	1.29	0.97	0.52	1.14
VIT_200s0181g00200	0.28	0.12	0.13	0.11	0.04	0.14	0.04	0.05	0.05	0	0.08	0	0	0.04	0	0	0	0
VIT_200s0181g00210	5.75	4.44	5.09	6.85	7.02	7.37	4.69	6.31	5.51	6.15	6.15	5.81	7.84	6.75	6.19	6.77	6.43	6.5
VIT_200s0181g00220	2.89	2.86	3.7	4.02	4.19	4.32	5.93	5.75	4.42	1.99	2.74	2.08	5.51	4.55	6.1	4.19	3.4	6.28
VIT_200s0181g00230	5.13	4.59	4.7	6.22	5.15	4.45	3.97	4.38	5.41	5.64	4.2	6.55	4.07	4.05	6.06	4.17	5.34	5.42
VIT_200s0181g00240	81.86	87.98	85.4	88.33	105.25	94.98	87	94.93	92.67	99.53	88.98	102.68	108.78	104.71	97.33	99.47	102.1	90.88
VIT_200s0181g00250	2.12	2	2.52	3.32	2.91	2.64	4.6	4.26	6.01	2.03	2.2	2.44	4.04	5.02	5.08	5.31	5.92	6.28
VIT_200s0181g00260	6.1	8.31	9.62	8.66	7.72	8.31	7.39	6.87	5.39	5.87	5.66	6.53	6.85	7.9	5.98	2.99	2.16	4.99
VIT_200s0183g00005	0	0	0	0	0	0	0	0	0	0	0	0	0	0	0	0	0	0.13
VIT_200s0183g00010	0	0	0	0	0	0	0	0	0	0	0	0	0	0	0	0	0	0
VIT_200s0183g00020	0	0	0	0	0	0	0	0	0	0	0	0	0	0	0	0	0	0
VIT_200s0183g00025	0	0	0	0	0	0	0	0	0	0	0	0	0	0	0	0	0	0
VIT_200s0183g00030	0.52	0	0	0	0	0	0	0	0	0	0.48	0	0	0	0	0	0	0
VIT_200s0183g00040	0	0	0	0	0	0	0	0	0	0	0	0	0	0	0	0	0	0
VIT_200s0183g00050	1.17	2.98	1.2	1.01	1.28	0.84	0.51	0.45	0.27	1.74	1.52	1.02	0.91	1.4	0.88	0.5	0.59	0.47
VIT_200s0183g00060	1.01	1.99	0.59	0.36	0.8	0.77	0.29	0.55	0.06	0.62	0.14	0.78	0.39	0.68	0.48	0	0.32	0.35
VIT_200s0183g00070	0	0	0	0	0	0	0	0	0	0	0	0	0	0	0	0	0	0
VIT_200s0183g00100	0	0	0	0	0	0	0	0	0	0	0	0	0	0	0	0	0	0
VIT_200s0183g00130	0	0	0	0	0	0	0	0	0	0	0	0	0	0	0	0	0	0
VIT_200s0183g00140	0	0	0	0	0	0	0	0	0	0	0	0	0	0	0	0	0	0
VIT_200s0183g00150	0	0	0	0	0	0	0	0	0	0	0	0	0	0	0	0	0	0
VIT_200s0183g00160	0	0	0	0	0	0	0	0	0	0	0	0	0	0	0	0	0	0
VIT_200s0183g00180	0	0	0	0	0	0	0	0	0	0	0	0	0	0	0	0	0	0
VIT_200s0183g00200	0	0	0	0	0	0	0	0	0	0	0	0	0	0	0	0	0	0
VIT_200s0183g00210	0	0	0	0	0	0	0	0	0	0	0	0	0	0	0	0	0	0
VIT_200s0183g00220	0	0	0	0	0	0	0	0	0	0	0	0	0	0	0	0	0	0
VIT_200s0183g00230	0	0	0	0	0	0	0	0	0	0	0	0	0	0	0	0	0	0
VIT_200s0183g00240	0	0	0	0.12	0	0	0.12	0	0.2	0	0.11	0	0	0.12	0	0	0	0
VIT_200s0183g00250	0	0	0	0	0	0	0	1.3	0	0	0	0	0	2.58	0	0	0	1.54
VIT_200s0184g00010	4.26	4.19	3.87	5.86	5.43	4.07	4.26	2.9	2.43	3.77	4.96	6.67	3.65	4.44	3.91	3.74	2.88	2.43
VIT_200s0184g00020	18.6	19.77	20.72	19.25	23.45	18.84	23.93	21.89	22.67	24.93	25.73	22.16	20.81	21.21	18.95	24.96	25.37	24.46
VIT_200s0184g00030	11.51	11.35	11.93	10.62	11.34	10.5	11.91	13.11	13.27	10.72	11.64	12.12	11.89	10.39	11.48	13.59	10.12	11.04
VIT_200s0184g00040	1.39	0.54	1.51	2.8	2.03	2.73	1.84	1.15	2.44	1.3	1.14	0.9	4.56	2.88	4.12	4.21	1.5	3.55
VIT_200s0184g00050	10.02	7.99	7.71	11.97	11.11	10.97	9.83	10.79	10.85	10.82	9.96	11.55	9.22	12.81	9.59	8.89	10.33	9.24
VIT_200s0184g00060	0.05	0.1	0.13	0.55	0.52	0.21	0.12	0.26	0.27	0.23	0.2	0.13	0.55	0.54	0.3	0.12	0.06	0.26
VIT_200s0184g00062	0	0	0	0	0	0	0	0	0	0	0	0	0	0	0	0	0	0
VIT_200s0184g00064	0	0	0	0	0	0	0	0	0	0	0	0	0	0	0	0	0	0
VIT_200s0184g00066	0	0	0	0	0	0	0	0	0	0	0	0	0	0	0	0	0	0
VIT_200s0184g00070	0	0	0	0	0	0	0	0	0	0	0	0	0	0	0	0	0	0
VIT_200s0184g00100	0	0	0	0	0	0	0	0	0	0	0	0	0	0	0	0	0	0
VIT_200s0184g00102	0	0	0	0	0	0	0	0	0	0	0	0	0	0	0	0	0	0
VIT_200s0184g00104	0	0	0	0	0	0	0	0	0	0	0	0	0	0	0	0	0	0
VIT_200s0184g00106	0	0	0	0	0	0	0	0	0	0	0	0	0	0	0	0	0	0
VIT_200s0184g00110	0.07	0.15	0	0	0.06	0	0	0	0	0	0	0	0	0.08	0	0	0	0.12
VIT_200s0184g00120	0.72	0.65	1.4	1.34	1.24	1.55	1.71	1.21	1.12	0.39	1.14	0.95	1.05	1.08	1.18	0.27	0.17	0.57
VIT_200s0184g00130	0	0	0	0	0	0	0	0	0	0	0	0	0	0	0	0	0	0
VIT_200s0184g00140	0	0	0	0	0	0	0	0	0	0	0	0	0	0	0	0	0	0
VIT_200s0184g00160	0	0	0	0	0	0	0	0	0	0	0	0	0	0	0	0	0	0
VIT_200s0184g00170	0	0	0	0	0	0	0	3.69	0	0	0	0	0	0	0	0	0	0
VIT_200s0184g00180	0.21	0	0.24	0.21	0.24	0.26	0.21	0.56	0.35	0.19	0.28	0.39	0.28	0.26	0.21	0.25	0.1	0.18
VIT_200s0184g00190	6.51	5.77	5.38	8.28	10.52	8.88	11.15	7.46	8.42	7.31	8.81	7.55	10.47	9.83	10.64	8.86	9.21	9.07
VIT_200s0184g00200	0	0.51	0	0	0	0	0	0	0	0	0	0	0.29	0	0	0.21	0.48	0
VIT_200s0184g00210	4.67	3.03	3.09	4.92	5.67	5.48	5.47	6.96	5.81	5.27	4.77	5.7	6.17	5.77	7.87	7.56	8.32	7.46
VIT_200s0184g00220	0	0	0	0	0	0	0	0	0	0	0	0	0	0	0	0	0	0
VIT_200s0184g00230	0	0	0	0	0	0	0	0	0	0	0	0	0	0	0	0	0	0
VIT_200s0186g00010	8.08	8.5	8.3	8.64	9.46	8.43	9.98	9.68	9.92	10.31	6.93	9.32	10.21	10.46	11.22	13.91	10.9	12.02
VIT_200s0186g00020	140.43	144.94	143.4	125.4	156.59	138.35	143.35	185.51	184.93	192.64	165.97	150.65	138.37	139.7	151.25	177.96	182.16	150.01
VIT_200s0186g00050	0	0	0	0	0	0	0	0	0	0	0	0	0	0	0	0	0	0
VIT_200s0186g00070	0	0	0	0	0	0	0	0	0	0	0	0	0	0	0	0	0	0
VIT_200s0186g00080	64.06	58.88	60.66	74.52	80.66	78.09	85.91	89.65	105.14	82.46	70.34	79.71	91.12	94.54	92.17	99.77	110.74	93.25
VIT_200s0186g00090	5.07	4.25	4.95	11.2	11.33	12.55	6.57	6.95	8.81	9.19	8.37	8.59	9.28	11.67	11.85	7.43	8.67	6.28
VIT_200s0186g00100	0	0	0	0	0	0	0	0	0	0	0	0	0	0	0	0	0	0
VIT_200s0186g00110	0	0	0	0	0	0	0	0	0	0	0	0	0	0	0	0	0	0
VIT_200s0187g00005	28.86	42.72	43.69	10.09	37.92	0	34.59	31.99	10.17	39.33	24.52	25.62	39.59	22.78	31.54	7.59	61.16	38.7
VIT_200s0187g00010	0	0	0	0	0	0.1	0	0	0	0	0	0	0	0	0	0	0.09	0
VIT_200s0187g00020	0	0	0	0	0.1	0	0	0	0	0	0	0	0	0	0	0	0	0
VIT_200s0187g00030	0.22	0.29	0.13	0.29	0.22	0.38	0.12	0.21	0.21	0.13	0.08	0	0.24	0.37	0.32	0.11	0.1	0.21
VIT_200s0187g00040	698.87	690.99	734.63	386.42	517.84	289.26	324.92	270.3	296.71	500.75	424.28	555.17	395.33	491.72	390.8	275.88	392.52	265.67
VIT_200s0187g00050	145.72	61.16	187.61	129.39	72.31	123.56	20.11	63.42	55.6	10.92	37.06	42.42	42.77	22.17	38.12	18.07	38.02	29.16
VIT_200s0187g00060	9.64	9.02	11.65	2.97	3.75	1.48	0.15	0.4	0.91	3.42	4.12	6.59	0.38	3.33	1.74	0.16	0.37	0.26
VIT_200s0187g00070	0	0	0	1.94	0.62	0.24	0.24	1.05	0.41	0	0	0.52	0.22	0.79	0	0	0	0.37
VIT_200s0187g00080	116.16	112.2	145.47	34.7	44.26	18.92	2.54	9.23	12.02	64.69	63.51	112.74	10.66	29.83	30.17	4.23	6.12	6.32
VIT_200s0187g00090	3.17	3.48	3	0.97	1.42	0.45	0	0.25	0.39	1.07	0.93	3.19	0.46	0	0.66	0	0.2	0
VIT_200s0187g00100	0	0	0	0	0	0	0	0	0	0	0	0	0	0	0	0	0	0
VIT_200s0187g00105	0	0	0	0	0	0	0	0	0	0	0	0	0	0	0	0	0	0
VIT_200s0187g00110	301.86	277.26	226.21	127.77	210.59	142.63	128.95	167.98	152.6	339.87	311.17	408.3	168.88	220.38	204.67	160.82	231.68	134.91
VIT_200s0187g00120	2.27	1.13	1.66	1.16	1	1.15	0	0	0	2.14	3.52	2.13	2.78	2.15	1.13	0	0	0.58
VIT_200s0187g00130	58.43	32.5	44.25	19.5	18.81	17.94	8.32	7.68	7.06	45.19	76.31	53.45	6.14	12.52	9.52	3.21	2.04	5.49
VIT_200s0187g00140	0	0	0	0	0	0	0	0	0	0	0	0	0	0	0	0	0	0
VIT_200s0187g00150	27.45	26.99	31.52	30.85	29.53	30.25	31.06	32.91	31.5	26	31.46	29.95	28.95	30.04	30.46	20.02	18.63	27.96
VIT_200s0187g00160	4703.54	5438.04	4206.82	2519.11	3423.07	2429.02	1053.4	1656.06	1038.62	6637.89	5546.72	5987.67	886.6	2710.72	1527	701.23	768.92	421.83
VIT_200s0187g00170	0.29	0.27	1.32	1.1	0.78	0.4	0.92	0.68	0.71	0.35	0.5	0.75	0.94	1.11	0.52	1.08	2.26	1.2
VIT_200s0187g00180	0	0	0	0	0	0	0	0	0	0	0	0	0	0	0	0	0	0
VIT_200s0187g00190	6.7	4.83	6.22	7.24	7.09	8.21	5.63	7.02	5.22	5.24	6.58	8.02	6.95	5.27	7.78	7.94	6.39	6.34
VIT_200s0187g00200	9.9	9.24	10.44	8.6	12.01	10.98	8.77	10.71	10.74	10.34	10.88	10.29	12.4	12.03	11.79	13.12	13.32	12.43
VIT_200s0187g00210	3.96	1.21	2.57	3.19	1.94	2.21	0.85	1.41	1.94	0.57	1.17	1.36	1.59	1.63	2.3	0.41	1.45	0.92
VIT_200s0187g00220	243.75	239.08	228.86	230.02	258.34	243.6	204.22	216.9	231.81	268.14	238.45	260.94	259.08	254.83	240.9	244.38	276.39	222.96
VIT_200s0187g00230	0	0	0	0	0	0	0	0	0	0	0	0	0	0	0	0	0	0
VIT_200s0187g00235	0	0	0	1.53	0	0	0.85	0	0	0	0	0	0	0	0	1.25	0	0
VIT_200s0187g00240	4.31	2.79	3.28	3.24	3.71	4.41	4.06	3.56	3.45	3.34	4	4.41	4.28	4.32	4.65	3.79	2.69	3.58
VIT_200s0187g00250	14.77	10.02	18.51	8.23	16.31	9.89	4.91	12.45	9.56	10.11	15.26	10.32	12.6	9.26	9.79	9.21	12.93	23.24
VIT_200s0187g00260	0	0	0	0.06	0	0	0	0	0	0	0	0	0	0	0	0.05	0	0.05
VIT_200s0187g00270	117.74	127.24	119.82	124.56	139.71	123.24	95.24	116.85	99.1	183.76	167.97	163.62	126.62	160.76	120.31	128.41	148.04	122.71
VIT_200s0187g00280	10.04	10.81	10.75	9.81	9.81	8.88	11.47	12.65	12.64	14.11	12.1	14.47	12.35	10.95	11.05	10.47	10.45	10.34
VIT_200s0187g00290	0	0	0	0.17	0	0	0	0	0	0	0	0	0	0	0	0	0	0
VIT_200s0187g00300	37.05	46	40.01	17.37	21.85	18.77	15.12	13.59	12.76	27.52	42.85	43.22	20.81	14.2	18.62	20.48	28.53	13.55
VIT_200s0187g00305	0	0	0	0	0	0	0	0	0	0	0	0	0	0	0.06	0	0	0
VIT_200s0187g00310	46.63	30.02	25.63	22.17	34.33	24	31.83	21.2	24.57	41.58	23.97	50	26.18	22.31	29.58	30.21	49.81	26.6
VIT_200s0187g00320	12.67	12.71	15.98	13.22	12.95	13.77	16.24	15.61	17.4	20.52	16.9	18.66	14.53	14.97	16.2	12.96	14.61	15.13
VIT_200s0187g00330	3.18	4.15	3.21	7.24	7.04	8.09	8.49	9.21	9	6.28	6.7	6.37	7.27	8.38	8.59	7.15	8.73	6.65
VIT_200s0187g00340	274.42	269.54	248.23	166.32	177.34	161.76	135.59	165.68	148.42	220.56	249.24	255.1	136.72	150.41	133.55	128.37	114.93	149.46
VIT_200s0187g00350	35.09	38.1	37.33	36.92	40.45	37.86	36.57	36.06	37.06	33.54	32.53	35.79	35.28	39.63	36.07	26.66	29.39	29.68
VIT_200s0187g00360	312.55	269.55	273.74	163.56	194.63	182.11	234.75	224.58	204.41	375.16	382.94	356.63	211.43	281.09	244.46	231.86	249.06	238.21
VIT_200s0187g00370	0	0	0	0	0	0	0	0	0	0	0	0	0	0	0	0	0	0
VIT_200s0187g00380	18.44	20.31	21	13.57	11.39	11.62	10.24	13.03	10.34	13.69	15.14	15.67	13.02	14.68	13.46	10.06	9.75	11.34
VIT_200s0188g00010	0	0.25	0.44	0	0	0	0.52	0	0.87	0	0.23	1.4	0.69	0	0.49	0	0	0.39
VIT_200s0188g00030	44.86	69.84	71.94	39.95	48.2	51.39	44.46	38.66	38.76	35.89	29.23	31.18	23.71	28.12	23.7	16.38	18.26	25.01
VIT_200s0188g00040	0	0	0	0	0.42	0	0	0	0	0	0	0.54	0	0	0.96	0.2	0	0
VIT_200s0188g00043	0	0	0	0	0	0	0	0	0	0	0	0	0	0	0	0.25	0	0
VIT_200s0188g00046	0	0	0	0	0	0	0	0	0	0	0	0	0	0	0	0	0.45	0
VIT_200s0188g00050	0.55	0	0	0	0	0	0	0	0	0	0	0	0	0	0	0	0	0
VIT_200s0188g00070	0	0	0	0	0	0	0	0	0	0	0	0	0	0	0	0	0	0
VIT_200s0188g00080	0.66	0.46	1.02	0.91	0.5	0.48	1.38	0.91	0.57	0.38	0.79	0.77	0.6	1.09	0.89	0.31	0.19	0.54
VIT_200s0188g00085	0	0	0	0.44	0	0	0	0	0	0	0	0	0	0	0	0	0	0
VIT_200s0188g00090	0	0	0	0	0.1	0	0	0	0	0	0	0	0	0	0	0	0	0
VIT_200s0188g00100	0.05	0.17	0.29	0.28	0.14	0.05	0.11	0.59	0.66	0.26	0.2	0.29	0.35	0.35	0.57	1.26	0.38	0.79
VIT_200s0188g00110	7.96	7.31	6.88	10.53	10.1	10.01	10.79	14.1	10.97	8.5	8.51	9.28	13.67	10.9	13.5	14.36	13.68	10.9
VIT_200s0188g00120	0	0.6	0.53	1.86	0	0	0	0	0	0	2.82	0	0	0.71	0.62	0	0	0
VIT_200s0188g00130	0	0	0	0	0	0	0	0	0	0	0	0	0	0	0.09	0	0	0
VIT_200s0188g00140	0	0	0	0	0	0	0	0	0	0	0	0	0	0	0	0	0	0
VIT_200s0188g00150	0	0	0	0.28	0	0.27	0	0.6	0	0	0.25	0	0	0.3	0	0.23	0.24	0.43
VIT_200s0188g00160	0.13	0.18	0	0.04	0.15	0.04	0	0.23	0.11	0.08	0.16	0.19	0.2	0.05	0.18	0.11	0.04	0.28
VIT_200s0188g00170	0	0	0	0	0	0	0	0	0	0	0	0	0	1.41	1.22	0	0	0
VIT_200s0188g00180	0	0	0	0	0	0	0	0	0	0	0	0	0	0	0	0	0	0
VIT_200s0188g00183	0	0	0	0	0	0	0	0	0	0	0	0	0	0	0	0	0	0
VIT_200s0188g00186	0	0	0	0	0	0	0	0	0	0	0	0	0	0	0	0	0	0
VIT_200s0188g00190	0.13	0.21	0.12	0.14	0.12	0	0	0.3	0.12	0	0.06	0.07	0.14	0.16	0	0.16	0.11	0.37
VIT_200s0188g00200	0	0	0	0	0	0	0	0	0	0	0	0	0	0	0	0	0	0
VIT_200s0188g00210	6.14	9.52	11.16	14.93	12.61	15.26	13.02	15	13.6	8.47	11.03	11.44	15.08	13.42	19.24	9.74	12.39	14.43
VIT_200s0188g00220	0	0	0	0	0	0	0	0	0	0	0	0	0	0	0	0	0	0
VIT_200s0188g00222	0	0.39	0	0	0	0	0	1.33	0	0	0.37	0	0.72	0.45	0.39	0.33	0	0
VIT_200s0188g00224	0	0	0	0	0	0	0	0	0	0	0	0	0	0	0	0	0	0
VIT_200s0188g00226	0	0	0	0.04	0	0	0	0.05	0	0.04	0	0	0.27	0	0	0	0	0
VIT_200s0188g00230	0	0	0	0	0	0	0	0	0	0	0	0	0	0	0	0	0	0
VIT_200s0189g00010	36.82	44.09	46.77	5.5	7.51	8.52	3.14	2.29	3.67	15.98	21.39	12.78	1.81	4.71	1.74	0.82	0.34	0.67
VIT_200s0189g00020	465.25	465.98	414.94	376.87	456.73	420.88	370.33	391.2	407.23	410.58	426.69	454.28	439.93	432.55	398.81	422.51	455.8	373.11
VIT_200s0189g00040	0.11	0	0	0.1	0.04	0.1	0	0	0	0	0	0	0	0.33	0.1	0	0	0
VIT_200s0189g00050	2.63	3.41	2.45	5.25	5.32	3.99	4.21	2.97	6.22	3.25	4.61	3.84	6.2	6.27	5.29	4.75	8.14	6.43
VIT_200s0189g00060	0	0	0	0	0	0	0	0	0	0	0	0	0	0	0	0	0	0
VIT_200s0189g00070	0	0	0	0	0	0	0	0	0	0	0	0	0	0	0	0	0	0
VIT_200s0189g00080	39.54	45.72	39.78	32.12	37.12	38.7	28.76	29.63	28.86	46.6	33.31	42.57	29.99	28.67	24.86	32.48	34.12	26.38
VIT_200s0189g00090	11.22	11.5	10.8	10.38	9.6	10.62	11.32	10.87	13.45	10.28	6.96	10.17	10.12	11.16	8.45	12.74	13.73	9.59
VIT_200s0189g00100	0	0	0	0	0	0.03	0	0	0	0	0	0	0	0	0	0	0	0.02
VIT_200s0189g00110	0	0	0	0	0	0	0	0	0	0	0	0	0	0	0	0	0	0
VIT_200s0192g00010	0	0	0	0	0	0	0	0	0	0	0	0	0	0	0	0	0	0
VIT_200s0192g00020	0	0	0	0	0	0	0	0	0	0	0	0	0	0	0	0	0	0
VIT_200s0192g00030	0	0	0	0	0	0	0	0	0	0	0	0	0	0	0	0	0	0
VIT_200s0192g00040	0	0	0	0	0	0	0	0	0	0	0	0	0	0	0	0	0	0
VIT_200s0192g00060	0	0	0	0	0	0	0	0	0	0	0	0	0	0	0	0	0	0
VIT_200s0192g00070	0	0	0	0	0	0	0	0	0	0	0	0	0	0	0	0	0	0
VIT_200s0192g00090	0	0	0	0	0	0	0	0	0	0	0	0	0	0	0	0	0	0
VIT_200s0192g00100	0	0	0	0	0	0	0	0	0	0	0	0	0	0	0	0	0	0
VIT_200s0192g00120	0	0	0	0	0	0	0	0	0	0	0	0	0	0	0	0	0	0
VIT_200s0192g00130	0.33	0	0.4	0.12	0.48	1.43	1.37	0.73	0.29	0	0.21	0.12	0.41	0.73	0.43	0	0.2	0.36
VIT_200s0192g00140	0	0	0	0	0	0	0	0	0	0	0	0	0	0	0	0	0	0
VIT_200s0193g00010	0	0	0.04	0	0.04	0.17	0.09	0	0.04	0	0.17	0.05	0.28	0.05	0	0.04	0.04	0.07
VIT_200s0193g00020	0	0	0	0	0	0	0	0	0	0	0	0	0	0	0	0	0	0
VIT_200s0193g00030	0.36	0.3	0.26	0.79	0.64	0.67	0.52	0.35	0.59	0.43	0.4	0.46	0.35	0.85	0.84	0.63	0.3	0.66
VIT_200s0193g00040	0	0	0	0	0	0	0	0	0	0	0	0	0	0	0	0	0	0
VIT_200s0193g00050	0	0	0	0	0	0	0	0	0	0	0	0	0	0	0	0	0	0
VIT_200s0193g00080	0.21	0.23	0.49	0.51	0.41	0.45	0.56	0.42	0.54	0.35	0.44	0.21	0.24	0.12	0.3	0.11	0.08	0.11
VIT_200s0193g00085	0.57	0	0.92	0.58	0.25	0.57	0	0	0.25	0.54	0	0	1.04	0	0.84	0.24	0.25	0.22
VIT_200s0193g00090	0.17	0	0	0	0.15	0	0	0	0	0	0	0	0.16	0.19	0	0	0	0
VIT_200s0193g00093	0	0	0	0	1.12	0	0	0	0	1.15	0	0	0	1.51	1.3	1	0	0.89
VIT_200s0193g00096	0	0	0	0	0	0	0	0	0	0	0	0	0	0	0	0	0	0
VIT_200s0193g00100	0	0	0	0	0	0	0	0	0	0	0	0	0	0	0	0	0	0
VIT_200s0193g00110	1.61	1.36	2.41	2.57	3.27	2.57	1.69	1.67	1.59	1.5	1.99	2.3	1.41	2.14	1.61	1.24	1.29	0.91
VIT_200s0193g00140	0	0	0	0	0	0	0	0	0	0	0	0	0	0	0	0	0	0
VIT_200s0193g00144	0	0	0	0	0	0	0	0	0	0	0	0	0	0	0	0	0	0
VIT_200s0193g00146	0	0	0	0	0	0	0	0	0	0	0	0	0	0	0	0	0	0
VIT_200s0193g00150	0	0	0	0	0	0	0	0	0	0	0	0	0	0	0	0	0	0
VIT_200s0193g00160	5.85	4.92	4.69	6.76	7.35	7.11	5.93	5.89	5.78	6.85	6.17	8.16	6.19	6.89	5.97	5.21	4.72	5.2
VIT_200s0193g00165	0.45	0.44	0.52	0.9	0.39	0.9	1.42	0.51	0	0.42	0	0	0	0.51	0	0.37	0	0
VIT_200s0193g00170	0	0	0	0	0	0	0	0	0	0	0	0	0	0	0	0	0	0
VIT_200s0194g00010	10.07	8.43	9.46	6.9	8.09	7.04	4.25	5.75	4.85	7.76	7.11	7.19	4.71	4.99	3.92	0.75	3.67	3.62
VIT_200s0194g00020	29.39	24.6	27.55	21.48	22.89	22.65	18.67	21.45	23.77	32.39	26.21	30.81	15.88	18	14.94	17.86	20.79	16.73
VIT_200s0194g00030	142.21	128.76	154.38	97.97	125.04	103.36	111.22	119.64	113.7	110.42	127.29	136.29	94.33	114.21	102.34	107.2	92.57	107.36
VIT_200s0194g00050	10.69	13.36	12.51	17.69	13.69	12.54	14.98	11.07	13.38	15.6	12.47	17.3	22.43	17.41	17.69	15.15	10.4	14.34
VIT_200s0194g00060	91.02	109.43	76.17	59.97	98.97	83.14	73.08	95.33	89.47	116.08	86.03	91.11	58.6	77.22	69.76	63.81	94.73	56.32
VIT_200s0194g00070	1.5	1.31	1.61	2.95	3.16	3.41	2.07	2.91	3.24	1.3	1.2	1.7	4.13	3.06	3.55	1.81	2.04	2.36
VIT_200s0194g00080	4.28	3.76	5.07	9.98	5.12	11.31	2.36	5.88	4.17	1.28	1.8	2.54	10.48	3.63	8	1.89	1.64	1.48
VIT_200s0194g00090	5.09	5.7	6.58	5.78	6.4	6.12	5.53	5.56	5.84	5.31	4.78	5.56	5.75	5.47	5.47	4.37	3.68	4.88
VIT_200s0194g00100	5.7	6.12	6.76	5.8	5.25	6.27	5.08	5.68	4.91	4.97	6.07	5.49	6.95	7.71	6.92	4.24	3.95	5.63
VIT_200s0194g00110	8.9	8.22	9.17	9.06	9.85	7.49	9.44	10.19	8.19	7.3	8.02	7.94	11.53	10.09	10.57	12.01	11.4	11.12
VIT_200s0194g00120	0	0	0	0	0	0	0	0	0	0	0	0.05	0	0.06	0.05	0.09	0	0
VIT_200s0194g00130	18.24	17.27	19.01	19.88	19.92	19.02	20.31	21	19.01	17.96	18.47	20.81	18.69	20.68	19.7	17.59	17.66	21.03
VIT_200s0194g00140	1.78	1.56	1.84	1.7	1.92	1.86	1.11	1.31	1.42	1.68	1.57	1.73	1.22	1.19	0.98	1.05	0.91	1.16
VIT_200s0194g00150	0	0	0	0	0	0	0	0	0	0	0	0	0	0	0	0	0	0
VIT_200s0194g00155	0.67	0.85	1.25	1.12	0.72	0.56	0.58	0.45	0.36	0.5	0.63	0.5	0.57	1.11	0.6	0.27	0.14	0.29
VIT_200s0194g00160	3.97	3.86	2.61	3.67	2.75	3.58	2.66	1.96	2.82	3.28	4.42	3.72	1.97	2.46	0.71	0.4	0.59	1.32
VIT_200s0194g00170	0	0	0	0	0	0	0	0	0	0	0	0	0	0	0	0	0	0
VIT_200s0194g00180	0	0	0	0	0	0	0.15	0	0	0.28	0.14	0.32	0	0	0	0	0.38	0
VIT_200s0194g00190	0.66	0.51	0.29	0.51	0.36	0.49	0.33	0.54	0.29	0.32	0.93	1.17	0.6	0.98	0.56	0.35	0.58	0.4
VIT_200s0194g00200	2.05	2.07	2.49	2.66	2.51	2.31	1.62	1.81	1.82	2.27	2.01	2.38	2.34	2.38	2.18	1.32	1.1	1.61
VIT_200s0194g00210	2.63	1.33	3.18	3.5	3.1	1.37	2.27	1.59	1.85	0.94	2.71	2.36	0.81	2.56	1.54	0.18	0.09	0.71
VIT_200s0194g00220	0.53	0	0.69	0	0.18	0.16	0	0	0	0	0	0.2	0	0	0.07	0	0	0
VIT_200s0194g00230	0	0	0	0	0	0	0	0	0	0	0	0	0	0	0	0	0	0
VIT_200s0194g00240	0	0	0	0.17	0	0.08	0	0	0	0	0	0.18	0.61	0	0.05	0	0	0
VIT_200s0194g00250	2.6	1.75	3	3.2	3.04	1.59	1.63	1.44	1.55	0.75	3.33	2.05	1.03	2.63	1.46	0.18	0.3	0.84
VIT_200s0194g00260	2.79	2.53	1.98	1.92	1.63	1.47	0.67	1.47	1.25	0.4	0.6	0.93	1.34	0.86	1.01	0.38	0.59	0.68
VIT_200s0194g00270	6.13	6.3	8.5	6.7	7.43	5.98	7.5	6.87	6.94	5.83	5.88	6.65	4.69	7.41	5.77	2.54	1.69	5.47
VIT_200s0194g00280	0	0	0.14	0	0	0	0	0	0	0	0	0	0	0	0	0	0	0.06
VIT_200s0194g00290	0	0	0	0	0	0.49	0	0	0	0	0	0	0	0	0	0	0	0
VIT_200s0194g00300	4.33	3.17	12.56	9.97	8.13	14.42	14.95	12.83	6.66	12.58	8.39	14.91	13.01	13.29	9.35	3.68	3.12	9.98
VIT_200s0194g00310	5.65	3.21	3.5	4.32	4.31	3.55	4.69	2.23	3.39	2.9	3.97	3.87	5.6	4.94	4.73	3.52	3.47	5.03
VIT_200s0194g00320	0	0	0.3	0.69	0	0	0.36	1.52	0.3	0	0	0	0.31	0	0	0	0	0.26
VIT_200s0194g00330	0	0	0.06	0.34	0.43	0.05	0	0	0.06	0.19	0.14	0.57	0.05	0.22	0.1	0	0.12	0
VIT_200s0194g00340	0.21	0	0.39	0.53	0.36	0.11	0.28	0.26	0.29	0.11	0.25	0.6	0.1	0.27	0.54	0.19	0.18	0.24
VIT_200s0194g00345	0	0	0	0	0	0	0	0	0	0	0	0	0	0	0	0	0	0
VIT_200s0194g00350	0	0.01	0	0	0	0.09	0	0	0	0	0	0	0	0	0	0	0	0
VIT_200s0194g00360	0	0	0	0	0	0	0	0	0	0	0	0	0	0	0	0	0	0
VIT_200s0194g00380	0	0	0	0	0	0	0	0	0	0	0	0	0	0	0	0	0	0
VIT_200s0198g00010	1.6	0.47	0.65	1.27	0.85	1.82	2.64	5.25	1.48	0.45	1.2	1.44	5.37	3.89	9.24	2.78	1.12	1.44
VIT_200s0198g00020	0.25	0	0	0.33	0.22	0.21	0.09	0	0.15	0.11	0.19	0.34	0.11	0.1	0.08	0.07	0.07	0.07
VIT_200s0198g00030	0	0	0	0	0	0.46	0	0	0	0.43	0.74	0	0.42	0	0	0	0.86	0
VIT_200s0198g00040	0.11	0.11	0.26	0.78	0.44	0.52	0.16	0.23	0.22	0.11	0.12	0.12	0.63	0.67	0.97	0.34	0.16	0.3
VIT_200s0198g00050	0	0	0	0	0	0	0	0	0	0	0	0	0	0	0	0	0	0
VIT_200s0198g00060	1.8	0.97	1.68	0.92	1.61	0.76	1.12	0.93	1.15	0.51	1.77	1.43	0.81	0.79	0.52	1.09	1.27	1.09
VIT_200s0198g00090	0	0	0	0	0	0	0	0	0	0	0	0	0	0	0	0	0	0
VIT_200s0198g00100	0	0	0	0	0	0	0	0	0	0	0	0	0	0	0	0	0.25	0
VIT_200s0198g00110	0	0	0	0	0	0	0	0	0	0	0	0	0	0	0	0	0	0
VIT_200s0198g00120	0	0	0.24	0.09	0.18	0.56	0.18	0.28	0	0.13	0	0.09	0.19	0.5	0.39	0	0.19	0
VIT_200s0198g00130	0	0.17	0	0	0.15	0.2	0.17	0	0	0	0	0	0.15	0.18	0	0	0	0
VIT_200s0198g00135	1.19	1.42	1.75	3.69	2.78	2.34	2.19	2.87	1.4	1.45	2.24	1.93	4.84	4.8	3.8	2.88	1.74	2.43
VIT_200s0198g00140	14.48	13.51	11.98	16.79	14.26	14.96	13.66	14.42	13.46	11.5	11.93	14.91	13.69	13.56	15.48	12.2	12.19	13.63
VIT_200s0198g00150	0	1.97	0	0	0	0	0	0	0	0	0	0	0	0	0	0	0	0
VIT_200s0198g00160	0	0.05	0	0	0	0.05	0	0	0	0	0	0	0	0.05	0	0	0	0
VIT_200s0198g00170	6.73	5.44	7.64	8.35	6.89	6.54	7.92	7.02	7.24	6.57	5.81	6.5	5.44	6.77	6.21	4.75	4.85	7.22
VIT_200s0198g00180	0.63	0.87	1.14	1.62	1.98	1.79	1.52	1.5	2.41	1.34	1.69	1.68	2.99	1.33	2.04	3.24	4.54	2.61
VIT_200s0199g00010	0	0	0	0	0	0	0	0	0	0	0	0	0	0	0	0	0	0
VIT_200s0199g00020	4.03	4.59	4.7	4.23	4.82	4.3	4.41	5.04	4.9	4.43	4.36	4.6	5.57	4.86	4.78	5.06	4.52	5.49
VIT_200s0199g00030	5	4.04	4.52	4.96	4.88	4.77	3.77	4.54	4.27	4.25	4.79	5.26	4.99	5.87	5.41	3.59	3.59	4.07
VIT_200s0199g00040	189.57	211.65	205.37	110.39	131.93	55.77	58.84	49.99	36.89	136.11	132.92	137.2	85.34	123.86	89.42	51.86	66.11	108.58
VIT_200s0199g00050	0	0	0	0	0	0	0	0	0	0	0	0	0	0	0	0	0	0
VIT_200s0199g00060	0	0	0	0	0	0	0	0	0	0	0	0	0	0	0	0	0	0
VIT_200s0199g00070	2.13	1.7	1.91	3.02	0.76	1.61	0.11	1.1	0.57	0.26	0.95	1.07	2.18	0.97	2.55	0.19	0.49	0.36
VIT_200s0199g00080	0.52	0.38	0.6	1.24	0.55	0.77	0.4	0.51	0.46	0.3	0.62	0.51	1.47	0.94	1.42	0.39	0.69	0.51
VIT_200s0199g00090	0.18	0	0.2	0.6	0.15	0.09	0.53	0	0	0.08	0.09	0.1	0.29	0.69	0.4	0	0.27	0.23
VIT_200s0199g00100	0.47	0.48	0.28	0.4	0.34	0.31	0.39	0.85	0.34	0.22	0.8	0.34	0.85	0.5	1.27	0.07	0.07	0
VIT_200s0199g00110	70.31	59.44	77.94	53.51	65.28	49.33	64.89	56.77	64.72	52.21	61.26	57.39	39.65	50.51	38.4	34.42	39.47	39.73
VIT_200s0199g00120	3.36	2.99	3.76	3.25	2.95	2.11	2.94	2.14	3.45	2.98	1.85	3.37	2.61	3.24	1.5	1.42	1.82	3.07
VIT_200s0199g00130	13.1	12.22	17.35	13.75	14.02	11.38	14.13	18.72	17.33	14.7	12.74	14.95	17.88	13.24	15.85	15.45	13.8	16.1
VIT_200s0199g00140	9.62	9.92	11.56	11.24	11.99	13.65	9.02	12.21	11.38	8	8.52	9.38	8.54	9.22	11.6	4.18	5.18	5.94
VIT_200s0199g00150	6.26	6.51	6.47	5.2	5.65	4.44	6.19	5.22	6.9	4.49	5.82	5.15	3.59	3.56	3.54	3.73	3.3	4.92
VIT_200s0199g00160	39.74	42.31	42.33	37.04	34.79	36.25	48.51	48.93	53.29	37.58	39.66	40.82	46.04	40.96	42.42	38.76	33.65	44.32
VIT_200s0199g00170	11.05	11.5	13.33	10.03	10.9	8.43	12.74	12.57	12.88	10.35	10.48	11.11	11.94	12.88	11.86	11.08	7.82	12.93
VIT_200s0199g00190	31.8	34.29	36.91	33.1	37.83	36.71	23.5	35.56	36.73	31.06	26.92	26.44	31.38	27.64	31.88	21.62	20.95	16.45
VIT_200s0199g00200	0	0	0	0	0	0	0	0	0	0	0	0	0	0	0	0	0	0
VIT_200s0199g00210	0	0.04	0	0.08	0	0.04	0.07	0	0.06	0	0	0.08	0	0.12	0	0	0	0.03
VIT_200s0199g00220	2.69	3.66	3.19	2.41	2.58	1.67	2.37	2.26	2.57	2.1	1.87	3.41	3.3	2.81	3.45	1.71	1.44	2.91
VIT_200s0199g00225	0	0	0	0	0	0	0	0	0	0	0	0	0	0	0	0	0	0
VIT_200s0199g00240	1.63	1.89	1.97	1.48	1.49	1.18	1.08	1.52	1.45	1.24	0.99	1.88	1.57	1.48	1.49	1.43	1.88	2.3
VIT_200s0199g00245	0	0	0	0	0	0	0	0	0	0	0	0	0	0	0	0	0	0
VIT_200s0199g00250	0.28	0.34	0.38	0.1	0.89	0.37	0.43	0.41	0.28	0.09	0.13	0.2	0.34	0.2	0.45	0.53	0.08	0.27
VIT_200s0199g00260	4.11	6.29	4.51	5.03	5.32	6.49	5.77	4.68	6.96	6.13	6.7	3.6	5.42	4.71	5.2	6.7	8.35	5.19
VIT_200s0199g00270	27.49	32.02	24.29	30.37	31.56	50.22	22.73	18.98	19.9	21.78	23.66	21.42	25.53	36.42	23.23	18.35	22.64	18.29
VIT_200s0199g00280	0	0	0	0	0	0	0	0	0	0	0	0	0	0	0	0	0	0
VIT_200s0199g00290	0	0	0	0	0	0	0	0	0	0	0	0	0	0	0	0	0	0
VIT_200s0199g00300	56.84	61.66	63.36	56.84	64.62	66.67	54.09	52.05	53.34	54.08	52	64.95	47.6	52.11	45.06	50.58	58.31	45.39
VIT_200s0199g00310	6.98	5.22	6.89	13.93	26.61	22.62	26.58	21.57	11.53	22.24	18.17	15.3	37.55	28.58	41.95	21.28	33.03	10
VIT_200s0201g00010	0	0	0	0	0	0	0	0	0	0	0	0	0	0	0	0	0	0
VIT_200s0201g00020	0.06	0.18	0.05	0.12	0.26	0.23	0.12	0.26	0.41	0.11	0.39	0.32	0.43	0.19	0.34	0.41	0.36	0.38
VIT_200s0201g00030	0	0	0	0	0	0	0	0	0	0	0	0	0	0	0	0	0	0
VIT_200s0201g00060	1.47	1.7	1.46	1.75	1.74	1.89	0.81	0.92	1.12	0.99	1.34	2.22	2.35	2.49	2	1.68	1.22	1.02
VIT_200s0201g00070	3.63	3.74	4.75	5.12	4.81	4.97	4.31	5.64	5.02	4.49	4.27	4.52	4.76	4.21	4.71	4.93	3.95	4.93
VIT_200s0201g00080	0	0	0	0	0	0	0	0	0	0	0	0	0	0	0	0	0	0
VIT_200s0201g00083	0	0	0	0	0	0	0	0	0	0	0	0	0	0	0	0	0	0
VIT_200s0201g00086	0	0	0	0	0	0	0	0	0	0	0	0	0	0	0	0	0	0
VIT_200s0201g00090	0	0	0	0	0	0	0	0	0	0	0	0	0	0	0	0	0	0
VIT_200s0202g00020	0.46	0	0	0.47	0	0.47	0.5	0.53	0	0	0	0	1.29	0.53	1.4	0.77	0	0
VIT_200s0202g00025	0	0.08	0	0.08	0	0	0	0	0	0	0	0.17	0	0	0.15	0	0	0.06
VIT_200s0202g00030	0	0.08	0.13	0.17	0.14	0	0.09	0.16	0	0.08	0	0	0	0.08	0.17	0.28	0	0.13
VIT_200s0202g00035	0	0.18	0	0.08	0.3	0.39	0.12	0	0.13	0.11	0.05	0.12	0.25	0	0.11	0.1	0	0.06
VIT_200s0202g00040	0.1	0.22	0.37	0.38	0.17	0.26	0.18	0.45	0.29	0.19	0.17	0.48	0.23	0.25	0.31	0.03	0.14	0.1
VIT_200s0202g00050	0	0	0	0	0	0	0	0	0	0	0	0	0	0	0	0	0	0
VIT_200s0202g00060	0.16	0.07	0.09	0.22	0.43	0.1	0.2	0.28	0.2	0.14	0.16	0.21	0.39	0.3	0.35	0.16	0.33	0.32
VIT_200s0202g00070	0	0	0	0	0	0	0	0	0	0	0	0	0	0	0	0	0	0
VIT_200s0202g00080	0	0	0	0	0	0	0	0	0	0	0	0	0	0	0	0	0	0
VIT_200s0202g00090	0	0	0	0	0	0	0	0	0	0	0	0	0	0	0	0	0	0
VIT_200s0203g00003	0	0	0	0	0	0	0	0	0	0	0	0	0	0	0	0	0	0
VIT_200s0203g00006	0	0	0	0	0	0	0	0	0	0	0	0	0	0	0	0	0	0
VIT_200s0203g00010	0	0.51	0	0	0	0	0	0	0	0	0	0	0	0	0	0	0	0
VIT_200s0203g00015	0	0	0	0	0	0	0	0	0	0	0	0	0	0	0	0	0	0
VIT_200s0203g00020	1.82	0.92	0.4	20.53	41.49	24.27	69.46	105.99	113.69	29.78	6.59	9.58	35.79	18.41	41.75	86.94	117.13	55.5
VIT_200s0203g00030	5.73	0	0	2.79	0	0	0	0	0	0	0	0	0	0	0	2.35	0	1.98
VIT_200s0203g00040	68.49	69.38	74.72	74.19	71.85	81.38	83.52	83.47	82.15	79.27	74.8	81.59	62.16	63.38	57.02	57.43	59.22	60.84
VIT_200s0203g00050	10.2	12.57	7.42	5.72	8.57	8.43	11.02	16.63	15.53	13.4	8.54	9.6	4.37	4.06	7.64	15.12	15.48	9.38
VIT_200s0203g00060	3.06	2.5	3.23	2.96	3.62	2.21	2.05	2.25	1.81	3.08	2.57	2.31	1.42	1.58	1.39	0.94	0.9	1.31
VIT_200s0203g00070	0.04	0	0.06	0.04	0	0	0	0	0	0	0.03	0.57	0	0	0	0	0	0
VIT_200s0203g00080	0	0	0	0	0	0	0	0	0	0	0	0	0	0	0	0	0	0
VIT_200s0203g00090	0	0	0	0	0	0	0	0	0	0	0	0	0	0	0	0	0	0
VIT_200s0203g00100	14.86	13.87	17.86	16.85	18.48	15.45	13.97	14.68	14.17	14.64	15.84	14.56	17.8	18.88	19.05	12.65	12.6	14.46
VIT_200s0203g00110	6.12	8.36	7.22	8.15	5.9	2.96	4.01	1.75	4.19	5.73	3.8	7.02	3.51	2.27	4.15	2.22	2.32	2.6
VIT_200s0203g00120	1.99	0.46	2.47	2.37	2.34	2.46	1.23	1.65	1.83	0.83	1.02	2.12	1.47	1.87	1.46	0.43	0.59	1.17
VIT_200s0203g00125	0	0	0	0	0	0	0	0	0	0	0	0	0	0	0	0	0	0
VIT_200s0203g00130	0.65	0.32	0.33	0.32	0.06	0.41	0.18	0.24	0.05	0.14	0.22	0.12	0.22	0.1	0.07	0.06	0.03	0.04
VIT_200s0203g00140	190.73	208.41	224.34	237.77	210.6	191.05	134.68	154.92	144.48	114	123.66	141.46	77.75	110.59	76.6	38.44	44.28	53.04
VIT_200s0203g00150	84.06	82.32	86.5	74.2	81.97	77.68	50.01	54.29	58.44	47.14	49.45	52.15	34.33	42.8	27.19	20.84	21.03	20.47
VIT_200s0203g00160	0	0	0	0	0	0.05	0	0	0	0	0	0	0	0	0	0	0.04	0
VIT_200s0203g00170	0	0	0	0	0	0	0	0	0	0	0	0.12	0	0	0	0	0	0
VIT_200s0203g00180	41.59	43.01	38.7	42.06	39.62	36.03	21.01	20.42	20.04	33.56	42.64	35.98	31.65	37.74	45.31	16.38	13.45	18.96
VIT_200s0203g00190	49.09	50.63	53.21	50	55.18	57.68	52.57	56.54	53.66	45.97	45.7	51.55	59.03	60.3	53.59	55.14	49.68	50.21
VIT_200s0203g00200	208.09	216.76	231.89	204.51	199.29	222.08	214.5	240.49	246.72	202.92	183.85	214.19	224.01	218.79	210.78	198.46	181.91	211.98
VIT_200s0203g00210	6.7	9.83	9.72	6.45	3.21	5.43	6.38	8.35	9.94	4.32	6.52	5.14	5.24	2.21	4.69	6.39	8.86	7.56
VIT_200s0203g00220	0.13	0.05	0.09	0.24	0.47	0.1	0.18	0.39	0.14	0.18	0.1	0.2	0.21	0.22	0.32	0.16	0.14	0.19
VIT_200s0204g00010	0.96	0	0	0.96	0	0	3.26	1.16	0.89	0	0.89	0	1.8	0	0	0.78	0	0
VIT_200s0204g00020	4.07	5.29	4.12	8.23	9.12	8.15	6.63	7.65	9.53	3.77	3.61	4.47	7.62	6.23	6.73	6.02	5.04	5.62
VIT_200s0204g00030	0	0	0	0	0	0	0	0	0	0	0	0	0	0	0.04	0	0	0
VIT_200s0204g00040	19.03	17.78	18.42	14.33	17.63	12.55	10.9	12.2	12.73	21.46	17.61	23.23	16.75	16.99	16.16	15.9	16.96	11.87
VIT_200s0204g00070	10.12	10.62	22.55	9.79	12.14	5.02	4.57	6.63	5.52	13	9.99	5.86	7.08	5.49	7.47	9.14	7.21	7.32
VIT_200s0204g00080	1.55	1.32	2.02	2.15	1.74	1.63	2.45	2.66	1.61	0.98	1.87	1.69	1.46	2.32	2.02	0.54	0.45	1.51
VIT_200s0204g00110	3.24	2.9	3.17	3.48	3.77	3.52	2.99	3.81	3.48	2.6	3.26	3.6	3.04	3.24	3.58	3.13	2.37	3.57
VIT_200s0204g00120	0.32	0.07	0.34	0.93	0	0.57	0.46	0.42	0.45	0.43	0.12	0.21	1.06	0.9	0.49	0.78	0.91	0.89
VIT_200s0204g00130	0	0.14	0	0.14	0.12	0.55	0	0.3	1.08	0.4	0.26	0.15	0.13	0.3	0	0.71	0.61	0.33
VIT_200s0204g00150	0	0	0	0	0	0	0	0	0	0	0	0	0	0	0	0	0	0
VIT_200s0204g00160	0	0	0	0	0	0	0	0	0	0	0	0	0	0	0	0	0	0
VIT_200s0204g00170	134.13	128.94	130.99	96.41	110.49	103.6	95.26	91	93.23	106.14	112.25	111.63	78.54	98.74	87.83	69.5	67.33	79.46
VIT_200s0204g00175	0	0	0	0	0	0	0	0	0	0	0	0	0	0	0	0	0	0
VIT_200s0204g00180	0	0	0	0	0	0	0	0	0	0	0	0	0	0	0	0	0	0
VIT_200s0204g00210	0	0	0	0	0	0	0	0	0	0	0	0	0	0	0	0	0	0
VIT_200s0204g00215	0	0	0	0	0	0	0	0	0	0	0	0	0	0	0	0	0	0
VIT_200s0204g00220	34.88	34.08	35.67	32.07	36.28	28.61	32.55	30.22	28.43	30.22	33.34	31.6	28.55	30.64	30.87	24.53	22.21	29.02
VIT_200s0204g00230	0	0	0	0	0	0	0	0	0	0	0	0	0	0	0	0	0	0
VIT_200s0207g00010	22.76	9.82	28.6	32.62	23.27	9.23	31.59	24	26.08	14.84	40.85	56.87	29.11	36.23	26.35	6.36	7.96	20.9
VIT_200s0207g00020	15.44	15.34	16	16.75	15.97	16.88	16.51	15.48	16.53	18.65	17.21	15.91	15.79	16.37	15	15.79	14.86	13.85
VIT_200s0207g00040	0	0	0	0	0.66	0	0	0	0	0	0	0	0	0	0	0	0	0
VIT_200s0207g00050	16.29	20.2	22.91	17.23	19.46	21.64	17.02	19.46	17.48	20.93	15.32	12.36	13.89	13.77	13.55	19.43	16.2	23.01
VIT_200s0207g00060	0	0	0	0	0	0	0	0	0	0	0	0	0	0	0	0	0	0
VIT_200s0207g00080	5.51	4.36	5.09	5.54	5.14	7.36	6.65	4.71	5.72	5.29	4.81	5.28	5.68	6.25	6.03	4.55	5.43	5.58
VIT_200s0207g00090	41.5	42.2	43.82	40.51	44.07	38.48	47.63	49.52	46.52	47.75	49.21	47.2	52.37	52.79	52.47	49.93	43.07	56.6
VIT_200s0207g00100	7.91	9.3	9.71	8.25	9.31	9.33	7.86	9.13	10.17	10.72	10.26	10.44	9.48	11.22	10.84	11.15	10.72	11.9
VIT_200s0207g00110	4.61	4.02	5.63	2.98	3.25	3.49	3.03	3.05	3.26	3.48	4.25	5.19	3.17	2.17	2.26	1.97	1.99	2.26
VIT_200s0207g00120	0.14	0.09	0.12	0.06	0	0.11	0.06	0.03	0.03	0.06	0.07	0.08	0.09	0.04	0	0	0	0.03
VIT_200s0207g00130	2.01	2.19	1.31	1.94	1.28	1.59	0.55	1.03	0.47	0.77	0.88	0.74	1.23	0.44	0.91	0	0	0
VIT_200s0207g00135	13.6	46.26	36.91	37.55	32.85	74.72	35.42	64.22	43.5	27.46	12.1	21.92	38.59	28.97	32.22	31.91	34.44	25.66
VIT_200s0207g00140	0	0.21	0.11	0	0	0	0	0	0.09	0.19	0	0.11	0	0	0	0	0	0
VIT_200s0207g00150	0.17	0.15	0.08	0	0.14	0.05	0.03	0	0	0	0.07	0.16	0.09	0.16	0.06	0	0.06	0
VIT_200s0207g00160	0	0.47	0.2	0	0	0	0	0	0	0	0	0	0	0	0	0	0	0
VIT_200s0207g00170	5.53	7.91	7.89	6.61	7.11	12.29	7.01	16.11	9.32	2.83	1.86	6.26	10.66	7.52	6.08	3.73	13.07	5.32
VIT_200s0207g00180	0	0.39	0.41	0.2	0.16	0.09	0.1	1.14	0	0	0.09	0	0.09	0.1	0.28	0.57	0.25	0.23
VIT_200s0207g00190	0.53	0.46	0.64	0.71	0.33	0.64	0.27	0.74	0.64	0.54	0.14	0.39	0.32	0.6	0.62	0.57	0.18	0.53
VIT_200s0207g00200	4.58	6.18	5.64	5.94	9	4.98	4.09	3.9	4.11	8.46	6.25	8.93	4.19	3.23	5.18	5.05	3.9	4.73
VIT_200s0207g00210	234.79	206.11	253.98	143.73	135.71	126.15	125.62	83.57	103.9	121.13	157.63	153.52	58.93	75.55	63.04	14.26	13.75	40.86
VIT_200s0207g00220	13.66	12.55	11.59	14.43	14.8	13.66	8.07	11.17	13.7	13.38	14.55	16.12	18.88	17.48	13.1	13.68	20.47	12.14
VIT_200s0207g00230	7.86	6.83	5.5	5.23	6.22	5.55	5.08	7.38	4.89	10.54	9.71	11.81	5.69	7.12	7.05	3.66	3.64	3.73
VIT_200s0207g00240	40.61	48.94	57.95	34.14	60.32	38.68	50.37	40.98	49.22	42.12	52.6	50.23	40.27	43.81	47.65	31.87	30.23	39.95
VIT_200s0207g00250	5.15	9.46	7.38	7.95	4.58	2.6	2.13	1.18	3.44	7.52	6.88	3.03	4.53	2.36	3.84	1.89	2.34	1.94
VIT_200s0207g00260	63.27	55.68	52.79	36.88	38.26	38.55	31.09	24.57	30.04	48.07	48.53	44.89	17.15	26.64	17.17	9.34	10.94	13.97
VIT_200s0207g00270	34.05	38.87	43.23	30.15	33.36	29.21	21.96	20.72	19.36	15.92	26.7	19.63	20.36	21.69	15.43	12.27	10.27	15.25
VIT_200s0207g00280	16.6	19.91	23.32	17.57	15.83	16.56	19.25	17.49	16.74	15.55	16.99	15.47	17.25	17.95	17.34	12.12	11.62	16.08
VIT_200s0207g00290	0	0	0	0	0	0	0	0	0	0	0	0	0	0	0	0	0	0
VIT_200s0207g00300	0	0	2.02	2.32	3.94	0	2.91	3.33	0	11.7	0	19.3	2.31	11.94	9.65	9.86	4.26	1.73
VIT_200s0208g00020	0	0	0	0	0	0	0	0	0	0	0	0	0	0	0	0	0	0
VIT_200s0208g00030	0	0	0	0	0	0	0	0	0	0	0	0	0	0	0	0	0	0
VIT_200s0208g00040	0.11	0.16	0.09	0.06	0.22	0.1	0.16	0.06	0	0.05	0.05	0.06	0	0	0.15	0.04	0.14	0.04
VIT_200s0208g00050	0.07	0.45	0.39	0.3	0.44	0.22	0.67	0.32	0	0.07	0.62	0.48	0.27	0.47	0.14	0.15	0.06	0.47
VIT_200s0208g00060	0	0	0	0	0	0	0	0	0	0	0	0	0	0	0	0	0	0
VIT_200s0208g00070	0	0	0	0	0	0	0	0	0	0	0	0	0	0	0	2.61	0	0
VIT_200s0208g00075	0	0	0	0	0	0	0	0	0	0	0.04	0	0	0	0	0	0	0
VIT_200s0208g00080	0	0	0	0	0	0	0	0	0	0	0	0	0	0	0	0	0	0
VIT_200s0208g00090	0	0	0	0	0	0	0	0	0	0	0	0	0	0	0	0	0	0
VIT_200s0208g00100	3.1	0.56	2.22	2.3	1.47	2.92	0.29	0.94	0.73	1.59	3.93	2.81	1.28	0.94	2.49	0	0	0.22
VIT_200s0208g00110	0	0	0	0	0	0	0	0	0	0	0	0	0	0	0	0	0	0
VIT_200s0208g00120	0	0	0	0	0	0	0	0	0	0	0	0	0	0	0	0	0	0
VIT_200s0208g00130	0.18	0	0	0.06	0	0	0	0.19	0.05	0	0.06	0.32	0.05	0	0	0.05	0	0.1
VIT_200s0211g00010	5.01	4.84	5.73	5.61	5.97	4.94	5.94	4.72	4.83	4.77	3.99	5.75	3.96	4.27	4.08	3.91	3.01	4.58
VIT_200s0211g00020	0	0	0	0	0	0	0	0	0	0	0	0	0	0	0	0	0	0
VIT_200s0211g00030	5.77	5.89	5.2	7.13	6.07	7.29	5.08	4.34	6.04	5.97	4.72	6.85	6.01	6.89	4.57	3.72	4.41	5.41
VIT_200s0211g00050	17.69	18.84	20.29	16.6	31.48	23.2	21.33	15.12	24.1	23.81	27.46	28.99	18.86	17.52	15.99	20	16.76	20.76
VIT_200s0211g00060	32.46	31.95	33.98	35.67	35.67	32.78	27.47	28.65	29.49	26.33	27.98	29.13	31.05	34.78	29.52	21.76	19.17	28.9
VIT_200s0211g00070	0	0	0	0	0	0	0	0	0	0	0	0	0	0	0	0	0	0
VIT_200s0211g00080	0	0	0	0	0	0	0	0	0	0	0	0	0	0	0	0	0	0
VIT_200s0211g00090	0	0	0	0	0	0	0	0	0	0	0	0	0.02	0	0.16	0	0	0
VIT_200s0211g00100	14.99	8.29	5.6	9.55	5.26	0.74	18.49	0.64	23.87	1	1.45	0.95	4.64	6.2	9.32	0	0.1	0.9
VIT_200s0211g00110	0	0	0	0	0	0	0	0	0	0	0	0	0	0	0	0	0	0
VIT_200s0211g00120	36.27	15.58	27.23	31.49	21.42	17.22	27.71	15.92	24.29	9.54	23.57	21.73	19.25	18.66	19.74	2.69	3.46	14.88
VIT_200s0211g00130	0.24	0	0	0	0	0	0	0	0	0	0	0	0	0	0	0	0	0
VIT_200s0211g00140	0	0	0	0	0	0	0	0	0	0	0	0	0	0	0	0	0	0
VIT_200s0211g00150	0	0	0	0	0	0	0	0	0	0	0	0	0	0	0	0	0	0
VIT_200s0211g00155	0	0	0	0	0	0	0	0	0	0	0	0	0	0	0	0	0	0
VIT_200s0211g00160	0	0	0	0	0	0	0	0	0	0	0	0	0	0	0.3	0	0	0
VIT_200s0211g00170	0	0	0	0	0	0	0	0	0	0	0	0	0	0	0	0	0	0
VIT_200s0211g00180	1.15	1.2	1.83	3.03	3.87	2.81	2.15	2.26	1.68	1.45	2.72	2.24	4.58	3.54	3.2	1.39	1.02	2.5
VIT_200s0211g00190	0	0	0	0	0	0	0	0	0	0	0	0	0	0	0	0	0	0
VIT_200s0213g00010	0	0	0	0	0	0	0	0	0	0	0	0	0	0	0	0	0	0
VIT_200s0213g00020	0	0	0	0.39	0	0	0	0	0	0	0	0	0	0	0	0	0	0
VIT_200s0213g00040	0	0	0	0	0	0	0	0	0	0	0	0	0	0	0	0	0	0
VIT_200s0213g00050	0	0	0	0	0	0	0	0	0.16	0	0	0	0	0	0	0	0	0
VIT_200s0213g00060	0	0	2.34	0	0	0	3.66	0	6.06	0	0	0	2.75	7.2	3.03	0	4.67	0
VIT_200s0213g00070	0.25	0	0	0	0.14	0	0	0	0	0	0	0	0.07	0	0	0	0	0
VIT_200s0213g00080	0	0	0	0	0	0	0	0	0	0	0	0	0	0	0	0	0	0
VIT_200s0213g00090	0	0	0	0	0	0	0	0	0	0	0.4	0	0	0	0	0	0	0
VIT_200s0213g00100	0	0.62	0	0	0	0	0	0	0	1.67	0.59	0	1.89	0	0	0	0	0
VIT_200s0213g00110	0	0	0	0	0	0	0	0	0	0	0	0	0	0	0	0	0	0
VIT_200s0214g00005	0	0	0	0	0	0	0	0	0	0	0	0	0	0	0	0	0	0
VIT_200s0214g00010	3.78	0.29	1.54	2.38	0	1.17	0.61	0	0.25	0	1.08	0.32	0	0.33	0.86	0	0	0.23
VIT_200s0214g00020	3.36	1.54	1.79	1.21	1.76	2.17	0.35	0.56	1.02	0.48	1.58	1.3	0.46	0.37	0.66	0	0	0.13
VIT_200s0214g00030	0	0	0	0	0	0	0	0	0	0	0	0	0	0	0	0	0	0
VIT_200s0214g00040	2.65	0.77	1.29	2.69	1.25	1.82	0.58	0.38	0.4	0.39	0.33	1.44	0.74	0.5	0.22	0.05	0.2	0.14
VIT_200s0214g00050	0	0	0	0	0	0	0	0.26	0	0	0	0	0.22	0	0	0	0	0.19
VIT_200s0214g00060	51.73	53.41	55.19	38.31	40.93	42.27	47.84	43.47	39.97	38.83	44.58	41.66	33.67	31.33	32.66	34.21	34.06	36.89
VIT_200s0214g00070	0	0	0	0	0	0	0	0	0	0	0	0	0	0	0	0	0	0
VIT_200s0214g00080	0	0	0	0	0	0	0	0	0	0	0	0	0	0	0	0	0	0
VIT_200s0214g00090	3.86	2.39	2.9	3.2	2.81	3.03	2.17	2.37	2.78	2.44	2.73	4.19	6.56	4.68	5.25	3.89	5.63	3.38
VIT_200s0214g00110	0	0	0	0	0	0	0	0	0	0	0	0	0	0	0	0	0	0
VIT_200s0214g00120	0	3.92	1.75	6.01	0	0	0	2.73	0	0	0	0	0	0	0	0	0	0
VIT_200s0214g00130	13.96	11.76	8.78	7.74	9.72	8.49	6.23	10.5	7.39	4.59	4.88	4.75	2.78	4.51	4.92	2.19	3.2	3.13
VIT_200s0214g00150	8.64	4.69	5.85	3.32	3.29	4.37	2.13	4.45	3.42	2.44	4.01	3.54	3.78	1.86	2.81	0.71	1.9	1.26
VIT_200s0214g00160	13.04	12.17	11.14	11.6	10.74	10.64	8.48	9.09	12.78	11.52	11.48	10.89	15.02	13.89	14.55	7.98	7.53	10.28
VIT_200s0214g00170	0	0	0	0	0	0	0	0	0	0	0	0	0	0	0	0	0	0
VIT_200s0215g00010	0	0	0.09	0	0	0	0	0	0	0	0	0	0	0	0	0	0	0
VIT_200s0215g00020	2.33	2.42	3.32	2.78	3.61	2.83	2.22	2.68	2.02	1.71	2.44	2.69	2.29	2.47	2.63	1.79	1.42	2.15
VIT_200s0215g00030	23.4	22	21.93	23	23.31	22.09	22.55	26.09	25.15	26.64	23.21	24.77	26.61	29.32	26.6	30.58	30.98	30.46
VIT_200s0215g00040	14.18	14.3	19.94	16.55	13.57	15.26	15.43	14.07	12.52	14.04	14.25	14.54	13.55	17.84	16.17	7.52	4.44	13.5
VIT_200s0215g00050	29.27	28.5	28.29	27.82	29.67	27.52	23.39	26.1	27.96	25.48	27.4	28.76	33.51	31.76	31.51	30.63	25.72	27.18
VIT_200s0215g00070	15.04	15.81	16.23	13.47	14.31	13.25	12.14	11.36	12.49	14.33	13.43	16.12	12.2	12.19	10.77	10.72	11.96	11.15
VIT_200s0215g00080	2.32	0	0	0	0	0	0	0	0	0	0	0	0	0	0	1.89	0	0
VIT_200s0215g00083	0.44	0.66	0.78	0	0.19	0.22	0.68	0	0.19	0	0	0.49	0.4	0.24	0.65	0.56	0	0.17
VIT_200s0215g00086	0.29	0.29	1.01	0	0.25	0	0.6	0.64	1	1.36	0	0	0	0	0.28	0.24	0	0.22
VIT_200s0215g00090	20.78	21.43	22.58	19.71	20.58	21.26	18.07	19.8	18.65	18.67	19.29	20.76	18.55	20.05	18.83	18.89	17.16	17.68
VIT_200s0215g00100	0	0	0	0	0	0.11	0	0	0	0	0	0	0	0	0	0	0	0
VIT_200s0215g00110	8.7	9.45	10.81	10.21	8.92	9.18	9.12	10.07	8.49	8.83	9.63	9.82	6.64	9.45	8.59	4.45	2.85	7.98
VIT_200s0216g00010	0	0	0	0	0	0	0	0	0	0	0	0	0	0	0	0	0	0
VIT_200s0216g00020	60.35	63.81	63.35	69.15	67.62	71.25	74.57	86.47	90.59	79.36	68.41	67.16	79.93	87.57	83.07	79.03	84.51	83.68
VIT_200s0216g00030	44.45	50.19	54.16	56	60.76	56.95	51.26	59.32	59.05	35.98	36.44	37.7	54.22	54.18	54.2	40.95	37.68	46.8
VIT_200s0216g00040	46.73	44.76	42.55	43.54	42.92	47.15	36	37.43	35.48	43.94	49.3	47.26	41.12	49.13	41.89	38.18	38.69	37.83
VIT_200s0216g00050	0	0	0	0	0	0	0	0	0	0	0	0	0	0	0	0	0	0
VIT_200s0216g00060	5.55	2.26	3.28	4.08	3.52	4.3	2.08	1.14	1.44	7.83	11.98	11.39	5.51	8.62	4.2	2.62	2.86	2.53
VIT_200s0216g00070	8.87	12.55	13.4	18.18	13.48	10.19	15.68	22.49	13.48	16.19	12.41	15.76	11.25	19	12.86	15.24	13.76	14.24
VIT_200s0218g00010	2.3	3.23	2.74	2.19	3.19	2	1.83	1.64	1.42	2.53	3.42	3.7	2.42	3.27	2.52	1.1	0.87	1.04
VIT_200s0218g00030	5.94	6.21	7.04	4.68	4.93	5.22	5.24	5.27	4.13	5.68	5.9	5.64	6.04	5.87	5.95	6.43	4.98	6.28
VIT_200s0218g00040	0	0	0	0	0	0	0	0	0	0	0	0	0	0	0	0	0	0
VIT_200s0218g00050	2.42	2.72	2.69	3.01	2.72	2.9	2.44	2.52	2.2	2.72	2.29	3.12	1.85	3.34	2.02	1.45	1.63	2.01
VIT_200s0218g00060	0	0	0.43	0	0	0	0	0	0	0	0	0	0	0	0	0	0	0
VIT_200s0218g00070	9.01	7.79	10.27	7.98	7.45	7.4	8.37	8.02	7.47	6.6	8.81	7.91	7.33	7.25	7.2	6.17	5.12	7.77
VIT_200s0218g00075	2.06	2.92	2.03	1.86	2.56	2.65	2.56	2.08	1.97	3.86	2.62	3.03	1.54	2.61	1.92	1.18	2.01	2.41
VIT_200s0218g00080	0	0	0	0	0	0	0	0	0	0	0	0	0	0	0	0	0	0
VIT_200s0218g00090	14.32	10.47	12.4	17.45	17.29	19.85	22.85	26.01	27.25	27.94	22.73	20.7	21.47	26.47	22.64	27.27	30.2	27.1
VIT_200s0218g00100	0	0	0	0	0	0	0	0	0	0	0	0	0	0	0	0	0	0
VIT_200s0218g00110	3.28	2.2	2.98	2.39	1.53	1.09	0.72	0.72	0.67	1.66	3.18	1.92	0.82	1.38	1.29	0.8	0.12	0.67
VIT_200s0218g00120	0.28	0.21	0.39	0.4	0.83	0.38	0.47	0.62	0.67	0.35	0.66	0.5	0.61	0.63	0.97	0.11	0.23	0.42
VIT_200s0218g00130	0	0	0.03	0	0	0	0	0	0	0	0	0	0	0	0	0	0	0
VIT_200s0218g00140	0	0.04	0.04	0	0	0.04	0	0	0	0	0	0	0	0	0	0	0	0
VIT_200s0218g00150	0.64	0.49	0.71	0.66	0.56	0.33	0.47	0.33	0.45	0.47	0.79	0.5	0.26	0.39	0.5	0.21	0.07	0.36
VIT_200s0218g00160	0	0	0	0	0	0.04	0	0	0	0.04	0.04	0	0	0	0	0	0	0
VIT_200s0218g00170	16.96	6.4	12.88	15.86	11.59	8.62	13.46	8.68	10.94	9.5	22.63	15.44	9.21	14.17	10.18	3.16	3.58	8.66
VIT_200s0218g00180	0	0	0	0	0	0	0	0	0	0	0	0	0	0	0	0	0	0
VIT_200s0218g00190	1.05	0.17	0.67	1.2	0.61	0.53	0.6	0.5	1.24	0.47	1.14	0.68	0.8	1.06	0.92	0.08	0.1	0.23
VIT_200s0218g00200	1.25	0.97	2.12	0.86	2.47	1.47	1.66	1.61	1.38	1.77	2.61	1.39	1.42	0.85	0	0	1.01	0.28
VIT_200s0218g00210	0	0	0	0	0	0	0	0	0	0.88	0	0	0	0	0	0	0	0
VIT_200s0218g00220	2.15	0.89	2.51	2.7	2.4	0.97	2.11	1.3	1.81	1.05	3.39	2.59	0.87	2.05	1.15	0.36	0.48	0.89
VIT_200s0220g00010	12.26	12.77	13.29	14.13	10.88	9.55	10.99	11.98	11.21	9.1	10.43	9.28	12.15	9.09	11.19	9.43	9.17	8.73
VIT_200s0220g00020	6.09	5.67	6.86	9.17	9.42	7.16	8.51	9.79	8.72	7.14	7.43	5.47	12.67	11.68	11.97	7.85	6.51	9.13
VIT_200s0220g00030	24.58	24.87	28.39	18.19	21.21	20.94	17.34	15.13	16.29	18.74	25.35	22.23	17.01	18.47	18.34	15.78	15.52	14.77
VIT_200s0220g00040	0	0	0	0	0	0	0	0	0	0	0	0	0	0	0	0	0	0
VIT_200s0220g00050	0	0	0.15	0.29	0.39	0.89	0	0.18	0.1	0.11	0.27	0.18	0.47	0.55	0.65	0.05	0.1	0.46
VIT_200s0220g00060	3.15	2.81	3.58	3.89	3.25	2.79	2.94	3.55	3.01	2.96	3.81	3.28	3.93	4.54	3.3	3.23	3.02	3.88
VIT_200s0220g00070	305.41	224.36	217.86	118.98	148.39	107.24	111.39	82.16	87.23	248.33	343.46	330.8	92.66	177.9	115.26	56.14	79.91	84.09
VIT_200s0220g00080	17.74	18.97	23.98	22.55	18.29	19.19	20.35	20.27	17.96	15.73	17.51	16.88	19.91	22.28	21.77	13.03	9.48	17.37
VIT_200s0220g00090	10.9	8.87	11.19	9.82	11.05	7.93	7.41	6.83	6.63	7.95	9.52	8.44	7.48	9.79	7.54	7.7	6.77	7.36
VIT_200s0220g00100	8.46	9.56	10.45	8.85	10.98	8.04	8.55	8.66	6.36	8.94	8.05	9.56	6.72	10.23	6.74	3.18	2.77	7.69
VIT_200s0220g00110	1.14	1.6	1.59	0.62	0.78	0.48	0.39	0.29	0.22	0.64	0.75	0.83	0.47	0.25	0.31	0.26	0.15	0.12
VIT_200s0220g00120	38.43	39.69	44.11	31.43	31.7	28.79	29.09	29.14	29.08	27.94	33.57	30.76	27.59	26.92	25.59	20.13	17.41	25.27
VIT_200s0220g00130	30.46	26.82	27.61	23.05	26.48	21.47	23.78	23.27	22.5	29.35	31.13	32.67	23.76	28.18	25.54	25.38	28.93	29.78
VIT_200s0220g00140	0	0	0	0	0	0	0	0	0	0	0	0	0	0	0	0	0	0
VIT_200s0220g00150	0.06	0	0.2	0	0	0.06	0.17	0.19	0	0	0.05	0.12	0.21	0.06	0.05	0.1	0.1	0.14
VIT_200s0220g00160	14.28	14.86	17.41	19.88	17.36	19.11	19.15	18.44	16.73	14.54	15.46	14.98	15.3	17.06	16.45	9.83	8.94	15.85
VIT_200s0220g00180	15.45	19.01	24.36	10.98	12.5	13.45	9.16	10.76	10.98	21.94	16.85	23.63	8.48	12.92	9.46	5.15	4.65	10.97
VIT_200s0222g00010	0	0.26	0	0.18	0	0.39	0	0.2	0	0	0.67	0.3	0	0.86	0.19	0	0	0
VIT_200s0222g00020	2.17	2.55	2.2	3.47	2.89	3.82	2.14	2.69	2.06	2.31	5.73	2.34	2.75	2.66	2.47	1.35	1.2	2.71
VIT_200s0222g00030	4.85	4.74	5.17	6.08	5.49	6.43	3.52	4.17	4.26	5.15	5.68	3.74	4.04	5.21	6.16	3.79	2.1	4.06
VIT_200s0222g00040	0	0	0	0	0	0	0	0	0	0	0	0	0	0	0	0	0	0
VIT_200s0222g00070	0	0	0	0	0	0	0	0	0	0	0	0	0	0	0	0	0	0
VIT_200s0222g00080	0.35	0.39	0.31	0.35	0.25	0.16	0.42	0.32	0.15	0.37	0.46	0.44	0.17	0.18	0.14	0.22	0.04	0.04
VIT_200s0222g00090	1.35	1.78	1.38	2.93	2.08	2.33	2.02	2.97	1.48	2.27	2.71	2.06	1.78	3.31	2.58	0.91	0.57	1.72
VIT_200s0222g00100	5.31	3.75	7.95	13.61	4.51	8.71	7.55	7.28	3.99	4.95	7.17	5.75	7.85	11.47	5.84	2.27	0.82	4.82
VIT_200s0222g00120	0	0	0	0	0	0	0	0	0	0	0	0	0	0	0	0	0	0
VIT_200s0222g00130	0	0	0	0	0	0	0	0	0	0	0	0	0	0	0	0	0	0
VIT_200s0225g00010	37.93	50.31	49.82	32.53	31.85	30.77	43.73	43.75	49.63	30.25	31.65	33.08	38.28	33.85	32.87	60.91	48.92	54.65
VIT_200s0225g00020	605.21	627.01	631.23	617.69	699.91	692.17	594.5	670.02	647.89	613.38	598.68	626.03	578.89	686.6	575.04	528.6	608.03	494.5
VIT_200s0225g00030	0	0	0	0	0	0.15	0	0	0	0	0	0	0	0	0.14	0.13	0	0
VIT_200s0225g00040	0	0	0	0	0	0	0.44	0	0	0	0	0.47	0	0	0	0	0	0
VIT_200s0225g00050	0	0	0.03	0.03	0	0	0	0.07	0	0	0	0.04	0	0	0	0	0.03	0
VIT_200s0225g00060	0.09	0.31	0.29	0.73	0.76	0.66	1.12	0.55	0.64	0.31	0.47	0.48	0.12	0.36	0.2	0.08	0.16	0.11
VIT_200s0225g00070	0.74	0.54	0.62	0.97	0.67	0.14	0.35	0.12	0.2	0.67	1.8	2.65	0.39	1.01	0.47	0.23	0.23	0.21
VIT_200s0225g00080	1.48	0.61	0.96	1	1.16	0.47	0.66	0.67	0.72	0.33	1.69	1.91	0.57	0.74	0.46	0.15	0.09	0.51
VIT_200s0225g00090	44.92	51.82	38.96	22.95	29.57	22.75	22.49	18.49	20.85	37.75	43.06	50.34	23.69	40.2	24.38	16.82	20.02	21.57
VIT_200s0225g00100	0.96	1.06	1.6	1.04	0.86	0.91	0.62	0.7	0.7	0.64	0.93	0.8	1.49	0.86	1.18	0.52	0.53	0.5
VIT_200s0225g00110	23.93	24.66	23.58	30.21	26.01	27.03	25.67	27.44	25.62	28.3	24.87	26.29	26.65	28.13	25.85	25.53	24.87	23.77
VIT_200s0225g00120	0.91	0.74	1.46	0.56	0.32	0.18	0.19	0.4	0.48	0	0.34	0.61	1	0	0.89	0	0.16	0.29
VIT_200s0225g00130	91.35	82.47	95.76	78.11	74.44	65.93	55.94	49.77	58.41	52.15	68.55	66.51	54.15	57.47	60.83	31.63	29.78	43.4
VIT_200s0225g00140	5.75	3.96	5.43	4.29	4.11	4.29	3.13	2.7	4.09	3.34	4.12	4.06	2.38	3.56	2.45	1.99	1.96	2.75
VIT_200s0225g00150	10.8	12.22	12.38	11.47	11.3	10.89	13.3	14.9	15.65	10.23	10.69	10.06	9.69	11.64	10.52	8.69	8.57	13.39
VIT_200s0225g00160	0	0.08	0.28	0	0	0.15	0	0	0.2	0	0.15	0	0.21	0.17	0.15	0.13	0	0
VIT_200s0225g00170	0	0	0.04	0	0	0	0	0	0.04	0	0	0	0	0	0	0.04	0	0
VIT_200s0225g00180	0	0	0	0	0	0	0	0	0	0	0	0	0	0	0	0	0	0
VIT_200s0225g00200	3.04	3.84	3.18	5.42	4.55	3.67	2.78	2.9	2.64	4.52	4.58	3.56	4.44	6.3	4.1	4.52	4.16	3.69
VIT_200s0225g00210	0.31	0.37	0.12	0.32	0.42	0.31	0.22	0.29	0.23	0.3	0.26	0.24	0.08	0.38	0.17	0.21	0.08	0.18
VIT_200s0225g00220	79.27	82.1	85.25	97.17	97.29	98.45	101.2	108.45	107.1	110.23	96.97	100.56	96.38	113.02	95.34	87.78	90.85	92.54
VIT_200s0225g00225	0.96	0.8	0.65	1.04	0.86	1.13	0.85	1.21	1.17	0.89	1.16	1.83	0.7	0.57	1.18	0.47	0.54	0.85
VIT_200s0225g00230	22.2	2.24	12.7	169.51	180.42	136.75	183.4	283.48	385.7	86.57	88.75	152.28	428.35	359.41	477.87	349.05	337.59	288.53
VIT_200s0226g00020	6.85	6.92	6.9	7.23	7.59	6.36	6.71	6.84	6.58	7.87	7.15	7.1	6.94	7.57	6.12	6.57	6.39	6.96
VIT_200s0226g00030	0.7	0.62	0.27	0.35	0.39	0	0.19	0.21	0.28	0.17	0.28	0.12	0.33	0.2	0.4	0.46	0.65	0.56
VIT_200s0226g00040	17.05	17.2	15	15.19	17.03	17	18.29	21.03	19.72	18.76	18	17.3	19.54	19.65	17.15	23.03	21.79	21.3
VIT_200s0226g00045	0.01	0.03	0	0.12	0.07	0.04	0.02	0.07	0.14	0.01	0.07	0.04	0.01	0.05	0.11	0.03	0.04	0.02
VIT_200s0226g00050	0	0	0	0.02	0	0	0	0	0	0	0	0	0	0	0	0	0	0
VIT_200s0226g00060	2.65	2.99	4.05	2.8	2.82	2.28	2.07	2.43	1.66	1.53	2.29	2.86	1.78	1.67	1.71	1.35	1.1	1.28
VIT_200s0226g00070	0.05	0	0	0.11	0	0	0.05	0.28	0.04	0	0	0	0.05	0.05	0.15	0	0	0.08
VIT_200s0226g00080	0	0	0	0	0	0	0.01	0.01	0	0	0	0	0	0	0.01	0	0	0
VIT_200s0226g00090	77.26	78.23	82.68	86.65	105	93.07	92.54	98.04	103.14	88.07	69.12	100.04	102.6	107.1	89.98	104.84	126.38	98.74
VIT_200s0226g00100	0.44	0.21	0.22	0.35	0.26	0.24	0.31	0.22	0.31	0.27	0.2	0.22	0.58	0.47	0.31	0.25	0.26	0.26
VIT_200s0226g00105	0	0	0	0	0	0	0	0	0	0	0	0	0	0	0	0	0	0
VIT_200s0226g00110	0.48	2.04	0	0.72	0.67	1.72	1	1.62	0.83	0.46	0.55	0.43	0.47	0.54	0.9	2.28	2.35	0.78
VIT_200s0226g00140	1.59	1.2	2.43	2.1	2.47	1.47	1.22	1.47	1.55	0.72	1.39	1.28	2.44	1.4	1.86	1.76	1.13	2.58
VIT_200s0226g00150	0	0	0	0	0	0	0	0	0	0	0	0	0	0	0	0	0.5	0
VIT_200s0226g00160	6.94	7.76	7.8	8.51	8.05	7.6	6.7	5.55	6.04	6.25	7.24	5.84	7.02	8.17	5.59	3.88	3.59	5.97
VIT_200s0226g00170	1.87	1.27	1.88	0.77	0.32	0	0	0.14	0	0	0.23	0.41	0	0.27	0.72	0	0.22	0
VIT_200s0227g00010	0	0	0	0	0	0	0	0	0	0	0	0	0	0	0	0	0	0
VIT_200s0227g00020	5.79	7.23	8.03	5.48	7.15	9.57	6.46	9.15	6.16	4.88	6.26	7.97	6.34	10.39	6.06	2.82	2.72	5.57
VIT_200s0227g00030	2.16	2.18	4.4	3.93	3.56	3.06	5.65	3.7	2.73	2.63	4.48	4.06	5.03	6.32	4.92	1.26	0.94	4.11
VIT_200s0227g00060	13.12	11.84	14.26	14.6	15.44	11.84	10.82	11.16	10.83	11.21	12.28	11.93	13.39	15.12	14.54	8.37	6.5	11.23
VIT_200s0227g00070	8.15	6.43	7.78	5.97	6.05	6.02	3.85	3.74	4.44	7.53	5.2	6.42	4.18	6.18	4.77	2.69	1.68	4.07
VIT_200s0227g00080	0	0	1.5	2.76	1.63	1.04	0	0	0	0	1.44	1.56	1.56	0.12	1.23	1.62	0	0.63
VIT_200s0227g00090	0.99	1.04	1.64	0.7	0.94	1.64	1	0.97	0.84	1.43	1.3	1.26	0.58	0.46	0.69	0.12	0.31	1.12
VIT_200s0227g00100	2.04	1.94	2.09	2.54	1.65	1.66	1.42	1.91	1.61	1.18	2.37	1.53	1	1.31	0.99	1.15	1.69	1.2
VIT_200s0227g00110	93.34	89.84	97.69	76.55	76.05	73.59	66.26	63.63	68.31	78.83	73.99	87.77	65.14	67.64	63.89	49.26	50.64	58.93
VIT_200s0227g00120	0	0	0	0	0	0	0	0	0	0	0	0	0	0	0	0	0	0
VIT_200s0227g00130	6.02	6.18	6.47	6.18	8.03	6.95	6.22	5.44	4.76	5.49	6.5	6.48	7.03	6.97	6.26	5.29	4.6	5.64
VIT_200s0227g00140	59.51	61.68	63.75	58.24	51.11	61.41	54.9	59.56	58.61	64.18	69.56	56.66	34.11	53.43	37.48	31.03	31.52	38.41
VIT_200s0227g00150	0.59	0.38	0.16	0	0	0.27	0.2	0	0.18	0.17	0.12	0.24	0.16	0	0.39	0	0	0
VIT_200s0227g00160	112.96	140.47	116.98	133.23	140.86	143.79	106.23	117.75	116.8	109.12	99.53	97.56	98.01	99.64	90.52	102.19	105.61	92.07
VIT_200s0227g00170	39.24	51.32	41.29	30.43	39.62	35.87	34.23	34.87	37.27	40.11	33.85	37.58	28.95	28.47	23.61	34.55	36.06	23.31
VIT_200s0227g00180	0.06	0.12	0.06	0	0	0	0	0	0	0	0.05	0.06	0	0.05	0	0.03	0	0
VIT_200s0227g00190	21.36	20.06	24.74	19.71	20.74	17.24	16.75	15.31	14.83	14.82	17.03	19.45	19.78	19.69	22.75	14.9	11.07	14.12
VIT_200s0227g00200	10.11	6.49	11.87	12.52	12.01	9.3	11.96	12.17	15.09	13.01	18.25	15.84	11.14	14.1	11.02	10.66	12.51	9.72
VIT_200s0228g00005	7.66	3.59	5.84	5.91	5.62	3.02	1.77	1.52	1.57	0.87	4.73	4.7	2.35	4.2	3.56	0.12	0.18	0.57
VIT_200s0228g00010	0	0	0	0	0	0	0	0	0	0	0	0	0	0	0	0	0	0
VIT_200s0228g00040	0	0	0	0	0	0	0	0	0	0	0	0	0	0	0	0	0	0
VIT_200s0228g00060	0	0	0	0	0	0	0	0	0	0	0	0	0	0	0	0	0	0
VIT_200s0228g00070	0	0	0	0.05	0	0	0	0	0	0	0	0	0.04	0	0	0	0	0
VIT_200s0229g00010	23.98	30.61	33.06	24.12	25.9	25.07	25.74	25.5	23.55	22.16	22.37	24.2	24.95	24.1	21	13.11	12.69	19.19
VIT_200s0229g00020	14.31	14.74	16.14	13.09	13.08	12.96	12.56	13.14	12.38	10.81	15.03	12.74	9.59	11.44	10.66	7.1	7.97	10.47
VIT_200s0229g00030	23.45	25.7	31.26	29.77	27.53	28.89	32.42	32.73	28.92	25.64	27.45	26.54	26.37	33.8	28.91	18.65	16.09	29
VIT_200s0229g00040	0	0	0	0	0	0	0	0	0	0	0	0	0	0	0	0	0	0
VIT_200s0229g00050	9.9	7.84	10.67	14.16	11.8	11.97	24.38	24.94	25.93	14.33	12.71	11.21	24.62	14.85	26.72	25.23	28.99	22.69
VIT_200s0229g00060	404.28	468.51	399.73	307.72	324.07	334.34	306.28	323.58	330.81	366.33	339.02	359.67	250.01	261.84	257.42	324.89	288.05	323.57
VIT_200s0229g00070	0.42	0.29	0.47	0.65	0.3	0.38	0.28	0.49	0.7	0.5	0.26	0.45	0.25	0.52	0.5	0.3	0.34	0.4
VIT_200s0229g00080	3.89	2.8	3.81	3.13	4.16	3.63	4.28	3.45	3.4	4.81	3.4	3.9	5.27	4.25	5.41	4.13	4.86	3.4
VIT_200s0229g00090	0.08	0	0.36	0	0.07	0	0	0	0.28	0	0.15	0	0.07	0.09	0	0.14	0	0
VIT_200s0229g00100	22.85	19.26	21.69	19.32	24.08	17.15	15.87	14.42	16.09	17.62	21.4	21.5	11.33	18.95	16.32	7.66	7.73	12.2
VIT_200s0229g00110	33.35	33.32	49.65	37.02	33.18	37.39	36.75	36.68	30.67	32.26	38.35	38.75	31.98	40.59	36.26	22.84	17.68	31.04
VIT_200s0229g00120	0.19	0.4	0.09	0.36	0.25	0.18	0.23	0.28	0.3	0.44	0.26	0.32	0.49	0.29	0.52	0.25	0.42	0.52
VIT_200s0229g00130	0	0	0	0	0	0	0	0	0	0	0	0	0	0	0	0	0	0
VIT_200s0229g00140	3.39	2.83	3.06	1.18	1.29	1.02	0.59	0.72	0.77	2	3.12	1.64	0.91	1.69	0.78	0.22	0.67	0.81
VIT_200s0229g00150	0	0	0	0	0	0	0	0	0	0	0	0	0	0	0	0	0	0
VIT_200s0229g00160	21.2	19.66	20.6	17.71	17.88	16.68	8.8	7.06	8.88	17.91	20.2	21.8	12.26	11.95	9.98	5.4	6.45	7.44
VIT_200s0229g00170	58.37	66.22	60.92	51.36	65.48	60.82	48.06	52.67	55.22	75.68	59.56	57.45	46.07	53.28	45.8	49	56.84	50.93
VIT_200s0229g00180	5.93	4.43	4.19	3.62	3.9	3.57	2.96	2.42	3.03	3.23	4.44	3.74	2.35	2.9	2.75	1.89	1.11	1.48
VIT_200s0229g00190	10.96	14.79	9.75	7.03	5.98	7.95	3.86	3.29	3.68	9.12	11.9	11.41	7.17	5.48	5.22	3.31	4.03	5.81
VIT_200s0229g00200	0	0.49	0.21	0.12	0.1	0.47	0	0	0.21	0	0	0.52	0.11	0.52	0.23	0	0.1	0.29
VIT_200s0229g00210	0.1	0	0	0.32	0.27	0.21	0.11	0.46	0.27	0.2	0.29	0.23	0.19	0	0.2	0	0.18	0.25
VIT_200s0230g00010	0	0	0	0	0	0	0	0	0	0	0	0	0	0	0	0	0	0
VIT_200s0230g00020	0	0	0	0	0	0	0.08	0	0.15	0.08	0	0	0	0.09	0	0.07	0.15	0.17
VIT_200s0230g00030	0	0	0	0	0	0	0	0	0	0	0	0	0	0	0	0	0	0
VIT_200s0230g00040	0	0	0	0	0	0	0	0	0	0	0	0	0	0	0	0	0	0
VIT_200s0230g00050	2.37	3.18	2.85	4.49	3.48	5.04	4.96	3.38	4.04	2.75	2.49	2.68	6.62	4.97	4.93	3.3	3.49	3.82
VIT_200s0230g00060	5.43	8.82	4.27	6.49	8.65	7.87	11.31	8.9	10.5	7.73	9.39	7.36	12.4	14.67	8.33	6.88	7.49	10.71
VIT_200s0230g00070	0	0	0	0	0	0	0	0	0	0	0	0	0	0	0	0	0	0
VIT_200s0230g00080	0	0.29	0.14	0	0.28	0	0	0	0	0	0	0.04	0	0	0	0.29	0	0
VIT_200s0230g00090	0.76	1.45	1.92	1.17	1.74	2.14	4.14	0.84	0.57	0.37	0	1.78	0.99	0.85	3.18	0.32	0.12	0.94
VIT_200s0230g00100	0	0	0	0	0	0.2	0	0	0	0	0	0.22	0	0	0	0	0	0
VIT_200s0230g00110	0	0	0	0	0	0	0	0	0	0	0	0	0	0	0	0	3.04	0
VIT_200s0230g00120	0	0	0	0	0	0	0	0	0	0	0	0	0	0	0	0	0	0
VIT_200s0230g00130	0	0	0	0.14	0.12	0.14	0	0.15	0	0.13	0	0.15	0	0	0.27	0.12	0.12	0
VIT_200s0230g00140	0	0	0	0	0	0	0	0	0	0	0	0	0	0	0.83	0	0	0.32
VIT_200s0230g00150	0	0	0	0	0	0	0	0	0	0	0	0	0	0	0	0	0	0
VIT_200s0230g00160	0	0	0	0	0	0	0	0	0	0	0	0	0	0	0	0	0	14.72
VIT_200s0230g00166	0	0	0.1	0	0	0	0	0	0	0	0	0	0	0	0	0	0	0
VIT_200s0230g00172	0	0	0	0.15	0	0	0	0	0	0	0	0	0	0	0	0	0	0
VIT_200s0231g00020	24.32	31.83	30.69	21.63	26.45	27.03	24.56	28.76	28.1	25.34	24.07	24.04	28.67	23.54	25.57	24.02	21.98	25.04
VIT_200s0231g00030	0	0	0	0	0	0	0	0	0	0	0	0	0	0	0	0	0	0
VIT_200s0231g00040	7.17	5.27	8.52	8.76	10.8	8.87	6.41	5.71	4.14	5.81	8.79	6.52	5.08	6.67	4.62	2.7	2.01	3.1
VIT_200s0231g00050	13.53	18.1	15.26	13.93	12.1	12.86	13.21	13.57	14.02	14.43	13.66	14.47	12.9	14.11	11.77	9.41	11.54	12.52
VIT_200s0231g00060	0	0	0	0	0	0	0.41	0.22	0	0	0	0	0	0	0	0	0	0.32
VIT_200s0231g00070	84.76	99.25	91.41	70.63	70.81	78.67	86.28	116.45	92.52	97.53	82.17	92.36	83.55	97.98	94.81	118.99	118.06	105.94
VIT_200s0231g00080	0	0	0	0	0	0	0	0	0	0	0	0	0	0	0	0	0	0
VIT_200s0231g00090	0	0	0	0	0	0	0	0	0	0	0	0	0	0	0	0	0	0
VIT_200s0231g00095	0	0	0	0.11	0	0	0	0	0	0	0	0	0	0	0	0	0	0
VIT_200s0233g00010	23.78	19.07	21.66	6.07	11.1	6.17	4.77	3.24	2.66	17.27	30.4	18.83	7	12.86	11.15	3.21	3.07	4.19
VIT_200s0233g00020	1.93	1.61	1.18	2.86	3.56	2.62	4.19	4.52	3.04	2.54	4.2	2.64	4.41	3.28	3.63	2.59	3.29	4.65
VIT_200s0233g00030	0.07	0.04	0.03	0.45	0.36	0.81	1.64	2.21	2.49	0.2	0.11	0.39	1.78	1.99	1.67	2.16	2.7	2.87
VIT_200s0233g00040	0	0	0	0	0	0	0	0	0	0	0	0	0	0	0	0	0	0
VIT_200s0233g00050	8.4	8.74	7.87	8.52	6.74	7.67	9.09	9.44	9.58	8.23	7.33	9.98	10.08	9.3	9.53	6.14	5.27	9.56
VIT_200s0233g00051	0	0	0	0	0	0	0	0	0	0	0	0	0	0	0	0.22	0	0
VIT_200s0233g00060	14	15.69	17.25	13.92	16.05	14.01	15.85	14.93	17.43	12.97	16.26	13.67	14.25	18.08	14.76	17.63	15.73	20.91
VIT_200s0233g00070	0	0	0	0	0	0	0	0	0	0	0	0	0	0	0	0	0	0
VIT_200s0233g00080	0	0.11	0.09	0.11	0.19	0.11	0	0	0	0	0	0.12	0	0	0.1	0	0	0
VIT_200s0233g00090	0	0	0	0	0	0	0	0	0	0	0	0	0	0	0	0	0	0
VIT_200s0233g00100	0	0	0	0	0	0	0	0	0	0	0	0	0	0	0	0	0	0
VIT_200s0233g00120	0	0	0	0	0	0	0	0	0	0	0	0	0	0	0	0	0	0
VIT_200s0233g00130	0	0	0	0	0	0	0	0	0	0	0	0	0	0	0	0	0	0
VIT_200s0233g00140	0.25	0	0	0	0	0	0	0	0	0	0	0	0.38	0	0.61	0	0	0
VIT_200s0233g00150	0	0	0	0	0	0	0	0	0	0	0	0	0	0	0	0	0	0
VIT_200s0233g00160	0	0	0	0	0	0	0	0	0	0	0.13	0	0	0	0	0	0	0
VIT_200s0233g00170	0	0	0	0	0	0	0	0	0	0	0	0	0	0	0	0	0	0
VIT_200s0233g00180	59.58	61.82	58.13	43.42	62.01	46.26	46.25	48.64	51.13	52.04	48.52	51.8	38.42	53.79	41.21	46.04	42.73	54.13
VIT_200s0233g00190	6.38	5.63	6.25	5.65	6.08	5.45	4.25	3.53	3.62	6.5	6.09	7.05	5.78	6.28	4.75	3.39	3.15	3.67
VIT_200s0238g00010	0	0	0	0	0	0	0	0	0	0	0	0	0	0	0	0	0	0
VIT_200s0238g00020	0.55	0.57	0.27	0.26	0.17	0.29	0.1	0	0.26	0.05	0.19	0.32	0.23	0.05	0.19	0.09	0	0
VIT_200s0238g00030	0	0	0	0	0	0	0	0	0	0	0	0	0	0	0.08	0	0	0
VIT_200s0238g00040	0	0	0	0	0	0	0	0	0	0	0	0	0	0	0	0	0	0
VIT_200s0238g00060	0.14	0.12	0.1	0.15	0.12	0.14	0.06	0.18	0.15	0.09	0.09	0.07	0.24	0.24	0.18	0.03	0.08	0.2
VIT_200s0238g00070	0	0	0	0	0	0	0	0	0	0	0	0	0	0	0	0	0	0
VIT_200s0238g00080	2.68	1.79	3.48	2.83	2.78	3.22	4.01	3.1	3.66	2.85	2.35	2.64	2.77	2.52	2.85	1.66	2.04	2.43
VIT_200s0238g00085	0	0	0.41	0	1.66	0	0	1.07	0	0.44	0.87	0	1.73	2.15	0	0	0	0.71
VIT_200s0238g00090	4.97	3.92	4.8	8.71	6.96	8.57	9.57	10.35	8.12	5.61	5.95	5.6	9.87	9.11	8.44	10.18	11.37	9.72
VIT_200s0238g00110	0	0.37	2.39	0	1.77	0	0	2.26	1.36	0	5.41	0	2.98	3.44	0	1.13	2.63	0
VIT_200s0238g00120	0	0	0	0.38	0	0	0	0	0.33	0.7	1.04	0.42	0	0	0.37	0	0	0.86
VIT_200s0238g00130	1.81	1.76	2.39	3.76	2.79	2.93	4.37	3.94	3.05	2.62	2.43	3.18	3.39	4.21	3.52	2.61	2.3	3.45
VIT_200s0239g00010	0	0	0	0	0	0	0	0	0	0	0	0	0	0	0	0	0	0
VIT_200s0239g00020	0	0	0	0.24	0	0	0.24	0	0	0	0	0	0	0	0.45	0	0	0
VIT_200s0239g00030	0	0	0	0	0	0	0	0	0	0	0	0	0	0	0	0	0	0
VIT_200s0239g00040	0	0	0	0	0	0	0	0	0	0	0	0	0	0	0	0	0	0
VIT_200s0239g00050	0	0	0	0	0	0	0	0	0	0	0	0	0	0	0	0	0	0
VIT_200s0239g00060	0	0	0	0	0	0	0.29	0	0	0	0	0	0	0	0	0	0	0
VIT_200s0239g00070	0.34	0	0	0	0	0.11	0	0.25	0	0	0.43	0	0	0	0.22	0.57	0.41	0
VIT_200s0239g00080	0	0	0	0	0	0	0	0	0	0	0	0	0	0	0	0	0	0
VIT_200s0239g00090	0	0	5.76	0	3.24	0	0	0	0	6.25	0	4.1	0	0	0	5.52	0	0
VIT_200s0239g00100	0	0	0	0	0	0	0	0	0	0	0	0	0	0	0	0	0	0
VIT_200s0239g00110	0	0	0	0.5	0.85	0	0.5	0.27	1.05	0.46	0	0.29	0.23	0.27	0.48	0.41	0.65	0.96
VIT_200s0239g00120	0	0	0	0	0	0	0	0	0	0	0	0	0	0	0	0	0	0
VIT_200s0239g00130	0	0	0	0	0	0	0	0	0	0	0	0	0	0	0	0	0	0
VIT_200s0239g00140	0	0	0	0	0	0	0	0	0	0	0	0	0	0	0	0	0	0
VIT_200s0239g00150	0	0	0	0	0	0	0	0	0	0	0	0	0	0	0	0	0	0
VIT_200s0239g00160	0	0	0	0	0	0	0	0	0	0	0	0	0	0	0	0	0	0
VIT_200s0240g00010	0	0	0	0	0	0	0	0	0	0	0	0	0	0	0	0	0	0
VIT_200s0240g00020	0	0	0	0	0	0	0	0	0	0	0	0	0	0	0	0	0	0
VIT_200s0240g00050	0	0.07	0.06	0	0	0	0	0.08	0	0	0.07	0.15	0.06	0	0	0	0	0
VIT_200s0240g00060	0	0	0	0	0	0	0	0	0	0	0	0	0	0	0	0	0	0
VIT_200s0240g00070	0	0	0	0	0	0	0	0	0	0	0	0	0	0	0	0	0	0
VIT_200s0245g00010	0	0	0	0	0	0	0	0	0	0	0	0	0	0	0	0	0	0
VIT_200s0245g00030	0	0	0	0	0	0	0	0	0	0	0	0	0	0	0	0	0	0
VIT_200s0245g00040	0	0	0	0	0	0	0	0	0	0	0	0	0	0	0	0	0	0
VIT_200s0245g00050	31.37	28.09	35.03	24.48	24.16	22.47	29.22	20.96	25.41	23.44	35.1	38.3	21.93	28.45	21.49	18.85	16.25	25.17
VIT_200s0245g00060	9.42	4.89	3.38	7.83	6.38	5.67	10.76	1.91	9.34	4.15	4.61	5.66	9.21	8.34	3.93	10.94	15.83	10
VIT_200s0245g00070	10.29	11.64	12.35	12.62	14.02	12.22	12.73	13.19	13.95	9.85	10.84	13.63	15.84	15.66	12.53	12.01	12.27	12.18
VIT_200s0245g00075	0	0	0.03	0	0	0	0	0	0	0	0	0.04	0	0	0	0	0	0
VIT_200s0246g00010	2.29	0.71	0.79	2.17	1.57	0.97	2.61	1.46	1.63	1.71	2.27	2.55	1.21	0.97	0.86	2.19	1.82	1.74
VIT_200s0246g00020	1.06	0	0.01	1.09	4.38	0.03	1.21	2.4	0.01	1.91	9.18	1.87	1.88	1.26	0	0.83	0.05	2.25
VIT_200s0246g00040	0	0.06	0	0	0	0.06	0	0	0.11	0	0.06	0	0	0	0	0	0	0
VIT_200s0246g00050	1.09	0.68	1.06	0.85	0.88	0.71	1.12	0.66	0.85	1.1	1.42	1.4	0.42	0.64	0.61	1.03	1.37	0.99
VIT_200s0246g00060	0.63	0.21	0.25	0.26	0.4	0.26	0.47	0.14	0.11	0.47	1.36	0.29	0.41	0.34	0.21	0.34	0.59	0.39
VIT_200s0246g00070	0.52	0.53	0.59	0.45	0.79	0	0.13	0.16	0.9	0.74	1.39	0.43	0.8	0.28	0.38	0.44	0.82	0.6
VIT_200s0246g00080	3.92	2.61	2.07	1.43	1.85	1.65	1.62	1.27	1.54	2.62	4.46	2.2	1.94	1.47	1.4	2.19	1.74	1.77
VIT_200s0246g00090	0	0	0	0	0	0	0	0	0	0	0	0	0	0	0	0	0	0
VIT_200s0246g00100	1.25	1.24	1.09	0.95	1.36	1.12	1.26	0.82	1.34	1.64	2.95	1.15	0.69	0.69	0.84	1.35	1.42	0.81
VIT_200s0246g00110	1.67	0.64	1.85	0.83	2.68	1.72	2.3	0.66	1.17	0.44	4.35	1.39	1.75	0.26	1.6	2.15	3.62	0.82
VIT_200s0246g00115	0	0.11	0	0	0	0	0	0	0	0	0	0	0	0	0	0	0	0
VIT_200s0246g00120	0.18	0.04	0	0	0.06	0	0.04	0.04	0	0	0.07	0.04	0	0	0	0.06	0	0.03
VIT_200s0246g00130	0	0	0	0	0	0	0.04	0	0	0	0.04	0	0	0	0	0.03	0	0
VIT_200s0246g00140	0.07	0.2	0.09	0.2	0.09	0.19	0.1	0.11	0.14	0.11	0.31	0.14	0.12	0.07	0.09	0.28	0.17	0.08
VIT_200s0246g00150	0.82	0.81	0.5	0.22	0.45	0.51	0.39	0.19	0.41	0.38	0.57	0.56	0.67	0.6	0.42	0.56	0.38	0.32
VIT_200s0246g00160	0.43	0.13	0.35	0.14	0.49	0.17	0.22	0.09	0.23	0.17	0.25	0.28	0.24	0.28	0.13	0.26	0.15	0.21
VIT_200s0246g00170	0.34	0.53	0.46	0.47	0.64	0.22	0.46	0.25	0.34	0.65	0.91	0.25	0.36	0.24	0.55	0.34	0.8	0.18
VIT_200s0246g00180	0.44	0.27	0.86	0.73	0.23	0.09	0.18	0	0.15	0.34	0.58	0.1	0.24	0	0.76	0.38	0.23	0.64
VIT_200s0246g00190	0	0	0.63	0	0	0	0.37	0.2	0	0.34	0.5	0.78	0	0	0.52	0.15	0.31	0
VIT_200s0246g00200	2.98	1.58	2.23	1.79	2.84	1.99	1.47	0.53	1.75	2.86	4.08	1.68	1.67	1.77	3.81	2.24	2.71	2.1
VIT_200s0246g00210	0.73	0.3	1.04	0.6	0	0.29	0.6	0.48	0.38	0.7	0.82	0.64	0.67	0.16	0.28	0.62	1.03	0.7
VIT_200s0246g00220	4.95	1.88	3.12	2.54	4.12	2	2.44	0.72	0.98	4.22	6.83	1.83	2.61	2.81	1.47	2.2	3.15	2.1
VIT_200s0246g00230	0.59	0.2	0.39	0.3	0.81	0.24	0.3	0.11	0.09	0.52	0.55	0.11	0.36	0.21	0.09	0.3	0.3	0.28
VIT_200s0246g00240	0.21	0.07	0.13	0.3	0.37	0	0.29	0	0	0.14	0.54	0.16	0.2	0.08	0.21	0.06	0.19	0.29
VIT_200s0250g00010	0	0	0	0	0	0	0	0	0	0	0	0	0	0	0	0	0	0
VIT_200s0250g00020	106.7	93.74	110.15	106.16	99.5	85.87	105.85	91.96	101.22	90.01	107.57	104.88	94.49	96.55	94.86	77.82	66.61	116.15
VIT_200s0250g00030	5.45	4.94	6.49	9.86	9.6	8.26	8.5	10.54	10.09	6.71	6.93	6.61	14.83	15.46	15.11	10.32	9.8	12.06
VIT_200s0250g00040	8.45	8.36	9.45	9.68	9.91	9.51	9	7.5	7.92	8.18	9.26	10.68	6.9	8.3	6.43	5.99	5.16	6.77
VIT_200s0250g00050	0	0	0	0	0	0	0	0	0	0	0	0	0.1	0	0.15	0	0	0.04
VIT_200s0250g00060	0	0	0.1	0.62	0	0	0.05	0	0.14	0.05	0.1	0	0	0.06	0	0	0.05	0
VIT_200s0250g00070	0	0.81	1.45	1.68	1.5	3.51	1.88	2	0.77	0.78	2.33	0	0.78	0	0.87	0	1.45	1.85
VIT_200s0250g00080	0	0.93	0	0	0	0	0	0	0	0	0	0	0	0	0	0.78	0	0.7
VIT_200s0250g00085	0.15	0.08	0.14	0.08	0	0	0.16	0.08	0.07	0	0	0	0.09	0	0.22	0.13	0	0.12
VIT_200s0250g00090	0	0	0	0	0	0	0	0	0	0	0	0	0	0	0	0	0	0
VIT_200s0251g00010	0	0	0	0	0	0	0	0	0	0	0	0	0	0	0	0	0	0
VIT_200s0251g00020	0	0	0	0	0	0	0	0	0	0	0	0	0	0	0	0	0	0
VIT_200s0251g00050	0	0	0	0	0	0	0	0	0	0	0	0	0	0	0	0	0	0
VIT_200s0251g00060	0	0	0	0	0	0	0	0	0	0	0	0	0	0	0	0	0	0
VIT_200s0251g00080	0	0	0	0	0	0	0	0	0	0	0	0	0	0	0	0	0	0
VIT_200s0252g00010	7.34	7.83	9.07	7.94	8.11	7.09	6.79	6.45	5.23	8.07	8.71	7.74	8.64	7.58	7.83	6.74	6.61	6.55
VIT_200s0252g00020	4.88	5.29	6.25	3.66	3.62	3.18	3.22	3.84	4.14	2.54	2.28	3.07	3.22	3.16	2.83	2.44	3.12	1.87
VIT_200s0252g00030	29.79	27.58	32.42	31.44	36.84	32.84	26.76	30.14	32.07	28.54	26.57	29.85	32.44	30.97	34.29	31.6	31.99	31.42
VIT_200s0252g00040	0	0	0	0.14	0.09	0.05	0.05	0	0	0.03	0.03	0	0.05	0.17	0.08	0.02	0.02	0
VIT_200s0252g00050	72.49	56.92	59.57	49.09	47.32	43.45	34.31	32.19	40.64	57.99	58.71	63.25	35.23	40.4	38.31	31.17	37.47	33.08
VIT_200s0252g00060	7.51	9.7	10.84	11.38	9.86	10.45	10.19	9.63	8.69	8.52	9.78	9.13	7.28	8.63	7.99	4.97	4.33	7.07
VIT_200s0252g00070	157.51	174.48	178.03	168.46	189.94	171.91	135.06	161.96	153.46	164.56	145.25	170.08	141.06	160.59	147.78	113.11	114.67	130.27
VIT_200s0252g00080	0.3	0.31	0	0.47	0.39	0.45	0	0.33	0	0	0.57	0.83	0.55	0.33	0.73	0.39	0.53	0.24
VIT_200s0252g00090	40.02	32.75	41.35	48.01	53.66	54.16	33.91	45.46	43.08	57.3	50.56	58.57	54.29	61.93	61.23	49.33	55.59	49.01
VIT_200s0252g00100	0	0	0	0	0	0	0	0	0	0	0	0	0	0	0	0	0	0
VIT_200s0252g00110	0.08	0.08	0.07	0.08	0	0	0.08	0.09	0	0	0	0	0.15	0.09	0.08	0	0.07	0.06
VIT_200s0252g00120	0	0	0	0	0	0	0	0	0	0	0	0	0	0	0	0	0	0
VIT_200s0252g00130	136.52	121.94	139.98	119.45	123.38	114.35	108.21	123.7	125.69	141.18	131.82	152.98	112.74	115.56	112.81	122.83	120.21	113.36
VIT_200s0253g00010	2.8	4.26	3.13	3.56	1	2.9	3.5	2.91	2.55	1.95	2.86	1.95	2.57	2.23	1.98	1.11	0.65	3.05
VIT_200s0253g00020	0.27	0	0.06	0.28	0.59	0.54	0.28	0.15	0.59	0.19	0	0.07	0.5	0.3	0.26	0.47	0.24	0.38
VIT_200s0253g00030	0	0	0	0	0	0	0	0	0	0	0	0	0	0	0	0	0	0
VIT_200s0253g00040	9.04	6.18	9.08	19.97	16.8	19.92	21.33	23.17	23.68	24.62	18.02	20.61	21.73	26.76	21.54	22.02	25.7	20.8
VIT_200s0253g00050	0	0	0	0	0	0	0.05	0	0.05	0	0	0	0	0	0	0.09	0.14	0.02
VIT_200s0253g00060	4.54	2.8	5.73	3.2	2.67	2.99	1.04	1.55	1.28	1.58	2.19	2.44	1.62	1.61	1.2	0.86	1.07	1.19
VIT_200s0253g00070	29.98	28.77	32.72	27.63	28.58	30.28	29.36	34.48	32.52	28.9	31.83	32.65	31.38	31.38	27.11	32.64	28.85	34.48
VIT_200s0253g00080	5.41	2.02	2.54	2.28	24.04	6.37	362.4	527.01	815.42	0.23	0.61	1.19	14.55	16.65	139.6	689.82	380.27	602.85
VIT_200s0253g00090	0	0.1	0	0.1	0	0	0	0.1	0.09	0	0	0	0	0	0.18	0.32	0.16	0
VIT_200s0253g00100	0	0	0	0	0	0	0	0	0	0	0	0	0	0	0	0	0.55	0
VIT_200s0253g00110	0	0	0	0.07	0	0.06	0.33	0.56	0.25	0.06	0	0	0	0	0.06	0.56	0.34	0.15
VIT_200s0253g00140	0.06	0.06	0.1	0	0.2	0	0	0	0	0	0	0.06	0.05	0	0.06	0	0	0
VIT_200s0253g00145	0	0	0	0.61	0	0	0	0	0	0	0	0	0	0	0	0	0	0
VIT_200s0253g00150	1.63	1.66	0.48	0.56	0.47	0.4	0.14	0.15	0.59	0.26	0.51	0.59	0.5	0.15	0.13	0	0	0.33
VIT_200s0253g00160	0.1	0.1	0	0.21	0	0	0	0	0	0.1	0.38	0.33	0	0	0	0	0	0
VIT_200s0253g00170	0	0	0	0	0.11	0	0	0	0	0	0	0	0	0.14	0	0	0	0
VIT_200s0253g00180	0.21	0.16	0.67	0.12	0.55	0.47	0.16	0.52	0.55	0.23	0.3	0.25	0.29	0.43	0.46	0.21	0.07	0.22
VIT_200s0254g00010	0	0	0	0	0	0	0	0	0	0	0	0	0	0	0	0	0	0
VIT_200s0254g00015	0.15	0.4	0.94	0.45	1.54	0.38	0.51	0.17	0.34	1.14	0.68	1	0.12	0.53	0.28	0.69	0.13	0.49
VIT_200s0254g00020	25.11	22.8	23.16	20.79	18.52	22.29	13.86	22.57	11.25	16.05	21.92	22.02	18.28	30.63	17.19	12	10.45	15.28
VIT_200s0254g00025	0	0	0	0	0	0	0	0	0	0	0	0	0	0	0	0	0	0
VIT_200s0254g00030	0.16	0.08	0	0	0.07	0	0.08	0.35	0.14	0	0	0.08	0.36	0.09	0.15	0	0.14	0.39
VIT_200s0254g00040	0	0	0	0	0	0	0	0	0	0	0	0	0	0	0	0	0	0
VIT_200s0254g00045	0	0	0	0	0	0	0	0	0	0	0	0	0	0	0	0	0	0
VIT_200s0256g00010	0	0.06	0	0	0	0	0	0	0	0	0	0	0	0	0	0	0	0
VIT_200s0256g00020	0	0	0	0	0	0	0	0	0	0	0	0	0	0	0	0	0	0
VIT_200s0256g00030	5.68	2.02	6.91	8.08	5.55	2.67	1.48	1.2	1.56	2.23	8.12	6.68	2.17	4.02	1.19	0.1	0.24	0.64
VIT_200s0256g00040	0	0	0	0	0	0	0	0	0	0	0	0	0	0	0	0	0	0
VIT_200s0256g00050	3.22	1.59	3.41	5.11	4.37	3.16	1.37	1.38	1.42	2.07	4.25	2.85	1.24	3.15	0.95	0	0.1	0.56
VIT_200s0256g00060	0	0	0	0	0	0	0	0	0	0	0	0	0	0	0	0	0	0
VIT_200s0256g00080	0.19	0	0.17	0	0.01	0.38	0	0	0	0	0.4	0.22	0	0.41	0	0.17	0.09	0.16
VIT_200s0256g00100	0	0	0	0	0	0	0	0	0	0	0	0	0	0	0	0	0	0
VIT_200s0256g00105	0	0	0	0	0	0	0	0	0	0	0	0	0	0	0	0	0	0
VIT_200s0256g00110	6.28	1.93	4.6	7.5	6.13	2.94	2.12	0.84	1.39	2.53	6.42	8.5	1.33	4.56	1.44	0.14	0.56	0.76
VIT_200s0256g00120	0	0	0	0	0	0	0	0	0	0	0	0	0	0	0	0	0	0
VIT_200s0256g00130	0	0	0	0	0	0	0	0	0	0	0	0	0	0	0	0	0	0
VIT_200s0258g00010	0.44	0.23	0.27	0.07	0.08	0.07	0.04	0	0	0.03	0.41	0.32	0	0.2	0.53	0.03	0.16	0
VIT_200s0258g00020	0.29	0	0	0	0	0	0	0	0	0	0.07	0	0	0	0	0	0.07	0.12
VIT_200s0258g00030	0	0	0	0	0	0	0	0	0	0	0	0	0	0	0	0	0	0
VIT_200s0258g00040	0.25	0.26	0.38	0.56	0.41	0.34	0.83	0.24	0.57	0.04	0.41	0.51	0.42	0.64	0.35	0.09	0.07	0.19
VIT_200s0258g00050	2.39	1	2.8	4.89	4.66	1.41	5.52	3.47	5.07	1.26	2.84	5.33	5.74	6.06	3.86	1.76	1.2	4.04
VIT_200s0258g00060	0	0	0	0	0	0	0	0	0	0	0	0	0	0	0	0	0	0
VIT_200s0258g00070	0	0	0	0	0	0	0	0	0	0	0	0	0	0	0	0	0	0
VIT_200s0258g00080	0	0	0	0	0	0	0	0	0	0	0	0	0	0	0	0	0	0
VIT_200s0258g00085	0	0	0	0	0	0	0	0	0	0	0	0	0	0	0	0	0	0
VIT_200s0258g00090	0	0.11	0.05	0.11	0.14	0	0.22	0.36	0.24	0	0	0.14	0.05	0.2	0.11	0.05	0	0.09
VIT_200s0258g00100	0.26	0	0.43	1.69	1.38	0.68	3.74	1.57	1.53	0.27	0.73	4.29	2.06	3.06	2.98	1.44	1.53	1.21
VIT_200s0258g00110	0	0	0	0	0	0	0	0	0	0	0	0	0	0	0	0	0	0
VIT_200s0258g00120	0.2	0.24	0	0.13	0.12	0	0.12	0.07	0	0.1	0.29	0.1	0	0.05	0	0	0.04	0.32
VIT_200s0258g00130	0	0	0	0.04	0	0	0	0.12	0.09	0	0	0	0	0	0	0.09	0.03	0
VIT_200s0258g00135	0	0	0	0	0.11	0	0.13	0	0.66	0	0	0	0	0	0	0	0	0.13
VIT_200s0258g00140	0.46	0.38	0.3	0.57	0.73	0.54	0.28	0.47	0.39	0.44	0.38	0.37	0.33	0.35	0.21	0.66	0.32	0.32
VIT_200s0258g00145	0.16	0	0	0	0.13	0	0	0	0	0	0	0	0.25	0	0.26	0.35	0	0
VIT_200s0259g00010	0	0	0	0	0	0	0	0	0	0	0	0	0.1	0	0	0	0	0
VIT_200s0259g00020	0	0	0	0	0	0	0	0	0	0.16	0	0	0	0	0	0	0	0.14
VIT_200s0259g00025	1.98	0.96	3.42	0	4.47	1.05	0	1.2	0.92	0.92	0.92	1.15	0	1.2	0	0	0	2.16
VIT_200s0259g00030	0	0	0	0	0	0	0	0	0	0	0	0	0	0	0	0	0	0
VIT_200s0259g00040	0	0	0	0	0	0	0	0	0	0	0	0	0	0	0	0	0	0
VIT_200s0259g00050	0	0	0	0	0	0	0	0	0	0	0	0	0	0	0	0	0	0
VIT_200s0259g00060	0	0	0	0	0	0	0	0	0	0	0	0	0	0	0	0	0	0
VIT_200s0259g00070	250.12	251.96	315.93	203.15	257.35	155.03	130.57	141.34	133.59	254.2	249.04	274.99	171.99	204.63	135.56	107.73	95.98	145.81
VIT_200s0259g00090	0	0	0	0	0	0	0	0	0	0	0	0	0	0	0	0	0	0
VIT_200s0259g00100	187.76	171.62	174.14	139.08	183.05	136.19	112.01	149.65	118.98	201.65	197.37	196.6	139.68	144.31	130.45	147.87	127.96	130.66
VIT_200s0259g00110	20.19	31.4	29.64	29.68	37.48	27.47	4.35	26.49	12.98	5.93	9.01	9.23	20.17	15.63	22.57	10.47	6.02	4.02
VIT_200s0259g00120	15.61	13.27	20.26	12.03	8.4	10.21	7.85	8.86	7.82	4.59	12.25	9.32	7.08	5.84	7.53	1.13	0.91	3.42
VIT_200s0259g00130	3.02	2.41	0	2.24	1.71	5.27	6.75	6.02	3.26	5.4	4.94	2.22	5.97	8.48	7.05	0	3.93	2.63
VIT_200s0259g00140	0.4	1.63	1.85	1.81	3.57	1.16	2.58	2.15	2.25	0.92	1.79	0.34	2.02	0.34	0.87	4.68	4.06	2.09
VIT_200s0259g00150	10.18	9.92	9.31	8.55	8.36	7.9	8.51	7.91	9.48	8.17	9.39	10.92	11.5	12.34	12.7	10.1	10.5	11.43
VIT_200s0259g00160	5.09	4.02	3.75	5.09	5.44	4.4	4.07	4.1	5.87	4.95	5.1	6.12	5.6	5.77	4.55	4.53	6.07	5.1
VIT_200s0259g00170	0	0.26	0	0	0	0	0	0	0	0	0.08	0.33	0	0	0	0	0.12	0
VIT_200s0259g00180	0	0	0	0	0.06	0	0	0	0	0	0	0	0	0	0.1	0	0	0
VIT_200s0259g00190	9.9	11.83	6.69	9.27	7.91	6.56	8.37	8.54	6.48	8.77	11.73	6.63	2.57	5.54	5.95	6.05	7.45	9.99
VIT_200s0259g00200	30.1	27.68	24.45	24.35	27.85	25.37	24.37	21.49	25.21	27.99	27.95	28.85	18.33	25.66	19.12	18.16	17.34	17.92
VIT_200s0259g00210	0.11	0.11	0.17	0	0	0	0.11	0	0.2	0	0.21	0.12	0.26	0	0.27	0	0	0
VIT_200s0260g00030	0	0	0	0	0	0	0	0	0	0	0	0	0	0	0	0	0	0
VIT_200s0260g00040	0	0	0	0	0	0	0	0	0	0	0	0	0	0	0	0	0	0
VIT_200s0260g00050	0	0	0	0	0	0	0	0	0	0	0	0	0	0	0	0	0	0
VIT_200s0260g00060	189.46	200.67	185	159.87	186.43	175.5	138.63	142.73	139.85	191.78	172.37	211.39	144.19	162.26	141.97	153.17	165.82	156.7
VIT_200s0260g00070	5.29	4.88	3.04	1.11	2.57	1.86	2.06	1.92	3.58	4.47	3.9	4.47	1.72	2.34	1.57	2.72	0.7	2.36
VIT_200s0260g00080	194.31	286.17	253.1	179.87	211.84	246.62	173.46	178.29	188.43	138.01	149.24	141.3	122.97	140.21	123.46	87.69	91.67	82.71
VIT_200s0261g00010	32.62	33.11	33.75	34.87	33.94	32.76	28.8	37.94	37.6	29.69	29.8	36.22	33.25	32.31	33.2	39.37	40.39	37.01
VIT_200s0261g00020	2.13	1.93	1.6	1.81	2.04	1.98	1.88	2.19	2.18	1.54	1.9	2.31	1.56	1.22	1.1	1.32	1.11	1.62
VIT_200s0261g00040	0	0	0.04	0	0	0	0	0	0	0.31	0.41	0.43	0.04	0.09	0	0	0.04	0
VIT_200s0261g00050	0	0	0	0	0	0	0	0	0	0	0	0	0	0	0	0	0	0
VIT_200s0261g00055	0	0	0	0	0	0	0	0	0	0	0	0	0	0	0	0	0	0
VIT_200s0262g00010	0	0	0.02	0	0	0	0.03	0	0	0	0	0	0	0.06	0	0	0	0
VIT_200s0262g00020	0	0	0	0	0	0	0	0	0	0	0	0	0	0	0	0	0	0
VIT_200s0262g00030	0	0	0	0	0	0	0	0	0	0	0	0	0	0	0	0	0	0
VIT_200s0262g00050	0	0	0.32	0	0	0	0	0	0	0.69	0	0	0.67	0	0	0	0	0
VIT_200s0262g00070	0	0	0	0	0	0	0	0	0	0	0.16	0	0	0	0	0	0	0
VIT_200s0262g00080	0	0	0	0	0	0	0	0	0	0	0	0	0	0	0	0	0	0
VIT_200s0262g00090	0.27	0.06	0.14	0.33	0.42	0	0	0.12	0	0.21	0.4	0.52	0	0.11	0	0	0	0
VIT_200s0262g00100	0	0	0	0	0	0	0	0	0	0	0	0	0	0	0	0	0	0
VIT_200s0262g00110	0	0	0	0	0	0	0	0.03	0	0	0	0	0	0	0	0	0	0
VIT_200s0262g00120	0.02	0	0.03	0.04	0.02	0.02	0	0	0	0	0.02	0.02	0	0.02	0	0	0	0
VIT_200s0262g00130	0.07	0	0.07	0.04	0	0	0	0	0	0	0.07	0.04	0	0	0.04	0	0	0
VIT_200s0262g00150	0	0	0	0	0	0	0.07	0	0	0	0	0.07	0	0	0	0	0	0.06
VIT_200s0262g00160	0	0	0	0	0	0	0	0	0	0	0	0	0	0	0	0	0	0
VIT_200s0262g00170	0	0	0	0	0	0	0	0	0	0	0	0	0	0	0	0	0	0
VIT_200s0262g00180	0.06	0	0	0	0	0.06	0	0	0	0	0.11	0	0.05	0	0	0	0	0
VIT_200s0264g00010	2.27	2.23	0.79	3.27	4.73	3.61	1.82	4.43	3.57	2.34	2.05	3.29	2.04	3.12	5.92	1.94	1.59	1.2
VIT_200s0264g00015	0	0	0	0	0.08	0	0	0	0	0	0.18	0	0.09	0	0	0	0	0
VIT_200s0264g00020	20.9	18.18	16.56	22.72	24.25	24.75	30.35	31.92	29.9	18.54	16.27	15.39	28.43	24.41	29.6	30.09	30.43	30.75
VIT_200s0264g00030	73.81	75.96	84.54	69.4	77.46	70.16	69.49	80.13	77.03	68.21	69.31	72.59	64.27	79.45	73.9	64	55.93	68.11
VIT_200s0264g00040	61.03	51.09	53.38	68.34	76.29	77.58	73.51	80.83	87.54	81.98	69.67	78.57	73.65	90.94	79.52	93.3	96.63	87.26
VIT_200s0264g00050	123.16	111.81	80.21	52.18	67.9	58.69	49.72	54.9	67.65	155.08	144.87	181.31	46.8	81.51	50.92	71.17	88.51	70.92
VIT_200s0264g00060	14.95	13.84	13.08	13.74	13.6	12.73	17.8	21.12	22.55	18.92	17.78	17.53	19.47	19.3	18.36	24.54	24.07	20.52
VIT_200s0264g00070	0	0	0	0	0	0	0	0	0	0	0	0	0	0	0	0	0	0
VIT_200s0264g00080	0	0	0	0	0	0	0	0	0	0	0	0	0	0	0	0	0	0
VIT_200s0264g00090	0.04	0.02	0.15	0.04	0.04	0	0	0.07	0.04	0.04	0.2	0.11	0.19	0.04	0.08	0	0	0.03
VIT_200s0264g00100	27.37	26.06	32.25	21.05	19.86	18.93	16.27	15.97	16.79	27.07	27.42	30.03	16.35	18.95	16.87	9.66	8.41	15.38
VIT_200s0264g00110	0.27	0.22	0.25	0.51	0.48	0.54	0.28	0.1	0.42	0.29	0.29	0.2	0.73	0.75	0.53	0.37	0.3	0.37
VIT_200s0264g00120	37.12	44.44	39.27	35.51	36.04	37.73	38.75	41.71	36.65	28.97	34.18	34.57	44.9	36.76	44.45	39.71	34.37	39.39
VIT_200s0264g00130	8.63	8.11	10.71	9.84	8.57	9.12	7.69	8	8.41	7.49	8.77	8.27	11.55	8.99	10.51	7.35	7.72	8.44
VIT_200s0265g00010	7.72	7.02	7.01	8.05	6.59	5.88	5.17	4.64	4.43	3.63	4.03	4.81	4.16	3.46	4.55	1.57	1.22	2.71
VIT_200s0265g00020	11.28	10.69	11.99	10.77	10.49	8.78	12.18	11.72	12.04	10.04	10.28	9.49	9.32	10.55	10.63	7.91	8.05	11.8
VIT_200s0265g00030	5.79	4.01	6.05	7.53	7.41	7.07	5.59	5.68	5.61	6.46	5.69	7.54	7.88	7.71	7.07	4.36	4.96	5.82
VIT_200s0265g00040	3.08	2.64	2.21	1.86	3.64	2.02	2.35	2.8	1.86	4.75	2.5	3.73	2.89	2.68	3.71	2.21	3.92	2.84
VIT_200s0265g00050	17.87	23.68	27.58	20.26	17.84	19.52	22.3	20.57	16.18	21.44	23.51	20.48	15.57	20.77	20.49	8.25	5.75	16.05
VIT_200s0265g00060	14.98	16.55	17.79	20.16	18.62	20.88	23.79	29.83	25.21	24.05	21.17	21.11	29.07	29.14	28.76	24.49	26.47	25.18
VIT_200s0265g00070	3.17	2.99	2.69	4.57	6.18	4.31	4.29	5.65	3.6	1.82	2.35	2.72	5.97	5.31	5.49	3.44	1.94	4.26
VIT_200s0265g00080	14.23	19.54	15.86	15.35	17.24	13.92	14.64	14.46	14.36	10.72	13.4	12.07	17.68	18.55	18.19	12.96	11.72	13.06
VIT_200s0265g00090	11.45	17.8	13.67	7.25	3.56	5	6.24	9.67	7.21	4.78	9.47	9.38	9.04	7.89	5.34	15.22	11.62	11.91
VIT_200s0265g00100	0.09	0.03	0.17	0.23	0.08	0.06	0.29	0.1	0.14	0.09	0.12	0.2	0.11	0.27	0.12	0	0.03	0.03
VIT_200s0265g00110	0	0	0	0.12	0.1	0	0	0	0	0	0.05	0	0	0	0.05	0	0	0
VIT_200s0265g00120	9.18	9.16	10.95	11.26	10.04	9.21	11.38	12.18	12.17	10.74	10.75	10.09	12.07	13.42	12.85	9.51	12.52	10.66
VIT_200s0265g00130	45.39	44.33	48.61	67.89	60.8	61.51	47.58	43.29	45.24	46.52	44.4	45.91	55.91	56.77	48.74	31.64	28.02	40.27
VIT_200s0265g00140	0.27	0.32	0.35	0.61	0.41	0.31	0.55	0.38	0.24	0.15	0.59	0.42	0.32	0.13	0.22	0.1	0.03	0.45
VIT_200s0265g00170	0.37	0.27	0.43	0.35	0.06	0.22	0.56	0.4	0.23	0.39	0.74	0.6	0.17	0.6	0.43	0.19	0.16	0.43
VIT_200s0266g00010	0	0	0	0	0	0	0	0	0	0	0	0	0	0	0	0	0	0
VIT_200s0266g00020	0	0	0	0	0.04	0	0	0	0	0	0	0	0	0	0	0	0	0
VIT_200s0266g00030	0	0	0	0	0	0	0	0	0	0	0	0	0	0	0	0	0	0
VIT_200s0266g00035	0	0	0	0	0	0	0	0	0	0	0	0	0	0	0	0	0	0
VIT_200s0266g00040	0	0	0	0.56	0.62	0	0.56	0	3.81	0	1.09	1.45	1.6	1.24	2.67	0.3	0.62	1.41
VIT_200s0266g00070	0	0	0.13	0.43	0	0	0.51	0	1.56	0	1.9	0.81	0	0	0	0	0	0.61
VIT_200s0266g00080	0	0	0	0	0	0	0	0	0	0	0	0	0	0	0	0	0	0
VIT_200s0266g00090	0	0	0	0	0	0	0	0	0	0	0	0	0	0	0	0	0	0
VIT_200s0267g00020	0	0	0	0	0	0	0	0	0	0	0	0	0	0	0	0	0	0
VIT_200s0267g00030	1.25	0.25	1.23	0.35	0.25	0.08	0.3	0.18	0.22	2.73	4.85	7.61	1.56	1.97	2.21	0.04	0.04	0.61
VIT_200s0267g00040	0	0	1.04	0	0	1.2	0	0	0	1.35	0.22	0.2	0	0.79	0	0	0.21	0
VIT_200s0267g00050	0	0	0	0	0	0	0	0	0	0	0	0	0	0	0	0	0	0
VIT_200s0267g00060	0	0	0	0	0	0	0	0	0	0	0	0	0	0	0	0	0	0
VIT_200s0268g00020	8.3	8.61	10.41	8.94	7.58	7.62	7.75	8.97	9.24	7.24	7.43	7.47	8.67	7.8	8.41	6.62	7	8.41
VIT_200s0268g00030	0	0	0	0	0	0	0	0	0	0	0	0	0	0	0	0	0	0
VIT_200s0269g00010	8.74	8.38	9.39	8.06	10.16	7.9	10.38	10.45	9.96	11.74	8.08	9.65	7.13	9.65	6.93	13.85	8.78	8.73
VIT_200s0269g00020	14.17	15.48	14.49	14.04	16.05	18.98	15.37	19.05	21.34	17.61	17	20.02	17.33	17.47	18.02	23.3	24.28	19.54
VIT_200s0269g00030	6.5	5.31	5.32	6.34	5.8	5.39	6.04	5.48	6.68	6.32	5	5.62	8.18	6.58	6.87	6.67	8.15	7.45
VIT_200s0269g00040	0	2.62	3.61	2.41	3.52	2.63	2.29	3.64	1.12	1.75	3.62	0	1.45	4.25	2.89	0	0	2.5
VIT_200s0269g00050	0.54	0.49	0.55	0.85	0.47	1.27	0.62	0.96	0.59	0.46	0.32	0.15	0.56	0.51	0.46	0.36	0.24	0.22
VIT_200s0269g00060	0	0	0	0	0	0	0	0	0	0	0	0	0	0	0	0	0	0
VIT_200s0269g00070	0	0	0	0	0	0	0	0	0	0	0	0	0	0	0	0	0	0
VIT_200s0269g00080	3.54	1.94	3.39	3.14	7.02	8.08	1.72	5.53	2.72	3.74	1.64	4.99	5.47	4.73	1.77	7.42	3.55	4.72
VIT_200s0269g00090	0	0	0	0	0	0	0	0	0	0	0	0	0	0	0	0	0	0
VIT_200s0269g00100	0.09	0.03	0.26	0.35	0.29	0.17	0.22	0.25	0.69	0.14	0.15	0.07	1.05	0.16	0.61	2.46	2.33	4.07
VIT_200s0269g00110	0	0.08	0	0	0	0	0	0	0	0	0	0	0	0	0	0	0	0
VIT_200s0269g00120	0.3	0	0	0.3	1.83	0.9	0.62	0	0.26	0	0.28	0.67	0.82	0.33	0.36	0.25	0.52	0.46
VIT_200s0269g00130	1.72	0.86	0.45	2.41	1.55	2.63	1.01	1.56	1.31	2.24	1.87	0.79	2.95	1.72	4.57	2.75	1.44	1.93
VIT_200s0269g00135	0.06	0.06	0	0.15	0	0	0	0	0.06	0	0	0	0.06	0.12	0	0	0	0.22
VIT_200s0269g00140	0.25	0.24	0.67	0.31	0.89	0.14	0.58	0.08	0.08	0.31	0.28	0.6	0.4	0.36	0.34	0.13	0	0
VIT_200s0269g00150	0.86	0.32	0.23	0.83	1.3	0.65	0.52	0.44	0.12	0.1	0.35	0.63	0.42	0.7	0.63	0.19	0.2	0.44
VIT_200s0269g00160	0	0	0	0	0	0	0	0	0	0	0	0	0	0	0	0	0	0
VIT_200s0269g00170	0	0	0	0	0	0	0	0	0	0	0	0	0	0	0	0	0	0
VIT_200s0269g00180	0.07	0.01	0.15	0.18	0.09	0.03	0.11	0.12	0.03	0.1	0.07	0.1	0.33	0.11	0.14	0.11	0.19	0.24
VIT_200s0270g00010	0	0	0	0	0	0	0.97	0	1.59	0	0	0	0.81	0	0	4.94	1.49	0
VIT_200s0270g00020	0	0	0	0	0	0	0	0	0	0	0	0	0	0	0	0	0	0
VIT_200s0270g00030	0.67	0.58	0.78	0.82	0.49	0.77	0.4	0.76	0.59	0.57	0.74	0.94	0.49	0.42	0.3	0.34	0.5	0.71
VIT_200s0270g00040	2.11	0.47	1.03	0.72	1.02	0.23	0.97	1.3	0.2	0.89	1.09	1.56	0	0.52	0.23	0.79	1.44	2.95
VIT_200s0270g00050	584.78	678.4	657.16	542.77	593.52	569.08	606.42	726.91	753.51	601.97	560.1	621.33	695.18	655.12	651.55	664.1	707.86	609.02
VIT_200s0270g00090	0.93	0.73	0.9	1.66	1.84	1.14	1.02	1.21	1.07	0.93	0.92	1.09	1.67	1.91	1.43	1.13	1.52	1.04
VIT_200s0270g00100	0.26	2.94	4.22	7.18	4.72	5.24	3.14	6.53	2.82	1.37	0.49	3.29	5.17	5.55	5.5	0.43	0.79	3.88
VIT_200s0270g00110	6.68	5.61	4.55	5.31	7.84	5.57	5.91	4.95	6.32	6.26	6.54	5.03	7.74	8.89	7.72	7.97	7.72	5.57
VIT_200s0270g00120	0	0	0	0	0	0	0	0	0	0	0.12	0.4	0.11	0	0.12	0	0	0
VIT_200s0270g00130	3.04	4.05	3.54	2.33	3.15	1.5	0.58	1.4	1.14	0.37	1.03	1.68	2.09	1.54	2.25	0.52	0.27	0.67
VIT_200s0271g00010	0.04	0	0.06	0.03	0.13	0	0.54	0.05	0.21	0.08	0.37	0.67	0.3	0.53	0.38	0	0.04	0.26
VIT_200s0271g00020	0	0	0	0	0	0	0	0	0	0	0	0	0.08	0	0	0	0	0
VIT_200s0271g00030	0.09	0.03	0.06	0.1	0.06	0.05	0.02	0.05	0.06	0.02	0.08	0	0.13	0.07	0.02	0.04	0.02	0.09
VIT_200s0271g00040	0	0	0	0	0	0	0	0	0	0	0	0	0.15	0	0	0	0	0
VIT_200s0271g00050	0.59	0.48	0.85	0.73	0.83	0	0.36	0.52	0.41	0.23	0.79	0.78	0.98	0.39	0.48	0.3	0.42	0.68
VIT_200s0271g00060	0	0.07	0.03	0.04	0	0	0	0	0	0	0.08	0.19	0.13	0.16	0.1	0	0	0
VIT_200s0271g00070	1.49	1.32	1.04	1.6	1.99	1.42	1.62	1.57	1.67	1.49	1.31	2.03	2.07	1.89	2.35	1.15	0.85	1.82
VIT_200s0271g00080	5.46	2.84	3.68	3.38	5.2	4.95	2.89	3.73	4.1	3.34	3.61	3.85	3.18	4.95	4.99	3.81	4.53	4
VIT_200s0271g00085	0	0	0	0	0	0	0	0	0	0	0	0	0	0	0	0	0	0
VIT_200s0271g00090	2.21	2.28	1.55	2.13	1.66	2.36	0.58	1.1	0.69	2.27	1.27	0.84	2.16	2.69	2.1	1.36	0.89	0.72
VIT_200s0271g00100	3.2	3.77	3.15	3.97	5.92	3.96	2.81	2.85	2.85	5.07	3.67	2.53	3.78	2.11	2.07	1.79	1.13	1.68
VIT_200s0271g00110	56.44	49.99	59.45	43.73	49.23	45.27	38.7	36.29	32.85	36.37	45.23	36.77	27.86	41.93	24.99	20.52	25.12	31.98
VIT_200s0273g00020	0	0.06	0.16	0.06	0.1	0	0.12	0	0.03	0	0	0	0	0.06	0.06	0	0	0.2
VIT_200s0273g00030	0	0	0	0	0	0	0	0	0	0	0	0	0	0	0	0	0	0
VIT_200s0273g00040	0	0	0	0	0	0	0	0	0	0	0	0	0	0	0	0	0	0
VIT_200s0274g00005	0	0	0	0	0	0	0	0	0	0	0	0	0.16	0	0	0	0	0
VIT_200s0274g00010	0	0	0	0	0	0	0	0	0.04	0	0	0	0	0	0	0	0	0
VIT_200s0274g00020	0	0	0	0	0	0	0	0	0	0	0	0	0	0	0	0	0	0
VIT_200s0274g00040	0	0	0	0	0	0	0	0	0	0	0	0	0	0	0	0	0	0
VIT_200s0274g00045	0	0	0	0	0	0	0	0	0	0	0	0	0	0	0	0	0	0
VIT_200s0274g00050	8.63	5.46	11.24	6.86	6.9	9.48	4.22	4.76	6.77	7.19	7.32	6.74	8.14	5.7	7.33	4.98	3.38	4.73
VIT_200s0274g00060	0	0	0	0	0	0	0.6	0	0	0	0	0	0	0	0	0	0	0
VIT_200s0274g00070	0.87	0.52	0.54	0.48	0.32	0.46	0.1	0.34	0.11	0.15	0.24	0.27	0.45	0.53	0.17	0.17	0.36	0.23
VIT_200s0274g00080	26.16	24.74	24.74	18.46	23.54	20.28	19.25	16.17	13.91	27.25	21.5	26.35	13.2	22.04	14.27	16.9	23.05	28.15
VIT_200s0274g00090	40.43	35.59	32.14	21.14	30.16	26.73	32.49	29.22	26.88	26.03	32.11	25.59	13.97	35.61	24.12	29.12	30.58	29.44
VIT_200s0275g00010	4.25	0.91	3.73	0.62	3.45	0.91	0.95	0.68	0	2.58	2.54	1.35	0.83	0.34	0.6	1.27	1.59	1.64
VIT_200s0275g00020	0	0	0	0	0	0	0	0	0	0	0	0	0.53	0	0	0	0	0
VIT_200s0275g00030	0.04	0.04	0	0.08	0	0.08	0.04	0.08	0.1	0.07	0.18	0.08	0	0.08	0.04	0.03	0.2	0.06
VIT_200s0275g00060	0.5	1.09	1.17	0.94	1.35	2.04	1.85	1.01	0.71	0.63	1.03	0.53	0.96	0.56	1.27	0.29	0.34	0.46
VIT_200s0276g00010	8.05	6.42	6.28	8.66	7.05	6.2	6.19	4.05	4.03	7.9	7.09	7.15	8.68	7.63	8.74	4.89	4.61	5.58
VIT_200s0276g00020	0	0	0	0	0.11	0	0	0	0	0.06	0	0	0	0	0.12	0	0.11	0.05
VIT_200s0276g00030	0	0	0	0	0	0	0	0	0	0	0	0	0	0	0	0	0	0
VIT_200s0276g00040	0	0	0	0	0	0	0	0	0	0	0	0	0	0	0	0	0	0
VIT_200s0276g00050	0.06	0.28	0.09	0.31	0.08	0.14	0.17	0.22	0.08	0.12	0.36	0.03	0.21	0.05	0.09	0.02	0	0.06
VIT_200s0276g00060	0	0	0	0.27	0.07	0	0.1	0.08	0	0	0	0	0	0	0	0	0	0
VIT_200s0276g00070	0.05	0.05	0	0.05	0.04	0	0	0	0	0	0	0	0.01	0	0	0	0	0
VIT_200s0276g00080	0	0	0	0	0	0.04	0	0	0	0	0	0	0	0	0	0	0	0
VIT_200s0276g00085	0	0	0	0	0	0	0	0	0	0	0	0	0	0	0	0	0	0
VIT_200s0279g00010	0	0	0	0	0	0	0	0	0	0	0	0	0	0	0	0	0	0
VIT_200s0279g00030	3.38	3.8	4.35	7.33	6.07	6.74	5.47	12.91	4.62	4.74	4.14	3.42	6.51	6.81	6.48	3.55	3.71	6.19
VIT_200s0279g00040	4.38	4.99	4.37	7.52	6.2	6.34	7.92	6.9	6.5	5.51	5.57	7.24	6.97	8.23	7.27	4.06	2.82	5.7
VIT_200s0279g00050	2.95	4.51	6.59	7.63	7.49	10.22	9.76	11.85	8.53	5.21	7.52	6.71	9.59	9.52	12.01	3.54	2.88	7.9
VIT_200s0279g00060	0	0	0	0	0	0	0	0	0	0	0	0	0	0	0	0	0	0
VIT_200s0279g00070	0	0	0.34	0	0	0	0	0	0	0	0	0	0	0	0	0.16	0.17	0
VIT_200s0279g00080	0	0	0	0	0	0	0	0	0	0	0	0	0	0	0	0	0	0
VIT_200s0279g00090	0.46	0.35	0.49	1.89	0.9	1.37	0.92	1.48	0.78	0.6	0.84	0.81	1.36	1.73	1.65	1.1	1.33	0.96
VIT_200s0279g00100	33.17	50.63	38.18	34.18	35.06	29	31.55	35.73	33.36	21.43	13.28	19.1	18.7	23.16	16.48	11.88	14.36	12.06
VIT_200s0279g00105	2.2	2.99	2.86	1.72	3.69	3.5	2.3	3.09	2.96	2.8	2.16	3.1	3.68	4.57	3.79	3.76	4.81	1.48
VIT_200s0279g00110	0	0	0	0.97	0	0	0	0	0.42	0.45	0	0	0.88	0.55	0.48	0.2	0	0.36
VIT_200s0279g00120	0	0	0	0	0.33	0.38	0	0	0.5	0	0	0	0.53	0	0	0.49	0	0
VIT_200s0281g00010	0	0	0	0.54	0	0	0	0	0.14	0	0	0	0.14	0	0	0	0	0
VIT_200s0281g00020	0	0	0	0	0	0	0	0	0	0	0	0	0	0	0	0	0	0
VIT_200s0281g00030	0	0	0	0	0	0	0	0	0	0	0	0	0	0	0	0	0	0
VIT_200s0282g00010	27.76	25.65	26.76	17.88	21.32	20.18	19.42	16.54	21.89	23.4	23.35	24.13	17.63	16.18	15.58	16.63	15.98	17.04
VIT_200s0282g00020	2	2.1	2.69	1.48	1.43	1.28	1.3	0.66	1.15	1.15	1.5	1.94	1.44	1.41	1.14	0.31	0.26	0.85
VIT_200s0282g00025	1.06	1.17	0.87	1.18	0.42	0.8	0.66	0.27	0.71	0.47	1.38	0.71	0.74	1.14	0.71	0.84	0.36	0.2
VIT_200s0282g00030	4.58	4.67	5.53	4.52	5.1	4.8	4.55	5.5	4.98	4.85	4.87	4.69	5.46	6.88	6.07	4.74	5.42	5.44
VIT_200s0282g00040	16.67	15.64	12.17	9.54	9.14	9.78	13.41	11.21	11.7	16	18.2	17.04	7.69	9.62	8.61	9.91	10.23	12.41
VIT_200s0282g00050	1.24	1.9	0.75	0	0	0	0	0	0.54	0	0	0	0	0	0	0	0.25	0
VIT_200s0282g00060	0	0	0	0	0	0	0	0	0	0	0	0	0	0	0	0	0	0
VIT_200s0283g00010	0.04	0.04	0.28	0.08	0.13	0.11	0.12	0.04	0.03	0.11	0.11	0.25	0.39	0.12	0.19	0.1	0.1	0.16
VIT_200s0283g00020	67.06	77.06	81.88	93.1	88.99	93.68	93.2	98.36	95.26	68.9	66.24	69.59	86.88	98.01	87.85	74.47	70.72	88.16
VIT_200s0283g00030	62.54	55.01	58.97	66.09	79.91	66.24	53.57	61.91	57.84	73.27	64.86	75.66	57.25	91.35	59.02	45.33	48.24	54.32
VIT_200s0283g00050	0	0	0	0	0	0	0	0	0	0	0	0	0	0	0	0	0	0
VIT_200s0283g00060	147.26	141.97	142.35	131.23	147.17	133.83	125.42	139.65	163.53	152.08	129.48	146.3	135.03	132.66	123.12	132.06	150.87	128.42
VIT_200s0283g00070	16.89	15.69	19	15.01	21.88	16.84	16.23	14.42	15.46	15.05	14.98	17.48	16.02	18.18	14.24	12.34	12.07	12.24
VIT_200s0283g00080	0	0	0	0	0	0	0	0	0	0	0	0	0	0	0	0	0	0
VIT_200s0283g00090	0	0	0	0	0	0	0	0	0	0	0	0	0	0	0	0	0	0
VIT_200s0285g00010	2.5	3.01	2.33	2.82	1.97	2.12	2.92	2.97	2.09	2.64	2.73	2.79	1.89	2.06	2.07	1.97	1.22	3.11
VIT_200s0285g00020	0	0	0	0	0	0	0	0	0	0	0	0	0	0	0	0	0	0
VIT_200s0285g00030	1.04	0.31	0.82	1.09	0.47	0.92	0.48	1.64	0.98	1.06	1.16	1.16	0.63	0.42	1.35	0.68	1.32	1.1
VIT_200s0285g00040	11.21	9.56	5.81	7.56	3.51	4.17	6.75	4.65	8.06	2.31	7.35	6.69	4.9	7.16	3.13	2.59	2.47	3.87
VIT_200s0285g00050	0	0	0	0	0	1.18	0	0	0	0	0	0	0	0	0	0	0	0
VIT_200s0285g00060	0.11	0	0	0.11	0	0	0	0.09	0	0.1	0.2	0.11	0.13	0	0	0	0	0
VIT_200s0285g00070	0	0	0	0	0	0	0	0	0	0	0	0	0	0	0	0	0	0
VIT_200s0285g00080	0	0	0	0	0	0	0	0	0	0	0	0	0	0	0	0	0	0
VIT_200s0285g00090	0	0	0	0	0	0	0	0	0	0	0	0	0	0	0	0	0	0
VIT_200s0286g00010	0.64	0.74	0.67	0	0	2.22	0	0	3.31	0.91	2.99	0	0	0	0	0	0.89	0
VIT_200s0286g00020	1.21	1.32	1.03	1.52	1.49	1.16	0.65	0.61	0.86	0.33	0.75	0.73	0.59	0.36	0.46	0.1	0.05	0.21
VIT_200s0286g00030	0	0	0	0	0	0.08	0	0	0	0	0	0	0	0	0	0	0	0
VIT_200s0286g00040	0	0	0	0	0	0	0	0	0.03	0	0.04	0	0	0	0	0	0	0
VIT_200s0286g00050	0	0	0	0	0	0	0	0	0	0	0	0	0	0	0	0	0	0
VIT_200s0286g00060	0	0	0	0	0	0	0	0	0	0	0	0	0	0	0	0	0	0
VIT_200s0286g00080	0	0	0	0	0	0	0	0	0	0	0	0	0	0	0	0	0	0
VIT_200s0286g00085	1.65	0.75	1.95	1.97	1.26	0.39	1.5	1.39	1.31	1.77	3.46	4.54	1.23	1.94	1.33	0.34	0.16	1.17
VIT_200s0286g00090	0	0	0	0	0	0	0	0	0	0	0	0	0	0	0	0	0	0
VIT_200s0286g00095	0	0	0	0	0	0	0	0	0	0	0	0	0	0	0	0	0	0
VIT_200s0286g00100	0	0	0	0	0	0	0	0	0	0	0	0	0	0	0	0	0	0
VIT_200s0286g00110	0	0	0	0	0	0	0	0	0	0	0	0	0	0	0	0	0	0
VIT_200s0286g00120	0	0	0	0	0	0	0	0	0	0	0	0	0	0	0	0	0	0
VIT_200s0286g00130	4.54	2.07	5.16	3.25	3.08	0.98	3.71	1.63	2.88	3.05	7.65	10.9	3	3.25	2.39	1	1.04	2.64
VIT_200s0286g00140	0.49	0.34	0.8	1.1	0.84	0.23	1.08	0.71	0.55	0.43	1.26	1.3	0.89	1.29	0.82	0.15	0.2	0.53
VIT_200s0287g00010	3.34	2.72	3.6	3.12	4.15	3.28	2.78	3.81	3.3	2.46	2.65	3.28	5.75	3.55	2.36	3.03	2.63	3.29
VIT_200s0287g00020	2.62	1.89	2.7	3.4	3.74	3.68	4.12	4.03	3.55	4.01	3.44	3.68	3.83	3.33	3.86	3.4	3.15	3.39
VIT_200s0287g00030	6.94	7.75	5.65	9.37	11.01	8.45	4.93	5.79	4.07	4.78	7.71	7.31	11.49	12.18	10.22	14.16	10.43	6.68
VIT_200s0287g00040	23.1	16.2	18.17	29.31	29.32	24.29	16.23	19.6	21.89	15.47	17.02	21.6	28.96	24.67	27.57	28.25	23.87	23.47
VIT_200s0287g00050	14.47	15.6	13.9	13.26	16.76	15.21	9.94	12.68	14.89	13.86	14.88	18.06	14.16	14.57	15	19.77	21.53	14.73
VIT_200s0287g00070	10.69	14.68	11.02	16.83	18.41	17.71	8.9	10.75	8.99	22.01	20.52	20.45	13.49	17.59	16.12	17.42	10.43	13.32
VIT_200s0287g00080	13.97	14.37	15.48	18.28	17.69	16.07	14.42	14.03	14.86	22.58	19.85	22.49	15.84	16.78	16.15	20.43	21.92	16.76
VIT_200s0287g00090	0	0	0	0	0	0	0	0	0	0	0	0	0	0	0	0	0	0
VIT_200s0287g00100	0	0	0	0	0	0	0	0	0	0	0	0	0	0	0	0	0	0
VIT_200s0288g00006	0	0	0	0	0	0	0	0	0	0	0	0	0	0	0	0	0	0
VIT_200s0288g00010	0	0	0	0.04	0.03	0	0	0	0.04	0	0	0	0	0	0	0	0	0.03
VIT_200s0288g00020	0.06	0	0.14	0	0.05	0.11	0.12	0.19	0	0.11	0.05	0	0	0	0.05	0	0	0
VIT_200s0288g00030	0	0	0	0	0	0	0	0	0	0	0	0	0	0	0	0	0	0
VIT_200s0288g00040	1.21	0.55	0.96	1.95	0.47	0.8	2.34	2.35	1.4	1.67	1.26	1.33	0.72	1.24	1.57	0.23	0.59	0.65
VIT_200s0288g00050	0	0	0	0	0	0	0	0	0	0	0	0	0	0	0	0	0	0
VIT_200s0288g00060	0	0	0	0	0	0	0	0	0	0	0	0	0	0	0	0	0	0
VIT_200s0288g00070	0.08	0.09	0.3	0.17	0.07	0.16	0.34	0.09	0.07	0	0.08	0	0.08	0.09	0	0.07	0.22	0
VIT_200s0291g00020	0	0	0	0	0	0	0	0	0	0	0	0	0	0	0	0	0	0
VIT_200s0291g00030	0	0	0	0	0	0	0	0	0	0	0	0	0	0	0	0	0	0
VIT_200s0291g00050	109.96	131.05	128.54	99.24	98.36	114.35	97.38	105.53	113.05	67.87	75.4	79.36	72.5	76.48	60.58	86.3	69.75	74.4
VIT_200s0291g00060	14.63	10.32	12.81	10.02	7.86	8.71	5.56	3.15	4.89	5.3	8.81	7.75	3.17	3.7	3.74	1.53	1.27	2.61
VIT_200s0291g00070	0.1	0	0	0	0	0	0	0	0	0.05	0	0.09	0.24	0.82	0	0	0.61	0.31
VIT_200s0291g00080	1.04	1.02	0.24	0	0.24	0.78	1.34	0.28	0	0.52	0	1.13	0	0.58	1.27	0.44	0.22	0.84
VIT_200s0291g00090	10.18	12.65	18.07	19.94	17.15	17.39	20.44	18.27	12.55	10.97	17.52	12.19	16.95	19.99	16.91	8.75	6.41	13.57
VIT_200s0291g00100	14.47	17.42	17.44	20.11	20.93	23.04	22.02	20.5	17.19	10.55	10.88	9.54	19.39	14.34	18.19	16.98	13.16	18.91
VIT_200s0294g00010	0.18	0.13	0.23	0.27	0.33	0.11	0.15	0.36	0.33	0.07	0.25	0.27	0.21	0.25	0.15	0.03	0.03	0.1
VIT_200s0294g00020	0.05	0	0.13	0.05	0	0.05	0	0	0	0	0	0.08	0.04	0	0.05	0	0	0
VIT_200s0294g00030	0	0	0	0	0	0	0	0	0	0	0	0	0	0	0	0	0	0
VIT_200s0294g00040	6.5	1.77	6.94	9.41	8.43	3.78	12.3	7.33	7.92	2.54	8.99	10.98	11.53	9.06	9.22	3.99	3.25	7.74
VIT_200s0294g00060	0	0.62	0	1.06	0.25	0	0	0.55	0	0	0	0.86	0.51	0	0	0	0.16	0.4
VIT_200s0294g00070	0	0	0	0	0	0	0	0	0	0	0	0	0	0	0	0	0	0
VIT_200s0294g00080	0	0	0	0	0.02	0	0	0	0	0	0	0	0	0	0	0	0	0
VIT_200s0294g00085	0.04	0.05	0.5	0.29	0.28	0.24	0.12	0.13	0.07	0	0.42	0.05	0	0.34	0.13	0	0	0
VIT_200s0294g00090	0.49	0.1	0.44	0.18	0.51	0.22	0.28	0.09	0	0.06	0.68	0.11	0	0.12	0.1	0	0	0
VIT_200s0294g00100	0	0	0	0	0	0	0	0	0	0	0	0	0	0	0	0	0	0
VIT_200s0299g00010	86.65	88.02	116.17	71.27	70.55	68.56	93.23	89.14	82.31	72.21	69.53	75.83	54.59	71.99	64.38	26.07	18.62	48.2
VIT_200s0299g00030	8.41	7.63	9.18	9.3	9.65	9.7	8.81	8.52	7.88	7.2	8.1	8.07	8.26	9.6	9.28	4.46	5.05	7.56
VIT_200s0299g00040	2.98	2.97	2.62	2.7	2.91	2.33	2.43	4.83	2.6	3.75	4.32	3.71	2.74	3.36	3.29	1.66	2.6	2.56
VIT_200s0299g00050	1.09	2.21	1.28	1.68	0.95	1.44	1.12	1.4	0.79	0.52	1.36	1.4	1.34	1.59	2.3	1.54	1.75	1.73
VIT_200s0299g00060	46.6	45.83	50.37	46.62	47.34	46.34	44.79	49.32	47.68	41.7	43.96	44.47	49.44	44.8	44.26	49.13	39.47	46.88
VIT_200s0299g00070	2.75	3.08	3.72	3.72	3.15	4.05	2.89	3.39	2.76	2.99	2.07	3.15	3.37	3.63	4.21	3.28	2.77	3.53
VIT_200s0299g00080	29.95	33.76	29.21	24.61	23.13	25.24	25.11	25.42	22.98	22.1	25.64	26.27	16.65	21.27	18.48	17.08	15.48	22.12
VIT_200s0299g00090	0	0	0	0	0	0	0	0	0	0	0	0	0	0	0	0	0	0
VIT_200s0299g00100	14.54	9.17	13.01	11.86	8.02	11.17	11.55	10.62	8.19	8.96	16.04	8.27	15.08	9.63	10.3	12.46	8.17	11.31
VIT_200s0299g00110	10.43	7.03	8.61	9.38	7.69	8.42	5.59	8.43	5.42	4.74	7.33	4.51	10.88	7.38	7.25	5.97	6.24	6.35
VIT_200s0301g00020	6.92	8.83	7.8	12.2	12.6	9.35	9.05	8.72	9.53	9.81	7.93	8.18	13.94	10.95	15.6	12.52	13.9	13.75
VIT_200s0301g00030	101.42	102.5	89.5	78.26	80.95	86.51	82.87	83.65	75.36	94.44	103.1	108.86	85.28	96.39	86.3	75.85	73.36	83.07
VIT_200s0301g00040	8.77	5	8.7	12.17	12.75	4.59	11.79	14.99	11.66	9.71	19.34	30.23	19.14	14.47	13.63	6.88	9.6	10.27
VIT_200s0301g00050	6.76	7.85	8.41	4.47	4.6	3.9	2.39	2.66	3.41	2.62	4.43	3.49	1.67	3.49	1.89	0.83	1.06	1.75
VIT_200s0301g00060	4.41	8.11	5.66	1.73	4.76	1.71	2.49	1.9	1.48	5.76	3.79	2.66	1.87	1.53	0.67	0.85	1.18	1.05
VIT_200s0301g00070	24.87	29.15	13.52	4.76	9.94	6.68	7.51	8.02	4.96	17.18	19.56	17.49	12.96	20.45	18.87	9.32	6.92	5.34
VIT_200s0301g00080	14.03	7.03	8.39	0.85	6.12	2.8	4.96	8.13	6.1	9.02	10.2	10	3.81	3.13	5.72	4.23	2.92	7.21
VIT_200s0301g00090	0	0.02	0.05	0.06	0.08	0.04	0.04	0.08	0.07	0	0.02	0.04	0.28	0.08	0.48	0.1	0.1	0.1
VIT_200s0301g00100	0.99	3.46	2.05	1.16	3.28	1.89	6.85	6	6.52	1.85	1.76	1.28	4.08	3.2	5.25	40.32	59.48	18.25
VIT_200s0301g00110	91.45	75.92	74.08	58.92	74.86	60.65	59.9	49.17	60.63	64.41	76.68	78.82	44.9	57.84	46.7	48.01	41.95	52.76
VIT_200s0301g00120	0	0	0	0	0	0	0	0	0.04	0	0	0	0	0	0.05	0.04	0.04	0
VIT_200s0301g00130	0	0	0	0	0	0	0	0	0	0	0	0	0	0	0	0	0	0
VIT_200s0301g00150	0	0	0	0	0	0	0	0	0	0	0	0	0	0	0	0	0	0
VIT_200s0301g00160	0	0	0	0	0	0	0	0	0	0	0	0	0	0	0	0	0	0
VIT_200s0301g00170	130.96	124.24	128.14	90.02	98.65	93.57	98.06	97.93	106.97	113.48	109.38	111.5	98.26	88.24	87.19	101.98	90.85	106.05
VIT_200s0301g00180	41.23	43.58	44.04	24.39	26.57	25.08	22.29	20.78	19.53	45.17	46.18	47.5	24.02	23.84	21.73	20.47	19.12	17.84
VIT_200s0301g00190	0.2	0.06	0.14	0.08	0.1	0.16	0.1	0.04	0.05	0.04	0.06	0.09	0.16	0.13	0.08	0.13	0.07	0.05
VIT_200s0302g00010	0.74	1.85	1.54	3.36	2.59	2.09	1.9	1.41	2.41	1.68	0.87	1.94	1.99	1.6	1.37	2.13	1.46	1.43
VIT_200s0302g00020	0	0	0.03	0.08	0.07	0.04	0	0.17	0.03	0.11	0.15	0.13	0.11	0.21	0	0.17	0.07	0.13
VIT_200s0302g00030	0	0	0	0	0	0	0	0	0	0	0	0	0.3	0	0	0	0	0
VIT_200s0302g00040	0	0	0.4	0	0	0	0	0	0	0	0	0	0	0	0	0	0	0
VIT_200s0302g00050	9.43	9.65	10.44	13.05	12.49	13.59	8.57	10.08	8.51	11.69	9.54	9.74	11.6	14.38	10.66	9.66	10.06	9.11
VIT_200s0302g00060	0.66	1.19	1.03	0.74	1.29	1.19	0.95	1.61	1.39	1.22	0.68	1.37	1.46	0.89	1.22	1.38	1.31	1.75
VIT_200s0304g00010	248.41	363.99	328.66	172.85	180.12	181.02	109.87	153.13	147.72	239.34	237.7	217.78	117.26	160.87	120.34	52.27	56.98	57.35
VIT_200s0304g00020	4.6	4.3	4.75	3.53	4.27	3.76	2.81	1.83	2.14	2.15	2.02	1.97	1.89	2.74	1.49	0.82	0.46	1.09
VIT_200s0304g00030	7.6	8.19	7.76	8.21	8.53	8.86	7.37	8.78	7.73	6.99	8.72	7	7.55	7.42	7.56	6.04	5.99	6.42
VIT_200s0304g00040	0	0	0	0	0	0	0	0	0	0	0	0	0	0	0	0	0	0
VIT_200s0304g00050	5.98	5.02	5.66	4.72	6.74	4.86	4.07	4.8	4.17	6.05	4.3	5.43	4.5	5.55	4.7	5.7	5.53	4.09
VIT_200s0304g00060	0	0	0	0.03	0	0	0	0	0.05	0	0	0.09	0.13	0	0.05	0.02	0.03	0.09
VIT_200s0304g00070	84.47	64.62	77.87	75.05	86.78	71.9	83.99	111.53	94.83	61.67	64.34	76.93	99.07	97.53	111.28	83.51	111.73	83.6
VIT_200s0304g00080	0.51	0.18	0.39	0.39	0.38	0.46	0.38	0.62	0.67	0.1	0.1	0.26	0.34	0.32	0.45	0.21	0.42	0.28
VIT_200s0308g00010	0	0	0	0	0	0	0	0	0	0	0	0	0	0	0	0	0	0
VIT_200s0308g00020	0	0	0	0	0	0	0	0	0	0	0	0	0	0	0	0	0	0
VIT_200s0308g00030	0.11	0	0.23	0	0.13	0	0	0	0	0	0	0.15	0	0.17	0	0	0	0.11
VIT_200s0308g00040	0	0	0	0	0	0	0	0	0	0	0	0	0	0	0	0	0	0
VIT_200s0309g00010	0.24	0.39	1.36	0.78	0.8	0.16	0.98	0.39	0.31	0.78	1.08	0.47	0.67	0.87	0.66	0.27	1.5	1.05
VIT_200s0309g00020	2.72	2.85	3.48	3.8	3.43	3.25	3.11	3.27	2.1	2.58	2.86	2.71	3.26	3.29	2.91	1.68	1.54	2.3
VIT_200s0309g00040	0	0	0	0	0	0	0	0	0	0	0	0	0	0	0	0	0	0
VIT_200s0309g00050	0	0	0	0	0	0	0	0	0	0	0	0	0	0	0	0	0	0
VIT_200s0309g00080	0	0	0	0	0.08	0	0	0	0	0	0	0	0	0	0	0	0	0
VIT_200s0309g00090	0	0	0	0	0	0	0	0	0	0	0	0	0	0	0	0	0	0
VIT_200s0313g00010	0.1	0.07	0.08	0.07	0.08	0.07	0.07	0.08	0.06	0.08	0.1	0.11	0.36	0.22	0.38	0.14	0.22	0.17
VIT_200s0313g00020	4.64	3.35	4.89	4.01	4.05	2.65	2.65	3.5	2.49	2.56	2.65	2.95	3.74	4.34	4.09	2.1	1.38	3.94
VIT_200s0313g00030	280.47	338.45	339.07	275.54	273.74	289.8	263.61	344.96	366.54	306.78	240.38	319.53	219.54	370.7	317.77	268.05	240.5	278.72
VIT_200s0313g00040	17.55	16.91	22.24	26.77	24.72	22.51	20.57	20.08	19.6	26.36	31.2	38.68	21.24	31.52	23.03	14.03	16.62	16.83
VIT_200s0313g00060	0	0	0	0	0	0	0	0	0	0	0	0	0	0	0	0	0	0
VIT_200s0313g00066	0	0	0	0	0	0	0	0	0	0	0	0.38	0	0	0	0	0	0
VIT_200s0313g00070	36.36	27.62	32.95	37.75	31.16	36.75	48.68	66.1	86.8	31.22	28.8	39.95	75.02	35.9	61.93	102.89	95.37	94.12
VIT_200s0313g00072	0	0	0	0	0	0	0	0	0	0	0	0	0	1.02	0	0	0	0
VIT_200s0313g00080	39.99	39.79	49.86	38.31	36.54	32.36	35.86	29.79	30.76	36.33	37.21	43.13	25.45	33.09	28.78	13.48	11.33	24.49
VIT_200s0316g00010	0.62	1	0.82	0.12	0.76	0.78	1.07	1.43	0.95	0.43	0.71	0.68	0.59	0.34	0.74	0.39	0.37	0.64
VIT_200s0316g00020	0	0	0	0	0	0	0	0	0	0	0	0	0	0	0	0	0	0
VIT_200s0316g00023	0	0	0	0	0	0	0	0	0	0	0	0	0	0	0	0	0	0
VIT_200s0316g00026	0	0	0	0	0	0	0	0	0	0	0	0	0	0	0	0	0	0
VIT_200s0316g00029	0	0	0	0	0.18	0.01	0.05	0	0.3	0	0.08	0.22	0.09	0	0.12	0	0	0.08
VIT_200s0316g00032	0	0	0	0	0	0	0	0	0	0	0	0	0	0	0	0	0	0
VIT_200s0316g00035	0	0	0	0.06	0	0	0.03	0	0	0	0	0	0	0	0	0.07	0.11	0
VIT_200s0316g00040	0	0	0.04	0.1	0.09	0.04	0.02	0.08	0.03	0	0.04	0.07	0.07	0.06	0.04	0	0.02	0.06
VIT_200s0316g00045	0	0	0	0.02	0	0	0	0	0	0	0	0	0	0	0	0	0	0.02
VIT_200s0316g00050	0	0	0	0	0	0	0	0	0	0	0	0	0	0	0	0	0	0
VIT_200s0316g00060	0	0	0	0	0	0	0	0	0	0	0	0	0	0	0	0	0	0
VIT_200s0317g00010	0	0	0	0	0	0	0	0	0	0	0	0	0	0	0	0	0	0
VIT_200s0317g00020	0	0	0	0	0	0	0	0	0	0	0	0	0	0	0	0	0	0
VIT_200s0317g00030	0	0	0	0	0	0	0	0	0	0	0	0	0	0	0	0	0	0
VIT_200s0317g00040	0	0	0	0	0	0	0	0	0	0	0	0	0	0	0	0	0	0
VIT_200s0317g00050	92.41	86.14	89.84	54.16	77.78	56.47	57.85	56.19	65.49	79.03	81.62	100.06	57.66	74.27	65.24	58.62	55.48	53.45
VIT_200s0317g00060	7.74	8.54	9.83	11.72	11.14	10.04	10.88	9.96	9.9	7.47	7.83	8.75	9.54	8.68	10.32	4.91	5.35	8.54
VIT_200s0317g00070	0	0	0	0	0	0	0	0	0.05	0	0	0	0	0.07	0	0	0.06	0
VIT_200s0317g00080	0	0	0	0	0	0	0	0	0	0	0	0	0	0	0	0	0	0.15
VIT_200s0317g00090	0	0	0	0	0	0	0	0	0.09	0	0	0	0	0.12	0	0	0.28	0.17
VIT_200s0317g00100	18.64	17.41	23	20.28	20.48	20.05	19.83	19.45	16.82	18.01	18.03	18.92	18.1	21.31	18.41	13.16	11.07	16.85
VIT_200s0317g00110	10.81	4.45	12.13	19.29	15.94	7.22	20.22	14.56	17.94	4.52	12.52	16.54	11.27	15.83	10.52	4.79	3.79	10.19
VIT_200s0317g00120	0	0	0	0	0	0	0	20.27	0	0	0	0	0	0	0	0	0	0
VIT_200s0317g00130	434.72	512.18	511.55	405.17	491.11	498.23	326.67	338.64	347.47	322.09	330.24	338.64	286.85	332.04	271.23	245.08	270.96	223.99
VIT_200s0317g00140	0.03	0	0.08	0.06	0	0	0	0	0.05	0.03	0.03	0.03	0.03	0	0	0	0	0.1
VIT_200s0317g00150	4.8	4.9	5.19	6.72	6.08	5.69	6.23	6.63	5.78	3.32	3.98	4.92	5.07	5.9	5.58	4.73	5.76	7.11
VIT_200s0317g00160	0.05	0	0.09	0.11	0.05	0	0.05	0.06	0.09	0.1	0.05	0	0	0.11	0.1	0	0	0
VIT_200s0319g00010	15.23	13.65	22.52	8.8	25.38	32.31	18.99	11.05	11.96	13.49	20.57	16.78	15.67	13.57	13.17	11.43	10.13	13.43
VIT_200s0319g00040	0	0	0	0	0	0	0	0	0	0	0	0	0	0	0	0	0	0
VIT_200s0319g00050	0	0	0	0	0	0	0	0	0	0	0	0	0	0	0	0	0	0
VIT_200s0319g00060	0.06	0	0.05	0	0.05	0	0	0.07	0	0.06	0.11	0	0.05	0	0	0	0.1	0
VIT_200s0319g00070	0	0	0	0	0	0	0	0	0	0	0	0	0	0	0	0	0	0
VIT_200s0322g00010	1.42	1.35	1.01	0.95	1.38	1.81	0.16	0.51	0.22	1.37	0.51	1.98	2.07	2.5	1.92	0.53	0.94	0.47
VIT_200s0322g00020	1.52	2.53	2.83	1.51	0.84	1.26	0.54	0.36	0.89	1.38	1.88	1.62	1.01	1.2	0.6	0.27	0.28	0.37
VIT_200s0322g00030	144.01	136.71	141.56	130.7	147.29	144.49	196.86	170.81	154.05	208.76	225.51	210.01	192.48	220.4	205.06	246.64	209.4	214.89
VIT_200s0322g00040	41.63	42.96	43.76	40.7	46.45	45.21	39.4	43.77	46.56	37.57	38.61	41.6	39.85	37.69	37.5	38.19	36.37	33.77
VIT_200s0323g00010	0.06	0	0	0	0	0	0	0	0	0	0	0	0	0	0	0	0	0
VIT_200s0323g00020	0	0	0	0	0	1.52	0	1.58	0	0	0	0	0	0	0	4.83	0	0
VIT_200s0323g00030	292.09	314.64	326.19	201.74	221.41	226.17	206.42	250.01	247.84	211.33	224.89	231.24	172.38	184.16	182.07	155.6	118.3	186.02
VIT_200s0323g00040	30.97	21.22	27.32	22.46	17.72	15.63	17.48	15.54	13.92	17.19	25.07	26.65	14.65	15.81	14.36	9.59	8.86	13.24
VIT_200s0323g00050	0.27	0.65	0.89	1.31	1.41	1.07	0.92	0.79	1.1	0.69	0.94	1.28	1.07	0.88	0.79	1.64	1.51	1.97
VIT_200s0323g00060	31.47	76.01	58.81	15.96	13.58	15.67	10.28	8.17	10.84	2.22	2.36	8.25	6.1	6.16	2.4	1.48	0.23	2.32
VIT_200s0323g00070	291.34	773.55	389.92	89.59	64.18	158.84	173.46	45.23	58.85	185.23	169.32	116.25	6.66	51.44	12.53	64.49	103.75	116.47
VIT_200s0323g00073	0	0	0	0	0	0	0	0	0	0	0	0	0	0	0	0	0	0
VIT_200s0323g00076	0	0	0	0.16	0.13	0.15	0.47	2.37	0.8	0.15	0.29	0.68	0	0.17	0.15	1.05	3.11	0.98
VIT_200s0323g00080	47.71	42.35	46	46.48	40.68	39.16	34.44	32.13	34.29	34.19	41.03	41.59	28.91	38.5	29.77	18.64	17.68	24.42
VIT_200s0323g00100	1.9	1.85	2.37	0.98	0.4	0.72	0.08	0.8	0.1	0.72	1.85	1.36	0.25	0.17	0.07	0.07	0.27	0.09
VIT_200s0324g00010	34.49	40.05	50.45	35.13	30.36	31.25	27.64	25.85	26.11	33.45	36.57	35.78	22.83	31.06	23.37	10.04	9.21	20.03
VIT_200s0324g00020	6.41	3.39	4.38	5.73	4.87	3.25	4.36	3.16	3.74	4.03	4.83	4.82	3.61	5.39	4.07	2.26	2.22	2.73
VIT_200s0324g00030	0.85	0.26	0.8	0.93	0.33	0.34	0.56	0.55	0.52	0.33	0.44	0.6	1.28	0.5	0.33	0.44	0.83	0.94
VIT_200s0324g00040	32.64	36.72	39.71	32.77	34.71	32.09	29.79	27.71	28.9	29.49	27.58	29.91	26	29.49	26.91	18.68	18.97	20.7
VIT_200s0324g00050	0.11	0.11	0.02	0.06	0.02	0.08	0.06	0	0.05	0.03	0.03	0.12	0.1	0.09	0.08	0.05	0.1	0.04
VIT_200s0324g00060	0	0	0	0	0	0	0	0	0	0	0	0	0	0	0	0	0	0
VIT_200s0324g00070	3.15	3.46	3.38	2.54	2.59	1.74	0.42	0.37	0.25	1.43	2.22	1.72	0.9	1.75	0.8	0.16	0.14	0.43
VIT_200s0324g00080	5.38	4.42	3.62	3.5	2.72	1.64	0.66	0.92	0.29	4.09	5.16	3.85	1.21	2.86	1.09	0.17	0.63	0.91
VIT_200s0324g00090	0.15	0	0	0.05	0	0.1	0.15	0	0.04	0.09	0	0	0	0	0.05	0	0.04	0
VIT_200s0324g00100	0	0	0	0	0	0	0	0	0	0	0	0	0	0	0	0	0	0
VIT_200s0324g00110	0.24	0.18	0.21	0.85	0.5	0.22	0.17	0.25	0.23	0.22	0.28	0.33	0.58	0.56	0.33	0	0.1	0
VIT_200s0327g00010	0	0	0	0	0	0	0	0	0	0	0	0	0	0	0	0	0	0
VIT_200s0327g00020	0	0	0	0	0	0	0	0.12	0	0	0	0	0.08	0.06	0.06	0	0	0
VIT_200s0327g00030	0	0	0	0	0	0	0	0	0	0	0	0	0	0	0	0	0	0
VIT_200s0327g00070	0	0	0	0	0	0	0	0	0	0	0	0	0	0	0	0	0	0
VIT_200s0332g00010	0.58	0.44	0.65	0.32	0.6	0.49	0.89	0.12	0.07	0.63	1.41	0.46	0.25	0.41	0.33	0.57	0.44	0.5
VIT_200s0332g00020	0	0.24	0.52	0.18	0.85	0	0.44	0.13	0.21	0.33	1.58	0	0.37	0	0	0.5	0.6	0.31
VIT_200s0332g00030	0.27	0	0	0	0	0.27	0.1	0	0.05	0	0	0.3	0	0.37	0.2	0	0.26	0.07
VIT_200s0332g00040	0.07	0.3	0.2	0.07	0.17	0.13	0	0.07	0.15	0.15	0.21	0.05	0.16	0.12	0.13	0.14	0.18	0.05
VIT_200s0332g00045	0.29	0	0	0	0	0	0	0	0	0.07	0.07	0	0	0	0.07	0	0	0
VIT_200s0332g00050	0.61	0.82	1.08	1.04	0.53	0	0.63	0	0.35	0.96	1.52	0.22	0	0.45	0	0.52	0	0
VIT_200s0332g00060	0.57	0.2	0.34	0.04	0.2	0.04	0.13	0.08	0	0.55	0.33	0.08	0.17	0.12	0.18	0.23	0.47	0.38
VIT_200s0332g00070	0	0	0	0	0	0	0	0	0	0	0	0	0	0	0	0	0	0
VIT_200s0332g00080	0.17	0.06	0.08	0.03	0.1	0.03	0.14	0.24	0.1	0.14	0.29	0.03	0.15	0.06	0.16	0.05	0.2	0.18
VIT_200s0332g00090	0.13	0.07	0.03	0	0	0	0.03	0.07	0	0.03	0.09	0.04	0.09	0	0.06	0	0.09	0.16
VIT_200s0332g00100	0	0	0	0	0	0	0	0	0	0	0	0	0	0	0	0	0	0
VIT_200s0332g00110	0.22	0.39	0.14	0.16	0.17	0	0.13	0.07	0.03	0.09	0.39	0.17	0.09	0.19	0.03	0.11	0.14	0.13
VIT_200s0332g00120	0	0	0	0	0	0	0	0	0	0	0	0	0	0	0	0	0	0
VIT_200s0332g00130	0.93	0.48	0.31	0.39	0.55	0.16	0.27	0.03	0.05	0.7	1.65	0.27	0.34	0.32	0.37	0.31	0.74	0.39
VIT_200s0332g00140	1.04	1.46	1.58	0.79	1.19	0.72	1.18	1	0.75	1.12	2.66	1.9	0.97	0.51	0.47	1.48	1.56	1.55
VIT_200s0332g00150	0	0	0	1.57	1.47	0	1.94	0	0	2.96	1.49	0	0	0	0	3.87	1.36	1.13
VIT_200s0332g00160	1.88	1.07	1.12	1.05	1.47	0.57	0.91	0.55	0.82	1.34	2.63	0.97	0.93	0.88	0.53	0.86	1.22	1.04
VIT_200s0332g00170	3.46	2.21	2.05	1.53	3.1	1.24	1.52	0.98	1.14	1.54	4.27	1.21	3.18	2.01	0.78	2.1	2.38	1.67
VIT_200s0333g00010	0	0	0	0	0	0	0	0.11	0	0	0	0	0	0	0	0	0	0
VIT_200s0333g00020	6.93	5.88	6.59	6.8	5.97	6.42	5.33	4.94	5.5	5.23	6.55	7.96	5.28	6.25	4.5	3.96	4.16	4.51
VIT_200s0333g00040	11.45	3.77	7.27	4.86	6.13	3.73	5.81	6.44	5.36	5.83	8.35	9.66	7.07	4.22	8.59	4.2	4.46	4.76
VIT_200s0333g00050	0.14	0	0	0	0.36	0	0	0	0	0.39	0	0.3	0	0	0	0	0	0
VIT_200s0333g00060	3.88	2.39	3.62	2.33	1.59	4.49	0.73	1.74	1.15	1.78	3.04	1.19	1.48	1.03	0.66	0.72	0.81	1
VIT_200s0333g00070	27.54	32.86	30.61	21.8	25.16	27.03	21.51	23.07	27.18	30.65	31.34	29.8	18.04	24.46	18.89	22.97	23.11	23.54
VIT_200s0335g00010	0.53	1.05	3.27	3.01	4.45	3.3	4.06	4.28	1.57	1.83	1.47	2.88	3.29	5.68	5.05	1.04	1.47	3.22
VIT_200s0335g00020	0.15	0.21	0.97	0.51	0.63	0.74	1.1	0.87	0.77	0.3	0.42	0.7	0.67	0.81	1.06	0.09	0.17	0.65
VIT_200s0335g00050	0	0	0	0	0	0	0	0	0	0	0	0	0	0	0	0	0	0
VIT_200s0335g00070	0	0	0	0	0	0	0	0	0	0	0	0	0	0	0	0	0	0
VIT_200s0335g00080	3.21	3.11	2.74	4.17	3.15	2.97	1.87	1.51	1.68	3.11	2.34	2.67	3.35	2.95	2.79	1.29	1	1.79
VIT_200s0335g00090	1.05	1.26	2.05	2.13	1.75	1.6	1.1	1.03	0.57	0.54	0.22	0.59	1.35	0.43	1.08	0.45	0.13	1.03
VIT_200s0336g00010	0	0	0	0	0	0	0	0	0	0	0	0	0	0	0	0	0	0
VIT_200s0336g00020	0	0	0	0	0	0	0	0	0	0	0	0	0	0	0	0	0	0
VIT_200s0337g00010	30.53	36.25	34.87	37.36	47.3	37.36	58.7	56.81	60.34	43.47	36.7	45.31	51.44	45.64	47.04	56.88	55.07	56.73
VIT_200s0337g00020	0	0	0	0	0	0	0	0	0	0	0	0	0	0	0	0	0	0
VIT_200s0337g00030	0	0	0	0	0	0	0	0	0	0	0	0	0	0	0	0	0	0
VIT_200s0337g00040	0.14	0.07	0	0	0	0.07	0	0	0.06	0.07	0	0.08	0.06	0.15	0	0	0.06	0
VIT_200s0337g00060	93.8	78.69	95.51	74.43	89.43	81.62	57.33	66.53	64.92	81.08	87.44	91.76	79.61	63.15	73.08	72.75	74.16	75.99
VIT_200s0337g00070	3.6	6.11	4.77	3.59	3.91	4.14	6.89	4.58	5.42	3	3.59	4.58	6.69	6.08	4	4.04	4.62	3.87
VIT_200s0337g00080	2.71	2.03	2.33	2.49	2.66	2.62	3.72	3.89	4.15	3.36	2.87	2.96	2.85	2.57	1.99	3.73	2.85	3.05
VIT_200s0337g00090	0.52	0.09	0.46	0.36	0.07	0.25	0.52	0.37	0	0.25	0.32	0.47	1.02	0.19	0.5	0.67	0.53	0.42
VIT_200s0338g00010	11.71	12.02	11.55	12.2	12.07	12.12	8.41	11.76	13.82	10.06	9.24	13.13	10.05	11.6	8.69	7.95	8.77	10.18
VIT_200s0338g00020	40.27	40.87	40.46	26.65	31.86	27.81	27.91	34.32	31.87	33.34	34.34	35.44	25.21	24.11	24.89	27.91	29.92	31.79
VIT_200s0338g00030	19.03	17.69	16.03	18.07	12.63	22.61	10.48	12.01	12.17	18.35	18.61	17.56	7.51	12.55	8.34	6.6	8.05	11.03
VIT_200s0338g00040	0	0	0	0	0	0	0	0	0	0	0	0	0	0	0	0	0	0
VIT_200s0338g00050	5.03	3.78	4.61	3.41	4.4	3.2	3.85	3.48	4.27	3.97	4.2	4.26	2.72	2.84	3.62	4.3	4.28	3.59
VIT_200s0340g00040	6.36	6.42	8.77	5.16	4.74	5.21	3.83	4.6	3.65	7.92	6.8	8.63	4.44	6.5	5.29	5.53	4.77	4.99
VIT_200s0340g00050	2.93	1.97	2.57	7.01	5.48	9.2	19.9	19.64	24.93	9.14	7.74	7.1	18.51	13.6	17.57	40.21	44.18	29.1
VIT_200s0340g00060	0.67	0.77	0.75	2.54	1.33	4.59	8.14	6.89	9.02	3.49	3.22	2.01	7.09	4.93	6.67	9.97	6.57	11.49
VIT_200s0340g00070	8.48	8.66	8.46	7.49	7.39	7.33	7.66	9.06	8.96	7.85	7.44	6.8	6.52	6.41	7.61	6.92	7.24	7.83
VIT_200s0340g00080	29.28	31.76	33.37	37.18	37.09	39.64	39.23	43.86	41.91	43.14	38.38	41.38	32.61	45.69	37.71	31.46	30.52	35.9
VIT_200s0340g00090	0	0	0.2	0.11	0.09	0	0	0	0.19	0.05	0	0	0	0.06	0.16	0	0	0
VIT_200s0341g00010	82.41	101.91	96.87	80.84	75.81	83.39	68.28	69.52	67.43	70.81	74.12	72.64	62.22	69.53	64.71	57.91	50.72	61.68
VIT_200s0341g00020	20.08	20.5	21.66	18.31	17.72	17.07	21.05	20.5	20.98	18.32	18.14	20.14	16.99	15.4	17.96	17.68	16.45	18.66
VIT_200s0341g00030	34.28	31.82	30.99	25.56	30.95	31.08	28.39	25.63	28.96	40.17	34.19	40.35	22.38	27.79	25.13	28.58	25.06	22.95
VIT_200s0341g00040	2.33	1.51	2.05	2.72	2.24	2.07	2.74	2.61	2.91	1.23	1.39	1.82	3.56	2.62	3.35	2.11	2.02	3.24
VIT_200s0341g00050	8.58	9.24	11.77	9.99	9.93	10.67	14.15	14.81	18.11	13.6	11.64	17.14	13.66	12.76	13.32	14.81	14.47	16.98
VIT_200s0341g00060	0	0	0	0	0	0	0	0	0	0	0	0	0	0	0	0	0	0
VIT_200s0341g00070	0.24	0.1	0	0.19	0.27	0.05	0.05	0	0.19	0.05	0.14	0.15	0.18	0.2	0	0.18	0.04	0.06
VIT_200s0341g00080	0	0	0	0	0	0	0	0	0	0	0	0	0	0	0	0	0	0
VIT_200s0342g00010	0	0	0.04	0	0.04	0	0.04	0.09	0	0	0	0	0	0	0	0	0	0.07
VIT_200s0342g00020	0	0	0	0	0	0	0	0	0	0	0	0	0	0	0	0	0	0
VIT_200s0342g00030	0	0	0	0	0	0	0	0	0	0	0	0	0	0	0	0	0	0
VIT_200s0342g00035	0	0	0	0	0	0	0	0	0	0	0	0	0	0	0	0	0	0
VIT_200s0342g00040	0	0	0	0	0	0	0	0	0	0	0	0	0	0	0	0	0	0
VIT_200s0342g00045	0	0	0	0.2	0.17	0	0.4	0	0.17	0	0.36	0	0	0	0	0	0	0
VIT_200s0344g00010	0	0	0	0	0	0	0	0	0	0	0	0	0	0	0	0	0	0
VIT_200s0344g00020	1.04	1.56	0.69	0.89	0.8	1.83	1.49	0.78	1.6	0.35	1.23	0.96	1.43	1.75	1.43	0.3	0.67	0.81
VIT_200s0345g00010	0	1.43	0	0.21	0	0	1.03	0.55	0	0	0.45	0	0.45	0	0	0	0	0
VIT_200s0346g00010	0	0	0	0	0	0	0	0	0	0	0	0	0	0	0	0	0	0
VIT_200s0346g00020	0	0	0	0	0	0	0	0	0	0	0	0	0	0	0	0	0	0
VIT_200s0346g00030	0	0	0	0	0	0	0	0	0	0	0	0	0	0	0	0	0	0
VIT_200s0346g00040	0	0	0	0	0	0	0	0	0	0	0	0	0	0	0	0	0	0
VIT_200s0346g00050	0	0	10.5	0	0	0	0	4.81	0	11.7	0	0	0	0	0	0	0	0
VIT_200s0346g00060	0	0	0	0	0	0	0	0	0	0	0	0	0	0	0	0	0	0
VIT_200s0346g00070	0	0	0	0	0	0	0	0	0	0	0	0	0	0	0.03	0	0	0
VIT_200s0346g00080	3.44	3.05	4.08	0.9	1.3	0.77	0.74	0.45	0.87	0.69	1.75	1.05	0.66	0.55	0.57	0	0	0.12
VIT_200s0346g00100	0	0	0	0	0	0	0	0	0	0	0	0	0	0	0	0	0	0.05
VIT_200s0346g00110	76.26	58.98	58.08	69.11	61.6	54.64	61.7	57.35	45.61	82.47	123.12	117.65	66.05	100.13	69.67	54.97	53.26	62.56
VIT_200s0346g00120	0	0	0	0	0	0	0	0	0	0	0	0	0	0	0	0	0	0.05
VIT_200s0347g00030	54.04	74.29	62.21	42.09	25.86	41.93	59.22	73.63	84.88	39.98	48.56	38.37	41.57	27.7	30.97	69.89	91.36	56.46
VIT_200s0347g00040	0	0	0	0.63	1.36	0.31	2.92	2.08	1.62	0	0	0	2.56	0.7	4.3	8.05	12.71	2.89
VIT_200s0347g00045	0.26	0	0	0.27	0.23	0	0.27	0.29	0	0.74	0.48	0	0	0	0	0.22	0	0.2
VIT_200s0347g00050	0	0	0	0	0	0	0	0	0	0	0	0	0	0	0	0	0	0
VIT_200s0347g00060	0.86	1.12	1.08	1.29	0.88	1.04	0.7	1.13	1.05	0.96	1.17	1.22	1.27	1.3	1.3	0.35	0.76	0.95
VIT_200s0347g00070	5.39	7.78	9.63	3.34	6.16	6.22	4.64	6.67	5.37	7.48	8.21	8.64	5.41	8.77	5.45	3.31	3.99	6.14
VIT_200s0347g00080	2.39	3.04	2.46	8.48	6	6.18	7.48	8.48	11.71	5.34	5.07	3.05	7.55	4.76	6.37	6.65	8.16	5.91
VIT_200s0347g00090	0	0	0	0	0	0	0.97	0	0.79	0	0	0	0	0	0	0	0	0
VIT_200s0347g00096	0.81	0.69	0.94	1.26	0.98	0.98	1.22	1.23	1.34	0.75	0.48	0.69	0.72	0.79	1	0.28	0.51	0.87
VIT_200s0347g00102	0	0	0	0	0	0	0.3	0.32	0	0	0.27	0	0	0	0	0	0	0
VIT_200s0347g00110	2.12	1.84	2.37	2.62	1.56	2.25	1.76	1.29	0.94	1.19	3.16	2.18	1.19	2.84	2.34	0.3	0.46	1.79
VIT_200s0347g00120	1.31	0.95	1.47	1.48	1.17	1.13	0.92	0.97	0.59	1.57	1.43	1.44	1.05	1.64	1	0.38	0.32	0.53
VIT_200s0349g00020	19.56	29.6	25.88	10.53	12.41	9.84	9.2	9.11	7.34	10.1	14.03	13.36	13.27	15.89	15.01	6.64	7.14	10.06
VIT_200s0349g00040	0.18	0	0	0	0	0	0	0	0	0	0	0	0.17	0	0	0	0	0
VIT_200s0349g00050	0	0	0	0	0	0	0	0	0	0	0	0	0	0	0	0	0	0
VIT_200s0349g00060	26.15	25.22	27.99	34.2	34.93	33.4	30.1	33.35	32.03	26.15	27.24	29.36	40.9	40.33	41.21	31.65	32.27	36.38
VIT_200s0352g00020	0	0	0.06	0.05	0	0.08	0	0	0	0	0	0	0.08	0.09	0.08	0.07	0	0.28
VIT_200s0352g00030	0	0	0	0	0	0	0	0	0	0	0	0	0	0	0	0	0	0.28
VIT_200s0353g00010	0	0	0	0	0	0	0	0	0	0	0	0	0	0	0	0	0	0
VIT_200s0353g00020	0.02	0.06	0	0	0	0.07	0.02	0	0	0	0.02	0	0	0	0	0	0	0.02
VIT_200s0353g00030	0	0	0	0	0	0	0	0	0	0	0	0	0	0	0	0	0	0.08
VIT_200s0353g00050	10.57	11.52	12.04	8.91	9.84	9.38	8.06	5.69	4.33	10.22	11.69	10.45	3.92	8.62	6.15	1.58	2.08	2.81
VIT_200s0353g00055	0	0	0	0	0	0	0	0	0.06	0	0	0	0	0	0	0	0	0
VIT_200s0353g00060	4.82	7.67	6.47	2.61	3.32	3.2	2.44	2.06	1.45	3.76	4.54	4.08	1.19	2.46	1.05	0.64	0.51	1.18
VIT_200s0357g00010	10.2	4.67	14.96	12.65	12.13	11.21	7.31	4.76	7.15	13.12	14.32	11.99	8.65	8.07	9.57	6	9.45	7.91
VIT_200s0357g00020	24.89	24.48	27.64	22.78	25.23	26.12	26.08	25.28	31.83	33.43	33.22	30.47	24.32	28.81	26.04	31.6	33.23	30.37
VIT_200s0357g00030	0	0	0	0	0	0	0	0	0	0	0	0	0	0	0	0	0	0
VIT_200s0357g00060	34.62	32.01	35.81	43.78	44.83	38.59	41.75	35.48	36.38	43.77	64.45	60.59	34.12	44.98	47.61	41.98	28.14	35.26
VIT_200s0357g00070	3.66	3.77	3.28	4.48	4.31	4.59	4.51	4.02	4.75	5.24	6.29	5.69	2.54	4.18	4.74	5.25	4.82	4.64
VIT_200s0357g00080	0.42	0.11	0.24	0.32	0.2	0.38	0.18	0.18	0.16	0.23	0.44	0.28	0.27	0.53	0.21	0.18	0.33	0.18
VIT_200s0357g00090	0.18	0.12	0.08	0.19	0.18	0.09	0.09	0.23	0.23	0.12	0.03	0.03	0.11	0.03	0.2	0.05	0.08	0.12
VIT_200s0357g00100	286.72	308.4	312.98	412.11	401.55	443.74	595.99	623.84	703.14	632	503.48	558.44	404.5	680.82	476.01	668.12	749.23	596.69
VIT_200s0357g00110	0	0	0	0.05	0.04	0	0.1	0.62	0.34	0	0	0	0.09	0	0	0.08	0.06	0.18
VIT_200s0357g00120	0	0	0	0	0	0	0	0	0	0	0	0	0	0	0	0	0.08	0
VIT_200s0357g00130	0.53	0.37	0.39	0.23	0.19	0.31	0.09	0.39	0.27	0.04	0	0.05	0.24	0.14	0.43	0.04	0.31	0.25
VIT_200s0358g00010	0.22	0.12	0.43	0.12	0.49	0.33	0.34	0.25	0.49	0.22	0.11	0.62	0.1	0.37	0.22	0.1	0.1	0.27
VIT_200s0358g00020	0	0	0	0	0	0	0	0	0	0	0	0	0	0.35	0	0	0	0
VIT_200s0360g00010	159.2	222.29	214.2	175.31	149.48	168.72	156.52	140.53	126.74	123.03	148.85	128.3	127.57	143.41	127.7	101.56	73.03	115.42
VIT_200s0360g00030	5.19	5.56	5.06	5.67	6.36	5.08	5.68	4.9	6.8	4.85	4.44	5.03	7.57	5.53	5.99	6.93	6.19	6.53
VIT_200s0360g00040	0.34	0.08	0.37	0.41	0.27	0.36	0	0.08	0.12	0.16	0.2	0.07	0.39	0.51	0.43	0.42	0.35	0.3
VIT_200s0360g00050	50.54	46.8	49.96	45.34	47.31	42.21	39.91	39.88	38.23	41.88	40.41	44.18	45.49	44.74	40.56	46.03	42.24	42.36
VIT_200s0361g00010	0	0	0	0	0	0	0	0	0	0	0	0	0	0	0	0	0	0
VIT_200s0361g00020	0	0	0	0	0	0	0	0	0	0	0	0	0	0	0	0	0	0
VIT_200s0361g00030	0	0	0	0	0	0	0	0	0	0	0	0	0	0	0	0	0	0
VIT_200s0361g00040	3.82	3.04	3.31	2.51	3.44	2.02	2.01	1.1	1.84	2.07	3.47	4.86	3.11	2.37	2.58	1.34	1.53	1.84
VIT_200s0361g00050	0.83	0.73	0.75	0.47	0.95	1.08	0.59	0.49	1	1.42	0.67	1.54	0.59	0.97	0.68	0.94	0.79	0.94
VIT_200s0361g00060	0	0	0	0	0	0	0	0	0	0	0	0	0	0	0	0	0	0
VIT_200s0361g00070	0	0	0	0	0	0	0	0	0	0	0	0	0	0	0	0	0	0
VIT_200s0361g00080	34.33	43.14	41.55	39.43	36.99	38.91	39.14	41.38	42.42	29.83	31.54	28	36.91	34.57	33.19	36.33	30.15	33.88
VIT_200s0361g00090	0	0.1	0.03	0	0	0.03	0	0	0	0	0	0	0	0.04	0	0.03	0	0
VIT_200s0361g00100	10.04	14.43	13.67	11.94	12.29	12.91	13.47	13.14	9.81	9.4	9.71	11.41	11.13	13.75	11.41	6.23	4.76	9.58
VIT_200s0361g00110	0	0	0	0	0	0	0	0	0	0	0	0	0	0	0	0	0	0
VIT_200s0362g00010	0	0	0	0	0	0	0	0	0	0	0	0	0	0	0	0	0	0
VIT_200s0362g00022	0	0	0	0	0	0	0	0	0	0	0	0	0	0	0	0	0	0
VIT_200s0365g00010	0	0	0	0	0	0	0	0	0	0	0	0	0	0	0	0	0	0
VIT_200s0366g00010	0.52	1.01	1.25	2.58	2.45	1.62	1.17	3.39	1.83	2.08	3.06	1.86	1.38	1.36	1.27	2.31	1.5	1.12
VIT_200s0366g00015	1.09	0.09	0.16	1.22	0.87	0.45	1.02	0.89	0.79	0.87	0.86	0.4	0.83	0.49	0.44	1.1	1.28	0.51
VIT_200s0366g00020	8.53	3.75	9.13	11.33	9.51	5.94	14.59	10.74	10.45	5.71	14.29	16.59	10.47	12.48	9.1	2.84	1.75	7.33
VIT_200s0367g00010	0.7	0.73	1.27	2.3	3.87	2.16	1.52	1.76	2.57	1.98	2.06	0.88	2.72	0	1.46	4.61	3.2	2.1
VIT_200s0369g00010	0	0	1.2	0	1.23	1.43	2.28	1.62	1.87	0	0.64	0.79	0	0.81	0.71	1.13	1.2	2.06
VIT_200s0369g00025	0.06	0.19	0.11	0	0	0.06	0	0.07	0.1	0	0	0.07	0	0.06	0.06	0	0	0
VIT_200s0369g00040	0	0	0	0	0	0	0	0	0	0	0	0	0	0	0	0	0	0
VIT_200s0369g00050	0.47	0.16	0.31	0.32	0.14	0.19	0.28	0.34	0.61	0.38	0.37	0.04	0.57	0.46	0.45	0.37	0.31	0.54
VIT_200s0370g00010	7.91	7.9	7.88	7.62	6.84	7.19	9.12	11.16	9.87	7.44	8.83	8.32	8.28	7.81	7.41	8.34	9.41	9.13
VIT_200s0370g00020	30.9	26.76	30.38	42.41	50.34	45.86	46.57	50.65	54	32.97	34.14	31.55	60.85	60.75	59.13	76.29	78.39	63.03
VIT_200s0370g00030	7.44	6.47	8.38	10.44	10.79	11.07	7.14	7.79	8.64	6.44	6.01	7.23	12.06	9.4	11.03	8.18	9.33	8.9
VIT_200s0370g00040	6.24	6.52	9.31	9.68	9.34	8.91	7.42	7.33	6.67	5.95	6.45	5.44	9.79	9.98	10.06	3.98	3.54	6.32
VIT_200s0370g00050	18.75	19.95	20.92	22.7	21.62	21.81	20.24	21.83	21.52	17.61	17.72	19.38	23.17	23.85	23.88	19.53	16.44	21.62
VIT_200s0370g00060	23.18	22.86	23.78	21.54	23.12	18.89	22.59	21.74	23.7	28.01	26.33	25.35	17.83	22.69	19.82	27.6	26.56	24.8
VIT_200s0370g00070	21.57	25.68	23.81	10.57	12.28	9.86	3.54	5.92	4.64	8.9	14.77	12.29	4.85	5.91	6.69	1.35	1.92	2.43
VIT_200s0370g00090	33.87	41.7	39.58	40.02	42.81	37.16	43.47	45.24	45.01	31.31	33.05	35.93	43.84	43.27	40.69	37.94	34.96	36.61
VIT_200s0370g00095	0.35	0.47	0.31	0.19	0.12	0.13	0.05	0.05	0.04	0.17	0.32	0.15	0	0.05	0	0	0	0
VIT_200s0371g00010	0	0	0	0	0	0	0	0	0	0	0	0	0	0	0	0	0	0
VIT_200s0371g00020	0	0	0	0	0	0	0	0	0	0	0	0	0	0	0	0	0	0
VIT_200s0371g00030	0	0	0	0	0	0	0	0	0	0	0	0	0	0	0	0	0	0
VIT_200s0371g00040	0	0	0	0	0	0	0	0	0	0	0	0	0	0	0	0	0	0
VIT_200s0371g00050	23.04	13.26	23.27	30.87	20.9	16.13	27.1	20.1	21.62	18.56	45	45.74	29.59	41.2	28.67	10.29	11.5	19.2
VIT_200s0371g00060	0	0	0	0	0	0	0	0	0	0	0	0	0	0	0	0	0	0
VIT_200s0371g00080	0	0	0	0	0	0	0	0	0	0	0	0	0	0	0	0	0	0
VIT_200s0371g00090	0	0	0	0	0	0	0	0	0	0	0	0	0	0	0	0	0	0
VIT_200s0371g00100	1.72	1.77	3.01	0.92	1.08	0.54	0.21	0.4	0.29	0.65	1.46	0.76	0.24	0.34	0.3	0.23	0	0.23
VIT_200s0371g00110	0	0	0	0	0	0	0	0	0	0	0	0	0	0	0	0	0	0
VIT_200s0372g00010	15.07	19.21	16.59	16.6	18.1	19.49	17.72	19.21	17.24	13.96	13.88	14.51	18.19	17.26	17.42	16.81	16.37	15.99
VIT_200s0372g00020	0	0	0	0	0	0	0	0	0.02	0	0	0	0	0.18	0	0	0	0.06
VIT_200s0372g00030	0	0	0	0	0	0	0	0	0.51	0	0.42	0	0	0	0	0	0	0
VIT_200s0372g00040	0	0	0	0	0	0	0	0	0	0	0	0	0	0	0	0	0	0
VIT_200s0372g00060	0	0	0	0	0	0	0	0	0	0	0.13	0	0	0	0	0	0	0
VIT_200s0372g00070	0	0	0	0	0	0	0	0	0	0	0	0	0	0	0	0	0	0
VIT_200s0372g00080	0	0	0	0	0	0	0	0	0	0	0	0	0	0	0	0	0	0
VIT_200s0372g00100	0	0	0	0	0	0	0	0	0	0	0	0	0	0	0	0	0	0
VIT_200s0373g00010	35.8	46.63	39.78	48.11	50.66	52.39	52.1	59.48	61.3	57.98	46.6	54.1	47.06	61.92	55.58	41.15	43.39	50.3
VIT_200s0373g00020	0.06	0.11	0.05	0.11	0.29	0.05	0	0	0.05	0	0.05	0.06	0	0	0	0	0	0
VIT_200s0373g00030	0.21	0.44	0.51	0.27	0.31	0.16	0	0.18	0.06	0.05	0.2	0.1	0.28	0.13	0.27	0.02	0.13	0.1
VIT_200s0373g00040	58.82	54.35	63.04	47.05	53.81	44.53	50.99	55.81	55.15	61.66	61.33	63.31	54.56	55.17	52.62	60.37	58.07	60.57
VIT_200s0373g00050	0	0	0	0	0	0	0	0	0	0	0	0	0	0	0	0	0	0
VIT_200s0374g00010	0	0	0	0	0	0	0	0	0	0.09	0.07	0	0	0	0	0	0	0
VIT_200s0374g00020	2.05	0.43	2.79	3.12	3.22	0.51	3.32	2.31	1.68	2.62	2.7	3.58	4.54	4.22	3.05	1.09	1.59	1.61
VIT_200s0374g00030	1.02	0.47	0.81	2.73	1.63	0.63	1.81	1.42	1.54	1.21	1.53	1.71	2.45	2.03	2.17	0.08	0.2	1.65
VIT_200s0374g00040	0.51	0.3	0.97	0.99	0.66	0.43	0.84	0.88	0.78	0.2	1.64	1.56	1.47	1.32	1.53	0.19	0.12	0.65
VIT_200s0374g00050	56.89	62.66	66.47	42.47	41.63	41.82	54.46	50.6	44.19	48.05	55.55	65.11	30.74	41.06	33.39	26.12	20.79	31.22
VIT_200s0375g00010	28.15	55.88	64.7	48.04	44.26	44.83	37.47	44.97	26.38	42.62	40.45	34.96	34.89	49.77	33.99	8.22	4.5	23.98
VIT_200s0375g00020	0	0	0	0	0	0	0	0	0	0	0	0	0	0	0	0	0	0
VIT_200s0375g00030	0.5	0.33	0.63	1.11	0.95	0.64	0.37	0.34	0.5	0.2	0.37	0.82	0.12	0.08	0.18	0.02	0.07	0.06
VIT_200s0375g00040	5.29	2.82	6.77	5.24	3.78	4.79	2.14	5.68	4.39	1.11	4.28	3.81	6.08	3.74	4.22	1.89	3.18	3.08
VIT_200s0375g00050	30.05	30.13	32.1	20.03	28.2	22.9	24.01	22.61	31.73	32.14	22.78	29.17	29.44	23.54	27.82	29.81	38.61	31.76
VIT_200s0375g00060	0	0	0	0	0	0	0	0	0	0	0	0	0	0	0	0	0	0
VIT_200s0378g00010	1.11	1.64	2.49	3.04	1.38	2.39	2.79	2.71	1.42	1.85	2.26	1.74	1.98	2.66	1.73	0.35	0.38	1.86
VIT_200s0378g00020	0	0	0	0	0	0	0	0	0	0	0	0	0	0	0	0	0	0
VIT_200s0378g00040	2.06	1.72	2.61	3.45	2.56	2.51	2.6	2.4	1.85	2.03	3.04	2.75	2.58	2.4	2.38	1.32	0.79	2.74
VIT_200s0379g00010	6.81	6.59	8.95	10.08	9.11	11.35	9.03	11.54	10.99	6.66	9.8	7.69	8.29	9.38	8.2	4.22	4.58	7.57
VIT_200s0379g00020	8.91	10.3	12.7	13.17	11.35	12.23	15.76	14.11	11.13	11.53	12.32	11.66	8.33	16.39	12.47	3.57	2.51	10.69
VIT_200s0379g00040	12.81	8.85	13.73	16.67	13.75	17.21	16.47	15.21	18.66	13.42	14.22	15.56	7.84	17.3	15.58	1.78	1.86	9.05
VIT_200s0379g00050	0	0	0	0	0	0	0	0	0	0	0	0	0	0	0.05	0	0	0
VIT_200s0379g00060	17.11	18.54	18.7	19.59	20.69	17.55	22.03	24.81	19.82	21.57	22.59	23.91	22.74	22.47	22.05	16.86	15.77	22.33
VIT_200s0379g00070	11.7	9.24	10.6	9.88	13.07	12.47	9.09	9.84	8.93	14.12	12.26	14.05	7.97	10.38	8.85	8.77	7.55	8.73
VIT_200s0380g00006	0	0	0	0	0	0	0	0	0	0	0	0	0	0	0	0	0	0
VIT_200s0380g00012	0	0	0	0	0	0	0	0	0	0	0	0	0	0	0	0	0	0
VIT_200s0380g00020	0.57	0	0	0	0	0.19	0	0	0	0	0	0	0	0	0	0	0	0
VIT_200s0380g00030	0	0	0	0	0	0	0	0	0	0	0	0	0	0	0	0	0	0
VIT_200s0384g00020	0	0	0	0	0	0	0	0	0	0	0	0	0	0	0	0	0	0
VIT_200s0384g00025	0	0	0	0	0	0	0	0	0	0	0	0	0	0	0	0	0	0
VIT_200s0385g00010	0	0	0	0.06	0.09	0	0	0	0.39	0.04	0.29	0.16	0.12	0.35	0.49	0.04	0	0.09
VIT_200s0385g00020	0	0	0	0.19	0	0	0.04	0.04	0.48	0	0.06	0.24	0.33	0.28	0.33	0	0	0.19
VIT_200s0385g00025	0	0	0	0	0	0	0	0	0	0	0	0	0	0	0	0	0	0
VIT_200s0386g00010	0.13	0.07	0	0.13	0.06	0	0	0.07	0	0.06	0	0.21	0	0	0.06	0	0.06	0
VIT_200s0386g00020	117.01	111.11	116.04	92.73	113.14	89.76	83.98	100.29	104.61	141.01	112.93	131.62	100.95	112.09	104.2	115.62	138.97	102.94
VIT_200s0386g00030	61.15	64.07	70.4	65.26	60.74	68.33	58.18	72.81	70.19	65.91	52.43	62.58	48.7	69.77	48.59	44.39	45.58	46.15
VIT_200s0386g00040	1.67	0.9	2.27	2.15	1.86	2.24	5.77	7.79	7.09	1.03	1.96	2.33	4.83	3.38	6	11.57	14.72	8.48
VIT_200s0386g00050	67.13	25.6	147.38	39.86	38.95	25.35	6.69	6.8	8.63	13.55	33.42	110.8	3.92	21.07	12.03	0.88	1.05	0.41
VIT_200s0386g00060	0.25	0.13	1.51	0	3.37	1.97	4.01	3.38	3.46	1.61	3.44	3.27	0.88	0.54	0.97	1.51	4.03	2.73
VIT_200s0388g00010	0	0.14	0.18	0.28	0.12	0	0	0	0	0	0.13	0.22	0	0.07	0	0	0	0
VIT_200s0388g00020	0	0	0.06	0.31	0.24	0.13	0	0	0.06	0	0.06	0.16	0.06	0.28	0	0	0	0
VIT_200s0388g00030	0.45	0.25	0.38	0.56	0.76	0.43	0.39	0.86	0.17	0.64	0.54	0.47	0.58	0.09	0.55	0.06	0.05	0.3
VIT_200s0388g00040	0.42	0	0	0	0	0	0	0.23	0	0	0	0	0	0	0	0	0	0
VIT_200s0388g00050	1.09	0.39	1.83	1.48	2.63	0.96	0.86	0.64	1.28	0.28	0.64	0.99	0.56	1.58	1.12	0.11	0.15	0.2
VIT_200s0388g00060	0.37	0.33	0.86	0.47	0.56	0.11	0.22	0.24	0.37	0.1	0.22	0.78	0.2	0.47	0.31	0.09	0.09	0
VIT_200s0388g00070	0	0	0	0	0	0	0	0	0	0	0	0	0	0	0	0	0	0
VIT_200s0388g00080	0	0	0	0	0	0	0	0	0	0	0	0	0	0	0	0	0	0
VIT_200s0388g00085	0.15	0	0.13	0	0.13	0	0	0	0	0	0	0	0	0.16	0	0	0	0
VIT_200s0388g00090	0	0	0.12	0	0.09	0	0	0.07	0.06	0	0.13	0.26	0	0	0	0	0	0
VIT_200s0389g00010	6.2	6.22	9.02	7.87	7.5	8.7	8.13	9.85	5.1	7.65	6.63	6.79	4.97	10.29	8.13	1.95	0.67	4.36
VIT_200s0389g00020	43.2	42.96	47.86	32.06	34.9	32.26	37.44	39.24	40.73	34.22	36.56	35.5	27.75	31.17	31.2	26.32	24.48	34.98
VIT_200s0389g00030	3.56	2.39	4.08	2.8	1.59	1.92	1.48	0.8	1.28	0.92	1.83	1.25	0.96	0.99	0.99	0.15	0.13	0.76
VIT_200s0389g00040	1.97	1.37	2.48	1.78	0.67	0.82	0.29	0.47	0.44	0.05	0.18	0.33	0.22	0.23	0.22	0	0.08	0.06
VIT_200s0391g00010	3.82	3.79	3.93	2.54	2.42	2.28	0.55	0.6	0.68	2.55	3.4	3.36	1.49	2.23	1.53	0.26	0.57	0.55
VIT_200s0391g00020	13.68	7.74	12.92	13.55	10.37	9.34	8.78	7.19	7.74	7.3	13.11	11.14	6.08	8.29	7.94	2.18	2.49	5.42
VIT_200s0391g00030	0	0	0.07	0	0	0	0	0	0	0	0.08	0	0	0	0	0	0	0
VIT_200s0391g00040	15.94	13.58	14.94	24.27	26.03	24.91	22.98	19.31	23.93	24.12	24.54	24.37	23.83	26.92	25.54	25.17	27.05	23.85
VIT_200s0391g00050	1.51	2.03	2	2.72	2.26	2.19	1.6	1.72	1.51	1.01	1.34	1.39	3	1.46	1.41	1.6	1.9	1.83
VIT_200s0391g00060	31.84	29.05	31.7	30.81	32.76	29.04	30.31	33.61	35.3	23.79	32.85	36.06	35.08	32.93	34.27	34.4	36.62	33.88
VIT_200s0391g00070	171.39	242.37	145.74	70.98	97.05	89.73	82.51	86.97	98.38	123.91	119.04	163.45	154.19	167.47	149.51	161.61	180.83	158.49
VIT_200s0392g00010	9.8	13.89	14.26	15.43	12.44	14.95	11.92	13.29	14.65	9.09	9.97	10.87	11.86	11.27	10.66	8.18	4.75	10.32
VIT_200s0392g00020	0	0	0	0	0	0	0	0	0	0	0	0	0	0	0	0	0	0
VIT_200s0392g00030	0	0	0	0	0	0	0	0	0	0	0	0	0	0	0	0	0	0
VIT_200s0392g00040	0	0	0	0	0	0	0	0	0	0	0	0	0	0	0	0	0	0
VIT_200s0392g00050	2.02	0.89	0.39	1.79	1.13	1.72	0.59	0.95	1.13	1.93	0.41	1.75	1.32	0.95	0.7	0.49	0.76	1.16
VIT_200s0392g00060	0	0	0	0	0	0	0	0	0	0	0	0	0	0	0	0	0	0
VIT_200s0392g00070	0	0	0	0	0	0	0	0	0	0	0	0	0	0	0	0	0	0
VIT_200s0394g00010	0.98	0.51	1.44	1.46	0.85	0.55	1.5	1.53	2.38	0.67	2.58	2.75	2.5	1.36	1.96	1.21	1.12	1.2
VIT_200s0394g00020	6.98	5.46	8.56	7.09	7.87	7.06	7.47	6.89	6.58	6.81	6.04	7.75	6.4	7.65	7.92	6.58	5.36	6.51
VIT_200s0394g00030	16.46	14.33	15.71	16.47	14.31	14.61	10.12	7.94	7.72	16.04	20.61	16.45	14.16	17.08	14.06	6.81	7.13	8.3
VIT_200s0394g00040	0.83	0.09	0.28	3.63	3.94	2.66	2.87	4.38	5.62	1.97	1.91	3.22	7.01	7.35	9.75	3.89	6.53	4.22
VIT_200s0396g00010	1.28	0.46	0.5	0.91	0.73	0.24	0.48	0.09	0.28	0.81	2	0.22	0.47	0.21	0.08	0.1	0.25	0.49
VIT_200s0396g00020	0.79	0.33	0.33	0.33	0.91	0.15	0.48	0.11	0.05	0.45	1.49	0.17	0.34	0.06	0.1	0.32	0.88	0.21
VIT_200s0396g00030	0.33	0.23	0.3	0.23	0.1	0.22	0.23	0	0	0.11	0.53	0	0	0	0.11	0	0.1	0.09
VIT_200s0396g00040	0	0	0	0	0	0	0	0	0	0	0	0	0	0	0	0	0	0
VIT_200s0396g00050	1.35	0.64	0.82	0.64	1.27	0.45	0.76	0.12	0.46	0.84	1.77	0.54	0.65	0.46	0.55	0.7	0.99	0.73
VIT_200s0396g00060	0.08	0	0	0	0	0	0	0	0	0	0	0	0	0	0	0	0.07	0
VIT_200s0396g00065	0.11	0.15	0.03	0.08	0.06	0.15	0.15	0.04	0.1	0.11	0.04	0.08	0.07	0	0.11	0.1	0.03	0.09
VIT_200s0396g00070	0	0	0	0	0	0	0	0	0	0	0.16	0	0	0	0	0	0.15	0
VIT_200s0397g00010	1.73	0.75	2.27	2.19	2.31	0.98	1.2	0.56	1.06	1.34	1.95	3.21	0.94	1.55	1.34	0.21	0.19	0.41
VIT_200s0397g00020	0	0	0	0	0	0	0	0	0	0	0	0	0	0	0	0	0	0
VIT_200s0397g00030	0	0	0	0	0	0	0	0	0	0	0	0	0	0	0	0	0	0
VIT_200s0397g00035	0	0	0	0	0.02	0.02	0.02	0.02	0.02	0.02	0	0	0	0	0	0	0.02	0
VIT_200s0397g00040	0	0	0	0	0	0	0	0	0	0	0	0	0	0	0	0	0	0
VIT_200s0397g00050	8.7	0.83	5.14	5.67	2.72	0.42	0.66	2.82	1.59	3.33	8.69	6.07	0.55	4.95	0.94	0.93	1.1	0.38
VIT_200s0397g00055	0	0	0	0	0	0	0	0	0	0	0	0	0	0	0	0	0	0
VIT_200s0398g00010	0	0	0	0	0	0	0	0	0	0	0.09	0	0	0	0	0.08	0	0.04
VIT_200s0398g00020	17.21	11.38	27.55	31.54	27.67	27.96	29.65	26.15	33.69	31.85	26.57	34.82	20.63	27.25	19.15	14.57	24.17	18.3
VIT_200s0398g00030	0.85	0	0	0.58	0.25	0	0	0	0.25	0	0	0	0	0	0.28	0	0	0
VIT_200s0398g00040	0	0	0.06	0	0.12	0	0	0	0	0	0	0	0	0	0.07	0	0	0
VIT_200s0398g00050	0	0	0	0	0	0	0	0	0	0	0	0	0	0	0	0	0	0
VIT_200s0398g00060	0	0.03	0.03	0.03	0.05	0.03	0	0	0	0	0	0	0	0.03	0	0	0	0.02
VIT_200s0399g00010	1.09	0.31	1.65	0.94	0.27	1	1.46	1.94	0.9	0.74	2.88	2.49	1.71	2.46	1.8	1.1	0.76	1.36
VIT_200s0399g00020	68.19	26.93	73.34	90.66	96.97	30.02	122.15	92.21	96.62	67.95	144.31	256.05	123.15	126.65	106.86	69.43	66.63	133.42
VIT_200s0399g00030	0	0	0.03	0	0	0	0	0	0	0.03	0.05	0	0.08	0	0	0	0	0
VIT_200s0399g00040	0	0	0	0	0	0	0	0	0	0	0	0	0	0	0	0	0	0
VIT_200s0399g00060	27.3	28.7	32.27	28.11	32.18	24.28	29.61	23.22	27.7	21.91	27.82	24.31	31.04	26.14	24.61	17.23	17.23	25.74
VIT_200s0400g00010	0.05	0	0	0	0	0	0	0	0	0	0.04	0	0	0	0	0	0	0.07
VIT_200s0400g00020	1.14	0.27	1.32	1.67	1.51	0.52	0.6	0.58	0.6	0.55	1.61	1.83	0.72	0.88	0.88	0.15	0.02	0.42
VIT_200s0400g00030	0	0	0	0	0	0.13	0	0	0.28	0	0	0.14	0.12	0.16	0	0	0	0
VIT_200s0400g00040	0	0	0	0	0	0	0	0	0	0	0	0	0	0	0	0	0	0
VIT_200s0400g00050	0	0	0	0	0	0	0	0	0	0	0	0	0	0	0	0	0	0
VIT_200s0400g00056	0	0	0	0	0	0	0	0	0	0	0	0	0	0	0	0	0	0
VIT_200s0404g00010	0.19	0.1	0.17	0.1	0.17	0	0	0	0	0	0.18	0.21	0.53	0.1	0	0	0	0
VIT_200s0404g00020	88.73	89.85	94.08	79.05	80.05	81.48	75.41	76.04	74.49	91.35	89.81	92.41	76.48	94.44	89.02	69.71	65.62	84.53
VIT_200s0404g00030	0	0	13.4	14.41	0	0	0	30.04	0	27.83	0	0	0	0	0	13.14	0	0
VIT_200s0404g00040	14.3	21.9	26.77	16.41	13.83	16.63	25.14	27.3	21.23	12.13	13.56	11.5	15.74	15.34	17.8	20.62	22.39	20.64
VIT_200s0404g00050	0.08	0.12	0.31	0.45	0.1	0.46	0.55	0.3	0.48	0.15	0.37	0.81	0.43	0.29	0.49	0.3	0.24	0.19
VIT_200s0404g00060	12.4	13.74	14.7	16.48	17.55	16.23	14.53	14.73	14.41	14.23	13.43	14.44	16.13	17.72	16.33	9.83	9.19	13.34
VIT_200s0404g00070	108.94	113.08	109.73	117.59	113.86	106.67	106.78	156.62	149.85	129.53	111.86	127.19	145.83	129.87	143.75	153.02	156.58	151.65
VIT_200s0404g00080	117.35	123.57	109.9	115.85	119.54	125.85	109.56	125.7	133.34	105.55	102.24	105.17	124.62	121.21	119.84	134.75	130.32	122.11
VIT_200s0404g00100	0.07	0.07	0.12	0.28	0	0.27	0.07	0.15	0.23	0.19	0.25	0.07	0.12	0	0	0.58	0.95	0.27
VIT_200s0406g00010	13.87	11.54	18.08	13.45	14.57	10.76	13.45	11.87	13.24	6.6	14.64	10	17.75	14.22	13.68	8.82	7.73	6.78
VIT_200s0407g00010	2.38	2.46	2.72	1.88	2.15	1.53	1.19	0.77	0.89	1.29	1.69	1.86	2.98	2.07	1.95	0.88	0.96	0.72
VIT_200s0407g00020	145.39	176.05	155.88	75.61	109.25	62.06	67.67	55.76	60.56	99.73	145.96	114.4	71.15	103.23	75.6	78.92	79.79	68.34
VIT_200s0407g00030	4.44	3.32	3.83	3.99	3.89	4.15	4.15	3.86	3.84	4.04	4.12	3.43	4.03	5.4	4.49	2.16	1.96	3.36
VIT_200s0407g00040	2.2	3.28	2.85	1.99	1.87	1.78	2.64	3.1	2.39	2.74	2.25	2.11	1.89	2.52	2.03	3.67	3.4	2.5
VIT_200s0407g00050	0.06	0.1	0.03	0.07	0	0	0	0.07	0.03	0.09	0.26	2.14	0.03	0.17	0	0	0	0
VIT_200s0407g00060	8.63	7.36	8.95	12.38	9.18	10.44	7.51	7.01	11.26	8.55	9.66	9.82	10.57	10.43	12.5	13.06	9.64	9.63
VIT_200s0407g00070	6.18	6.2	7.51	7.45	6.65	7.25	6.74	5.17	5.29	5.6	6.45	6.4	8.04	9.38	9.1	3.07	1.93	6.11
VIT_200s0407g00080	32.72	31.01	36.52	30.11	29.58	23.61	21.04	22.48	26.51	27.96	27.49	29.54	23.83	25.21	21.59	20	21.06	23.04
VIT_200s0408g00005	0	0	0	0	0	0	0	0	0	0	0	0	0	0	0	0	0	0
VIT_200s0408g00010	0	0	0	0	0	0	0	0	0	0	0	0	0	0	0	0	0	0
VIT_200s0408g00040	0	0	0	0	0	0.47	0	0	0	0.21	0	0	0	0	0	0	0	0
VIT_200s0409g00010	0.04	0.24	0.36	0.22	0.14	0.19	0.07	0.04	0.05	0.11	0.03	0.05	0.05	0.22	0.19	0	0	0
VIT_200s0409g00020	0	0	0	0	0	0	0	0	0	0	0	0	0	0	0	0	0	0
VIT_200s0409g00030	0	0	0	0	0	0	0	0	0	0	0	0	0	0	0	0	0	0
VIT_200s0409g00040	0.05	0.05	0	0.05	0	0	0	0	0	0.23	0.14	0.05	0	0	0	0.04	0	0
VIT_200s0409g00050	0	0	0	0	0.07	0.04	0	0	0.04	0	0	0	0	0.05	0	0	0	0
VIT_200s0409g00060	0.03	0	0.06	0.03	0.05	0	0	0.07	0.06	0	0	0.03	0.06	0	0.03	0	0.17	0.03
VIT_200s0409g00070	0	0.64	6.62	7.27	1.59	0	0	0	0	0	2.06	0	0	2.27	1.63	0.65	0.51	0.34
VIT_200s0409g00080	8.28	6.86	9.57	15.27	12.1	14.31	13.82	12.73	14.46	14.5	11.33	14.47	9.44	12.69	9.48	4.37	6.61	8.1
VIT_200s0410g00010	0	0	0	0	0	0	0	0	0	0	0	0	0	0	0	0	0	0
VIT_200s0410g00020	0	0	0	0	0	0	0	0	0	0	0	0	0	0	0	0	0	0
VIT_200s0410g00030	0.28	0.14	0.36	0.21	0.12	0.23	0.76	0.45	0.23	0	0.25	0.45	0.12	0.44	0.13	0.35	0.12	0.22
VIT_200s0410g00040	1.37	0.87	1.84	1.06	1.51	0.54	2.31	0.19	0.55	0.65	1.35	0.39	0.31	0.38	1.18	0.15	0	0.42
VIT_200s0411g00010	0	0	0	0	0	0	0	0	0	0	0	0	0	0	0	0	0	0
VIT_200s0411g00020	0	0	0	0	0	0	0	0	0	0	0	0	0	0	0	0	0	0
VIT_200s0411g00030	0	0	0	0	0	0.03	0.07	0	0	0	0.06	0.07	0.12	0.2	0	0	0.06	0.1
VIT_200s0411g00040	0	0	0	0	0	0	0	0	0	0	0	0	0	0	0	0	0	0
VIT_200s0411g00050	0	0	0	0	0	0	0	0	0	0	0	0	0	0	0	0	0	0
VIT_200s0413g00010	0	0	0	0	0	0	0	0.04	0	0	0	0.12	0	0	0	0	0.03	0
VIT_200s0413g00020	0	0	0	0	0	0	0	0	0	0.28	0	0	0	0	0	0	0	0
VIT_200s0414g00010	0.62	0.45	1.44	0.87	0.66	0.49	1.24	0.75	1.04	0.86	1.41	1.02	0.57	0.71	0.64	0.14	0.16	0.23
VIT_200s0414g00020	0.75	0.42	0.7	0.64	0.2	0.27	0.12	0.22	0.24	0.12	0.17	0.37	0.17	0.33	0.21	0.03	0.11	0.08
VIT_200s0414g00030	132.04	93.96	126.01	81.77	104.07	67.38	68.37	50.2	61.13	67.61	119.08	91.89	29.25	49.53	44.68	20.25	18.63	22.9
VIT_200s0414g00040	0.09	0.58	0.43	0.48	0.32	0.29	0.06	0	0	0	0.11	0	0.11	0.06	0	0	0	0.05
VIT_200s0414g00050	13.4	12.23	11.25	6.51	5.94	8.15	6.32	4.07	5.38	7.96	8.2	8.44	3.16	4.16	5.72	2.93	1.46	1.63
VIT_200s0414g00060	20.09	9.74	19.12	12.31	7.48	7.61	10.86	7.26	6.11	12.25	21.99	16.51	3.33	6.9	4.83	1.52	1.65	4.45
VIT_200s0415g00010	0	0	0	0	0	0	0	0	0	0	0	0	0	0	0	0	0	0
VIT_200s0415g00020	0.6	0.35	1.04	0.65	0.76	0.21	0.51	0.35	0.65	0.07	0.87	0.44	0.25	0.92	0.26	0.35	0.79	0.39
VIT_200s0415g00030	34.15	26	32.72	46.01	51.9	42.82	46.47	51.08	54.02	44.19	38.68	46.66	56.28	63.88	63.1	59.23	55.28	65.68
VIT_200s0415g00040	91.34	104.91	120.37	75.62	81.98	82.59	131.13	164.93	156.96	104.05	81.17	118.07	119.91	121.26	126	153.99	119.82	156.63
VIT_200s0415g00050	36.16	30.8	42.44	51.85	55.27	50.44	50.28	64.32	64.37	33.79	37.17	37.7	71.41	56.18	68.97	59.46	59.47	56.88
VIT_200s0415g00060	41.48	38.32	57.38	66.61	62.77	61.25	65.56	82.23	75.52	36.83	42.55	45.18	84.93	82.58	85.3	39.09	35.93	66.45
VIT_200s0415g00070	79.27	64.84	80.82	101.13	95.34	95.46	137.93	200.25	199.19	103.65	84.59	99.38	106.23	98.29	105.92	183.69	210.08	155.07
VIT_200s0415g00080	7.21	7.28	7.22	5.66	5.36	4.78	5.5	7.25	7.8	6.49	7.02	7.2	4.52	6.71	5.37	5.83	5.4	6.67
VIT_200s0420g00005	0.49	0.42	0.9	0.86	0.73	0.47	0.49	0.1	0.23	1.18	0.87	0.45	0.06	0.3	0	0	0.14	0.06
VIT_200s0420g00010	0	0	0	0	0	0	0	0	0	0	0	0	0	0	0	0	0	0
VIT_200s0420g00030	0	0	0	0	0	0	0	0.04	0	0	0	0	0.03	0	0.03	0	0	0
VIT_200s0420g00040	0	0	0.65	0.38	0.65	0.37	0.78	0	0	0	0	0	1.02	0.42	0	0.31	0	0
VIT_200s0421g00005	0	0	0	0	0	0	0	0	0	0	0	0	0	0	0	0	0	0
VIT_200s0421g00010	0	0	0	0	0	0	0	0	0	0	0	0	0	0	0	0	0	0
VIT_200s0421g00020	0	0	0	0	0	0	0	0	0	0	0	0	0	0	0	0	0	0
VIT_200s0421g00030	0	0	0	0	0	0	0	0	0	0	0	0	0	0	0	0	0	0
VIT_200s0421g00040	0.93	0.89	1.13	1.42	1.22	0.57	0.28	0.31	0.7	0.61	1.01	2.06	0.5	1.53	0.63	0.06	0.15	0.47
VIT_200s0424g00010	0.03	0.03	0.14	0.07	0.14	0.16	0.19	0.21	0.33	0.24	0.09	0.14	0.17	0.17	0.21	0.14	0.42	0.23
VIT_200s0424g00020	0.21	0.13	0.23	0.06	0.22	0.32	0.26	0.23	0.3	0.05	0.22	0.14	0	0.21	0.08	0.06	0.11	0.08
VIT_200s0424g00030	0.25	0	0.25	0.52	0.45	0.36	0.25	0.07	0.04	0	0	0	0.11	0	0.13	0	0	0
VIT_200s0425g00010	0	0	0	0	0	0	0	0	0	0	0	0	0	0	0	0	0	0
VIT_200s0425g00020	0	0	0	0	0	0	0	0	0	0	0	0	0	0	0	0	0	0
VIT_200s0425g00030	0	0.13	0.14	0.05	0.13	0.07	0.07	0.04	0	0.06	0.06	0	0	0	0	0	0	0
VIT_200s0425g00035	0.45	0.54	0.27	0.55	0.37	0.08	0.08	0.27	0.11	0.2	0.15	0.12	0	0	0	0	0	0
VIT_200s0425g00040	0.25	0.08	0.08	0.17	0.16	0.26	0.43	0.23	0.3	0	0.18	0.1	0.22	0.25	0.1	0	0	0.04
VIT_200s0426g00005	0	0	0	0	0	0	0	0	0	0	0	0.18	0	0	0	0	0	0
VIT_200s0426g00010	0	0	0	0	0	0	0	0	0	0	0	0	0	0	0	0	0	0
VIT_200s0426g00020	0	0	0	0	0	0	0	0	0	0	0	0	0	0	0	0	0	0
VIT_200s0426g00030	0	0	0	0	0	0	0	0	0	0	0	0	0	0	0	0	0	0
VIT_200s0426g00040	0	0	0	0	0.1	0.12	0	0	0	0	0	0	0	0	0	0	0	0
VIT_200s0426g00050	0	0.25	0	0	0.22	0	0.26	0	0	0	0	0	0	0	0	0	0	0
VIT_200s0426g00060	0	0	0	0	0	0	0	0	0	0	0	0	0	0	0	0	0	0
VIT_200s0426g00070	0	0	0	0	0	0	0	0	0	0	0	0	0	0	0	0	0	0
VIT_200s0429g00010	0	0	0	0	0	0	0	0	0	0	0	0	0	0	0	0	0	0
VIT_200s0429g00020	0.62	1.25	0.91	1.27	2.16	0.62	2.35	1.37	0.54	0.39	0.39	0.46	0.38	0.69	1.62	0	0.18	1.14
VIT_200s0429g00025	0	0	0	0	0	0	0	0	0	0	0	0	0	0	0	0	0	0
VIT_200s0429g00030	7.04	6.39	9.24	9.87	9.86	8.27	7.38	6.7	5.62	5.8	6.55	6.24	10.71	14.29	13.4	3.9	1.98	7.88
VIT_200s0429g00040	8.77	3.6	6.61	10.03	5.13	3.77	3.49	1.94	3.16	2.26	6.28	10.07	4.72	5.66	3.8	0.44	0.3	1.46
VIT_200s0432g00010	2.89	1.39	4.97	1.16	1.32	0	1.73	1.83	1.41	3.94	2.62	6.78	6.86	6.9	0	3.36	7.31	0.55
VIT_200s0432g00020	5.06	7.55	4.29	5.13	5.84	4.98	5.32	5.25	4.02	6.49	3.29	4.64	4.21	3.7	2.6	3.86	5.6	5.84
VIT_200s0434g00005	0.04	0	0	0	0	0	0	0.04	0	0.04	0	0.08	0	0	0	0	0	0.03
VIT_200s0434g00010	0.88	1.51	1.63	3.5	0.32	1.11	2.37	1.03	3.42	3.19	1.95	1.32	5.47	1.84	1.63	1.11	1.83	3.04
VIT_200s0434g00020	36.08	27.81	33.52	45.34	44.95	40.79	38.14	44.53	47.43	43.18	45.3	40.74	53.53	46.2	56.51	39.08	45.09	47.7
VIT_200s0434g00060	5.71	5.79	5.29	5.25	4.7	5.68	5.72	5.93	5.22	5.93	6.21	6.24	6.51	6.88	7.01	3.66	3.73	5.78
VIT_200s0434g00070	0	0	0	0	0	0	0	0	0.29	0	0	0	0	0.37	0	0.55	0.29	0.25
VIT_200s0434g00080	3.58	3.21	3.29	4.36	4.17	4.02	3.43	3.04	2.62	4.53	4.72	4.67	4.18	6.04	3.87	3.1	2.83	2.98
VIT_200s0434g00090	4.07	4.06	5.98	6.18	6.01	4.79	6.97	4.86	4.57	7.03	5.7	9.45	2.48	6.53	4.41	1.33	2.28	3.4
VIT_200s0437g00010	0	0	0	0	0	0	0	0	0	0	0	0	0	0	0	0	0	0
VIT_200s0437g00020	0	0	0	0	0	0	0	0	0	0	0	0	0	0	0	0	0	0
VIT_200s0437g00050	0	0	0	0	0	0	0	0	0	0	0	0	0	0	0	0	0	0
VIT_200s0437g00060	0	0	0	0	0	0	0	0	0	0	0	0	0	0	0	0	0	0
VIT_200s0437g00065	0	0	0	0	0	0	0	0	0	0	0	0	0	0	0	0	0	0
VIT_200s0437g00070	0	0.03	0	0	0	0	0.03	0	0	0.03	0.03	0.14	0	0	0	0	0	0
VIT_200s0438g00010	7.13	8.8	6.58	4.92	8.54	5.23	6.04	4.91	6.05	9.45	11.92	7.46	4.95	5.03	3.88	6.29	8.29	6.64
VIT_200s0438g00020	8.48	5.27	4.46	6.4	6.11	4.16	6.98	3.21	3.53	6.59	11.36	5.37	6.26	4.62	5.34	3.79	7.77	5.62
VIT_200s0438g00030	0.15	0.08	0	0.08	0.06	0	0	0	0	0	0	0	0	0	0.07	0	0	0
VIT_200s0441g00010	5.21	4.14	5.55	6.73	8.05	7.18	5.85	5.75	5.7	6.43	6.93	6.03	7.73	7.89	7.07	6.28	6.73	6.52
VIT_200s0441g00020	8.75	3.28	5.49	4.92	3.95	5.76	3.42	3.32	4.84	9.03	9.87	15.45	5.85	6.99	5.7	5.25	6.13	6.25
VIT_200s0444g00010	0	0	0	0	0	0	0	0	0	0	0	0	0	0	0	0	0	0
VIT_200s0445g00010	7.86	7.01	9.89	7.88	6.5	8.02	5.69	7.75	5.7	6.13	7.91	7	8.57	7.93	9.43	4.19	2.58	5.68
VIT_200s0445g00020	48.63	44.76	46.98	37.01	37.97	31.15	33.05	35.25	34.44	45.04	45.94	48.73	38.92	42.69	36.4	43.77	37.9	35.25
VIT_200s0445g00030	0	0.56	0.34	2.16	2.12	2.21	2.13	3.6	4	3.35	0.81	1.28	4.34	4.63	3.92	4.13	2.76	2.01
VIT_200s0445g00040	0.81	0.98	1.53	1.91	2.38	1.92	3.57	3.71	4.52	0.22	0.84	0.69	3.36	2.82	5.86	3.76	2.41	2.37
VIT_200s0445g00050	0	0	0	0	0	0	0	0	0	0	0	0	0	0	0	0	0	0
VIT_200s0445g00055	0	0	0	0	0.31	0	0	0	0	0	0	0	0	0	0	0	0.31	0
VIT_200s0445g00060	0	3.88	3.68	0.82	0	2.97	0	3.19	3.15	3.22	2.09	4.19	0.95	0	1.22	2.96	5.87	2.46
VIT_200s0447g00005	3.73	3.93	4.78	5.22	3.88	4.23	4.63	4.35	5.35	5.5	4.78	3.89	2.89	5.87	4.86	4.29	4.43	5.34
VIT_200s0448g00010	1.18	2.2	0	2.28	2.56	1.35	0.33	0.83	2.96	1.45	2.74	1.07	1.74	2.62	2.23	4.2	5.47	2.89
VIT_200s0448g00020	0.46	0.29	0.6	0.62	0.36	0.42	0.18	0.11	0.14	0.3	0.62	0.12	0.18	0.19	0.23	0.03	0.02	0.04
VIT_200s0449g00010	1.18	1.06	1.33	1.94	1.38	1.38	0.88	0.88	1.03	1.34	1.42	1.95	2.01	1.11	1.52	0.85	0.57	1.16
VIT_200s0450g00010	0	0	0	0	0	0	0	0.08	0	0	0	0	0	0	0	0	0	0
VIT_200s0453g00005	0	0	0	0	0	0	0	0	0	0	0	0	0	0	0	0	0	0
VIT_200s0454g00010	0.2	0.16	0.38	0.46	0.19	0.38	0.07	0.1	0.08	0	0	0.05	0.08	0.03	0.06	0	0	0
VIT_200s0454g00020	0	0	0	0	0	0	0	0	0	0	0	0	0	0	0	0	0	0
VIT_200s0454g00030	0.03	0.07	0.03	0.03	0.03	0.01	0.01	0	0	0.02	0.08	0.02	0.08	0.02	0.05	0	0	0.02
VIT_200s0454g00040	0	0.02	0	0	0	0	0	0	0	0	0	0	0	0	0	0	0	0.02
VIT_200s0455g00010	6.17	3.27	5.32	3.33	3.03	3.6	3.71	2.98	3.68	4.58	3.11	3.8	3.93	4.38	4.69	4.05	4.41	3.98
VIT_200s0455g00020	24.34	25.95	31.97	31.75	28.47	32.68	28.67	30.81	27.43	24.06	23.18	27.42	32.94	35.42	32.44	17.75	16.2	23.46
VIT_200s0455g00030	2.41	2.32	3.56	4.75	4.93	4.41	2.95	2.96	2.68	3.99	3.35	3.14	4.58	6.03	5.53	2.02	1.73	2.92
VIT_200s0455g00040	27.84	22.45	29.47	34.68	31.2	35.08	36.7	40.18	40.89	35.3	32.65	35.59	39.64	42.13	37.12	31.22	31.68	42.85
VIT_200s0455g00050	1.79	1.78	2.28	2.05	1.91	1.68	3	1.77	2.15	1.03	1.55	1.82	3.09	2.04	2.45	2.25	1.65	2.95
VIT_200s0456g00020	2.29	1.91	3.27	6.46	6.31	5.03	18.09	12.93	9.81	1.63	3.45	6.67	4.56	7.05	6.9	2.77	2.14	7.27
VIT_200s0456g00030	0.12	0	0	0	0.32	0	0	0	0.21	0	0	0	0	0	0	0	0	0.1
VIT_200s0456g00040	0.73	0.46	1.51	1.52	1.31	0.61	1.44	0.77	1.21	0.54	1.5	2.18	1.85	1.85	1.7	0.43	0.16	1.18
VIT_200s0459g00010	7.62	11.11	18.91	11.95	10.64	11.26	13.02	12.52	7.52	9.5	10.5	13.45	7.13	14.03	9.77	2.19	0.97	6.23
VIT_200s0459g00020	0	0	0	0	0	0	0	0	0	0	0	0	0	0	0	0	0	0
VIT_200s0459g00030	14.27	14.04	14.27	15.66	20.42	18.24	11.94	14.82	16.28	16.64	15.24	18.07	17.99	21.21	16.9	17.27	18.87	16.04
VIT_200s0459g00040	0	0	0	0	0	0	0	0	0	0	0	0	0	0	0	0	0	0
VIT_200s0462g00010	10.05	10.32	13.96	12.03	11.88	11.21	12.54	16.63	13.82	10.65	13.22	9.41	11.98	14.51	18.13	5.63	5.24	10.66
VIT_200s0463g00010	13.4	15.24	15.61	13.85	13.15	15.11	12.54	11	11.24	10	12.88	12.77	12.6	11.84	12.6	12.43	9.54	12.13
VIT_200s0463g00020	8.57	9.37	9.62	11.12	10.98	11.53	11.57	13.47	11.95	9.47	8.61	10.02	14.32	9.98	12.9	14.9	12.66	13.32
VIT_200s0463g00025	0	0	0.02	0.04	0	0.04	0.45	0.32	0.27	0.09	0.02	0.02	0.22	0.02	0.13	0.35	0.47	0.21
VIT_200s0463g00030	0.44	0.35	0.49	2.54	1.68	2.28	2.6	2.17	2.89	1.1	1.69	0.75	4.58	3.5	3.68	1.45	1.91	2.42
VIT_200s0463g00040	0.43	0.17	0.22	1.32	0.58	0.54	1.52	1.23	1.38	0.69	0.81	0.68	1.04	0.59	1.3	0.73	1.21	1.24
VIT_200s0463g00050	2.08	0.71	0.2	0.27	1.24	0.32	0.33	0.79	1.28	0	0	1.59	0.84	0.7	0.6	1.23	0	0.52
VIT_200s0467g00010	10.85	11.18	14.06	16.44	9.65	15.76	16.76	20.06	14.84	10.08	18.27	11.73	16.55	18.48	13.86	7.09	10.68	13.65
VIT_200s0467g00020	12.95	7.21	20.56	13.03	20.22	13.51	12.64	17.41	13.75	13.29	15.3	13.67	17.62	18.1	22.85	6.64	2.64	12.75
VIT_200s0467g00030	2.9	2.87	3.98	4.56	3.75	3.58	5.35	4.33	3.59	2.86	4.17	2.75	4.71	4.07	4.45	2.2	1.9	4.07
VIT_200s0467g00040	5.78	3.43	2.36	5.77	0.82	2.86	0	3.28	1.44	2.67	0.92	0.63	7	1.85	2.9	1.32	3.43	0.64
VIT_200s0469g00010	0.25	0.16	0.05	0.09	0.25	0.16	0.23	0.22	0.24	0.14	0.2	0.11	0.14	0.05	0.03	0.06	0.05	0.17
VIT_200s0469g00020	40.07	33.53	34.03	34.31	30.23	28.23	25.04	18.11	16.65	24.14	44.57	30.74	19.59	28.64	20.95	7.61	5.89	16.23
VIT_200s0469g00030	166.64	107.13	186.87	85.19	81.25	71.1	41.53	39.06	48.34	83.84	153.76	84.05	32.63	67.85	33.46	14.87	9.27	12.24
VIT_200s0469g00040	0.12	0.05	0.05	0.04	0.04	0.04	0	0	0.04	0	0.04	0	0.04	0.12	0	0.03	0	0
VIT_200s0469g00050	50.07	40.14	53.47	24.26	27.1	29.2	27.58	20.15	19.5	29.31	52.87	38.4	13.84	21.33	15.33	4.94	3.91	11.22
VIT_200s0469g00055	1.37	0.39	0.51	0.62	0.48	0.56	0.24	0.27	0.21	0.2	0.91	0.27	0.64	0.51	0.39	0.07	0.07	0.4
VIT_200s0471g00010	1.43	1.35	1.53	2.93	2.77	2.05	1.92	1.72	1.54	1.28	1.53	2.03	1.16	1.59	1.28	0.17	0.34	0.99
VIT_200s0471g00020	0	0	0	0	0	0	0	0	0	0	0	0	0	0	0	0	0	0
VIT_200s0471g00030	9.49	8.41	8.72	8.39	7.39	7.38	9.45	7.39	9.1	7.09	7.2	7.14	7.49	8.08	6.68	8.6	7.71	9.6
VIT_200s0471g00040	31.7	34.56	28.49	27.44	29.23	27.41	30.25	35.45	31.81	42.13	33.47	33.65	30.29	23.75	26.45	34.11	33.28	27.93
VIT_200s0471g00050	0.14	0.12	0.34	0.13	0.04	0.18	0.04	0	0.04	0.26	0.16	0.04	0.1	0.15	0.17	0.17	0.15	0.17
VIT_200s0472g00020	0	0.56	0	0	0	0	0	0	0	0	0.45	1.78	0	0	0	0.79	0	0
VIT_200s0475g00010	25.72	23.74	32.23	30.47	26.85	35.36	34.08	41.76	34.19	31.12	31.36	35.69	32.15	41.35	39.19	20.54	16.14	35.44
VIT_200s0475g00020	1.14	0.86	1.3	1.14	0.78	1.26	0.96	0.88	1.07	0.55	2	1	0.65	0.81	0.82	0.21	0.19	0.53
VIT_200s0475g00030	5.61	4.72	6.73	6.27	7.04	4.92	5.11	5.69	5.15	4.85	4.46	5.95	7.16	5.4	7.82	4.07	3.4	5.43
VIT_200s0475g00040	10.81	10.26	11.46	12.31	11.54	11.45	11.49	12.67	10.78	10.55	11.38	13.26	13.99	12.38	12.77	14.25	12.95	12.69
VIT_200s0475g00050	4.96	4.15	4.03	8.15	7.03	6.01	6.96	8.95	6.69	5.76	7.24	6.72	7.33	7.05	7.96	6.74	7.11	7.1
VIT_200s0476g00010	0	0	0	0	0	0	0	0	0	0	0	0	0	0	0	0	0	0
VIT_200s0476g00020	0.03	0.02	0.14	0.14	0.03	0.02	0.04	0.1	0.06	0.1	0.07	0.06	0.05	0.04	0.03	0.07	0.01	0.03
VIT_200s0476g00025	0	0	0	0	0	0	0	0	0	0	0	0	0	0	0	0	0	0
VIT_200s0477g00010	0	0	0	0	0	0	1.24	0	0.19	0	0	0.2	0.84	0.42	0	0	0.51	0.17
VIT_200s0477g00020	0	0	0	0	0	0	0	0	0	0	0	0	0	0	0	0	0	0
VIT_200s0477g00030	4.27	1.21	2.41	3.33	1.83	2.01	2.06	1.19	1.49	2.07	2.72	1.74	2.03	2.22	1.93	0.79	0.58	1.58
VIT_200s0477g00040	1.41	0.63	1.71	1.15	1.44	0.74	1.18	0.66	0.66	1.07	1.62	1.21	0.88	0.81	1.16	0.61	0.27	0.82
VIT_200s0477g00060	0	0	0	0	0	0	0	0	0	0	0	0	0	0	0	0	0	0
VIT_200s0477g00070	11.19	7.76	8.17	9.01	8.5	8.12	7.9	5.61	5.04	9.52	13.34	14.36	6.74	11.57	7.76	3.52	3.38	6.48
VIT_200s0479g00010	8.27	5.77	9.02	11.16	9.79	7.02	9.21	10.99	12.27	11.82	9.52	12.54	17.79	12.9	13.76	14.09	26.44	14.49
VIT_200s0479g00020	0	0	0	0	0	0	0	0	0	0	0	0	0	0	0	0	0	0
VIT_200s0480g00010	0.02	0.02	0.02	0.04	0	0	0	0.02	0	0	0.02	0.02	0.03	0.02	0.05	0.03	0.02	0.02
VIT_200s0480g00020	0	0	0	0	0	0	0	0	0	0	0	0	0	0	0	0	0	0
VIT_200s0480g00030	1.37	0	0.98	2.35	2.83	2.82	12.84	9.44	6.47	0.71	1.89	6.52	3.56	2.19	1.68	4.69	1.43	6.44
VIT_200s0480g00040	0.41	0.14	0.34	0.23	1.41	1.4	6.92	4.14	3.56	0.65	0.64	2.39	1.05	1.82	1.94	1.65	0.33	2.59
VIT_200s0480g00060	1.67	0.69	0.98	1.38	1.38	0.63	1.01	0.65	1.45	0.58	2.34	1.85	0.96	0.97	0.67	0.18	0.19	0.4
VIT_200s0480g00070	22.98	4.34	15.51	23.16	26.88	8.09	20.27	9.77	20	14.05	32.69	36.67	15.62	24.92	20.71	2.46	4.36	8.24
VIT_200s0480g00080	2.13	2.81	12.6	6.82	12.07	2.59	12.43	2.57	8.97	4.04	17.33	18.01	5.37	15.61	14.12	0.75	3.55	4.19
VIT_200s0480g00090	0	0	0	0	0	0	0	0	0	0	0	0	0	0	0	0	0	0
VIT_200s0480g00100	5.95	0.47	5.44	4.77	3.11	1.97	3.9	1.66	3.98	6.49	3.36	5.26	2.11	4.27	4.33	0.25	0.59	0.91
VIT_200s0481g00010	0	0	0	0	0	0	0	0	0	0	0	0	0	0	0	0	0	0
VIT_200s0481g00020	0	0	0	0	0	0	0	0	0	0	0	0	0	0	0	0	0	0
VIT_200s0481g00030	0	0	0	0	0	0	0	0	0	0	0	0	0	0	0	0	0	0
VIT_200s0482g00015	0	0	0	0	0	0	0	0	0	0	0	0	0	0	0	0	0	0
VIT_200s0482g00030	0	0	0	0	0	0	0	0	0	0	0	0	0	0	0	0	0	0
VIT_200s0483g00010	37	37.91	45.32	31.46	27.99	24.95	28.51	27.72	26.54	27.17	31.42	32.5	18.64	30.72	23.04	11.86	10.11	22.62
VIT_200s0483g00020	10.81	12.85	14.71	14.48	17.3	14.61	16.17	14.81	13.68	13.34	13.59	14.52	13.94	17.5	14.8	8.77	5.95	13.07
VIT_200s0483g00030	57.34	50.25	54.19	50.52	61.7	53.88	67.61	67.31	75.77	61.12	47.93	55.49	55.22	64.14	68.86	55.57	53.35	65.97
VIT_200s0483g00040	23.75	26.63	19.15	16.8	25.66	15.45	16.06	20.48	21.22	19.89	15.4	22.63	31.68	27.35	22.45	39.03	40.06	30.58
VIT_200s0483g00050	0.03	0	0	0.03	0.02	0.05	0	0	0	0.03	0.03	0	0.04	0.07	0.09	0.04	0.01	0.07
VIT_200s0484g00005	0.13	0.68	0.7	0.34	0.47	0.32	0.73	0.81	0.74	0.57	0.57	0.94	0.67	0.71	0.65	0.06	0.21	0.64
VIT_200s0484g00010	0	0	0	0	0	0	0	0	0	0	0	0	0	0	0	0	0	0
VIT_200s0484g00020	0.11	0.05	4.88	1.64	2.08	0	7.07	0.11	0.17	0.03	0.25	0.4	5.88	2.58	2.27	0.15	0.04	0.11
VIT_200s0484g00030	3.4	1.39	5.05	5.68	7.53	4.65	14.35	9.29	11.43	3.38	5.54	7.52	6.48	5.78	6.8	3.29	4.05	8.5
VIT_200s0484g00040	0.18	0	0.23	0.55	0.25	0	0.15	0	0.38	0	0.14	0	0.61	0.32	0.42	0	0.23	0
VIT_200s0485g00010	1.22	0.39	1.41	0.76	0.55	0.48	0.27	0.08	0.21	0	0.54	0.54	0.52	0.18	0.25	0.05	0	0.13
VIT_200s0485g00020	0.34	0.63	0.32	0.31	0.49	0.78	0.62	0.7	0.67	0.29	0.31	0.44	0.53	0.24	0.26	0.16	0.34	0.62
VIT_200s0487g00010	0.29	0.22	0.3	0.46	0.56	0.21	0.45	0.74	0.57	0.29	0.24	0.26	0.6	0.43	0.57	0.38	0.68	0.48
VIT_200s0487g00020	0	0	0	0	0	0	0	0	0	0	0	0	0	0	0	0	0	0
VIT_200s0487g00030	4.29	3.36	3.91	6.58	7.61	6.85	9.79	12	9.99	4.83	4.2	4.97	9.85	7.2	11.85	8.8	10.3	8.37
VIT_200s0487g00050	0.21	0.36	0.35	0.37	0.39	0.35	0.84	0.91	0.72	0.17	0.19	0.32	0.39	0.92	0.68	0.44	0.6	0.44
VIT_200s0490g00010	0	0	0	0	0	0	0	0	0	0	0	0	0	0	0	0	0	0
VIT_200s0491g00010	0	0	0	0	0	0	0	0	0	0	0	0	0	0	0	0	0	0
VIT_200s0494g00010	0.03	0	0	0.08	0.04	0.08	0	0	0	0	0.07	0.03	0	0.03	0.02	0	0	0.02
VIT_200s0494g00015	0	0	0	0	0	0	0	0	0	0	0	0	0	0	0	0	0	0
VIT_200s0494g00020	24.01	20.56	22.02	15.63	18.32	19.19	19.91	21.05	24.24	18.59	21	22.71	18.06	18.48	17.51	22.99	23.99	20.61
VIT_200s0494g00030	0	0	0	0	0	0	0	0	0	0	0	0	0	0	0	0	0	0
VIT_200s0496g00010	0	0	0	0	0	0	0	0	0	0	0	0	0	0	0	0	0	0
VIT_200s0499g00010	10.01	10.05	11.52	11.32	9.83	9.62	10.21	7.76	8.62	9.76	13.58	12.36	14.71	10.33	12.19	7.01	5.02	9.36
VIT_200s0499g00020	0	0.2	0.09	0.1	0	0	0	0	0.17	0	0	0	0	0	0	0	0	0
VIT_200s0499g00030	75.39	76.92	89.48	78.11	79.39	80.89	91.34	93.74	97.2	81.07	79.73	97.68	83.38	95.69	83.64	98.56	84.62	99.51
VIT_200s0499g00040	10.56	9.63	10.05	11.76	11.4	10.74	11.01	12.94	12.76	10.77	10.95	10.99	15.63	12.45	13.9	15.41	17.08	13.69
VIT_200s0499g00050	6.45	10.2	9.22	9.78	9.06	11.23	17.16	15.04	12	12.97	10.25	12.46	10.82	15.38	12.78	4.73	2.52	10.4
VIT_200s0504g00010	0	0	0	0	0	0	0	0	0	0	0	0	0	0	0	0	0	0
VIT_200s0504g00020	0	0	0	0	0	0	0	0	0	0.06	0	0	0	0	0	0.06	0	0
VIT_200s0505g00020	0	0	0	0	0	0	0	0	0	0	0	0	0	0	0	0	0.13	0
VIT_200s0505g00030	3.09	2.68	2.87	1.6	2.13	1.65	2.62	1.61	2.01	3.78	6.63	4.5	1.25	1.26	1.49	2.62	2.24	2.12
VIT_200s0505g00040	0.12	0.11	0.09	0.13	0.16	0.21	0.16	0.12	0.14	0.03	0.09	0.06	0.12	0.17	0.13	0.05	0.13	0.1
VIT_200s0505g00050	3.41	0	5.87	0	0	0	0	5.04	0	0	3.32	4.18	0	0	0	0	0	0
VIT_200s0505g00060	3.03	0.74	1.31	0.76	0	0.79	0	0	0	1.41	1.4	1.73	0	0	0	0	0	1.12
VIT_200s0507g00010	4.85	3.84	4.76	3.86	4.54	3.29	4.64	3.44	5	3.99	4.31	4.3	2.95	5.99	4.57	2.01	1.9	4.74
VIT_200s0507g00020	3.14	2.33	3.21	2.71	2.83	2.85	2.67	2.46	2.81	2.99	3.61	3.16	3.38	3.08	3.16	4.29	4.56	4.07
VIT_200s0508g00020	10.67	9.13	13.04	16.25	15.67	13.11	11.37	11.22	11.35	8.65	8.8	10.39	20.91	16.6	17.39	12.19	10.15	13.85
VIT_200s0508g00030	104.28	108.2	90.38	90.33	117.34	103.53	105.44	118.05	120.26	110.78	103.53	101.71	123.29	105.72	105.08	131.58	153.66	121.47
VIT_200s0508g00040	1.26	0.97	1	1.61	1.65	1.42	1.21	1.1	1.12	0.75	1.01	0.83	2.64	1.21	1.78	1.19	1.32	1.5
VIT_200s0508g00050	0	0	0	0	0	0	0	0	0	0	0	0	0	0	0	0	0	0
VIT_200s0510g00010	11.98	10.41	13.35	7.94	8.77	6.14	8.31	8.69	9.24	8.71	10.43	9.94	9.22	8.56	6.78	7.89	6.52	8.67
VIT_200s0510g00020	10.76	12.01	11.84	12.23	12.57	10.93	8.13	9.74	10.02	12.14	9.54	12.88	14.62	14.44	12.11	10.45	10.82	9.44
VIT_200s0510g00030	0.26	0.11	0.14	0.11	0.05	0.11	0.15	0.12	0.27	0.18	0.16	0.06	0.15	0	0.05	0.09	0.19	0.09
VIT_200s0510g00040	12.23	11.31	14.4	14.47	17.97	13.13	18.71	17.33	16.05	14.99	15.01	17.61	20.8	19.58	18.75	19.04	15.15	20.33
VIT_200s0510g00050	3.13	2.32	2.87	3.05	3.78	2.42	2.69	2.22	2.55	2.97	4.67	4.86	2.54	4.17	2.34	2.11	2.35	1.99
VIT_200s0513g00010	0.39	0.53	0.66	0.3	0.93	0.53	0.86	0.35	0.28	0.44	0.42	0.45	0.83	0.51	0.55	0.39	0.55	0.48
VIT_200s0513g00020	10.45	7.07	8.09	10.02	8.61	8.83	7.39	10.68	8.48	8.37	8.95	9.13	7.31	10.43	9.01	6.51	5.75	9.1
VIT_200s0515g00010	18.97	21.42	21.92	13.92	15.95	16	14.11	13.64	14.23	16.7	18.42	19.5	14.95	15.66	13.55	15.94	14.84	15.39
VIT_200s0515g00020	0.09	0.07	0.19	0.29	0.14	0.25	0.07	0.08	0.02	0.07	0.09	0.15	0.06	0.18	0.11	0.06	0.06	0.15
VIT_200s0515g00030	4.43	2.42	3.03	2.93	2.87	2.61	1.83	2.16	1.72	0.99	1.96	2.68	2.93	3.47	3.19	2.44	2.25	2.06
VIT_200s0515g00040	12.5	13.18	20.47	13.81	9.93	8.74	12.27	4.74	7.02	15.65	13.56	5.69	10.6	5.15	6.43	12.71	18.7	6.64
VIT_200s0515g00050	0	0	0	0	0	0	0	0	0	0	0	0	0	0	0	0	0	0
VIT_200s0516g00003	3.19	4.05	3.05	4.11	4.09	3.78	3.64	3.78	3.52	3.56	3.71	4.01	3.93	2.89	3.72	4.2	4.43	4.39
VIT_200s0516g00006	0	0	0	0	0	0	0	0	0	0	0	0	0	0	0	0	0	0
VIT_200s0516g00010	0.19	0.05	0.3	0.34	0.23	0.04	0.21	0.25	0.2	0.27	0.66	0.77	0.4	0.3	0.33	0.4	0.35	0.3
VIT_200s0516g00020	0	0	0	0.12	0	0.15	0	0	0	0	0	0	0.14	0.04	0	0	0	0
VIT_200s0517g00010	0	0	0	0	0	0	0	0	0	0	0	0	0	0	0	0	0	0
VIT_200s0517g00020	0	0	0	0	0	0	0	0	0	0	0	0	0	0	0	0	0	0
VIT_200s0521g00010	0.14	0.15	0.04	0	0	0	0	0	0	0	0.05	0	0	0.1	0	0	0	0
VIT_200s0521g00030	0	0	0	0	0	0	0	0	0	0	0	0	0	0	0	0	0	0
VIT_200s0521g00040	0	0	0	0	0	0	0	0	0	0	0	0	0	0	0	0	0	0
VIT_200s0522g00010	0	0	0	0	0	0	0	0	0	0	0	0	0	0	0	0	0	0
VIT_200s0522g00020	0.31	0	0	0	0.27	0	0	0	0.05	0.29	0.96	0.2	0	0.18	0.81	0	0	0
VIT_200s0524g00010	68.75	79.49	72.8	44.23	34.78	47.35	49.79	39.88	50.62	74.11	69.45	67.88	43.04	67.86	49.65	21.87	15.78	29.45
VIT_200s0524g00020	0	0	0	0	0	0	0	0	0	0	0.46	0	0	0	0	0	0	0
VIT_200s0524g00030	132.28	153.49	132.2	85.29	83.54	88.86	70.47	83.01	71.92	126.45	125.82	136.12	71.07	99.95	84.19	68.32	72.53	63.28
VIT_200s0524g00040	0	0	0	0	0	0	0	0	0	0	0	0	0	0	0	0	0	0
VIT_200s0525g00010	3.45	3.06	3.88	4.12	5.15	4.38	3.78	2.95	3.62	2.96	3.95	4.62	5.03	4.33	4.19	5.16	5.44	3.59
VIT_200s0525g00020	1.13	0.64	1.34	2.28	1.51	2.03	1.79	1.53	2.57	2.86	1.66	3.07	2.33	2.65	2.73	2.69	4.41	3.11
VIT_200s0525g00030	0.91	0.7	0.88	1.05	0.91	0.96	0.57	0.88	0.66	0.38	0.65	0.71	0.72	0.75	0.81	0.45	0.41	0.92
VIT_200s0525g00040	1.67	2	1.81	1.84	1.82	1.3	1.73	1.55	1.18	1.45	1.65	1.4	1.48	1.79	1.64	0.79	0.53	1.05
VIT_200s0525g00050	4.39	1.9	2.97	1.81	1.45	1.23	0.78	1.34	1.37	0.49	2.09	1.56	2.48	0.74	2.05	0.83	1.7	1.4
VIT_200s0525g00055	0	0	0	0	0	0	0	0	0	0	0	0	0	0	0	0	0	0
VIT_200s0526g00010	0	0	0	0	0.1	0	0	0	0	0.11	0	0	0	0	0	0	0	0.09
VIT_200s0527g00010	3.74	3.57	5.33	7.15	6.09	5.21	5.62	4.85	4.68	4.87	5.71	4.81	6.17	5.67	6.32	1.95	1.46	4.9
VIT_200s0527g00015	0	0	0	0	0	0	0	0	0	0	0	0	0	0	0	0	0	0
VIT_200s0527g00020	29.89	39.72	42.43	38.54	38.92	45.2	38.12	44.59	44.05	31.85	32.77	32.23	44.98	39.93	41.13	44.66	45.55	37.25
VIT_200s0527g00030	0	0	0	0	0	0	0	0	0	0	0.04	0	0.08	0.09	0.08	0.04	0.46	0.18
VIT_200s0531g00010	50.03	47.45	57.38	50.76	51.01	51.83	44.78	46.95	45.67	41.83	44.87	46.83	57.45	49.48	52.6	48.23	44.43	46.58
VIT_200s0531g00020	0	0	0	0	0	0	0	0	0	0	0	0	0	0	0	0	0	0
VIT_200s0531g00030	47.85	72.51	56.67	45.06	47.67	52.23	34.77	47.98	42.52	43.4	39.44	46.62	59.64	52.35	46.19	50.44	49.48	38.84
VIT_200s0531g00040	1.47	1.31	1.46	1.8	1.99	1.57	1.55	1.59	2.46	1.96	1.36	1.27	1.92	1.75	1.57	1.91	2.39	2.21
VIT_200s0531g00050	124.42	141.2	133.87	110.4	106.28	105.43	83.48	86.43	89.11	81.16	96.74	85	96.59	92.87	90.35	70.95	66.23	76.53
VIT_200s0531g00060	0	0	0.05	0	0	0.22	0	0	0	0.11	0	0	0.15	0.24	0.21	0	0	0
VIT_200s0532g00010	0	0	0	0	0	0	0	0	0	0	0	0	0	0	0	0	0	0
VIT_200s0532g00020	0.45	1.09	1.18	0.5	0.49	0.71	0.54	0.47	0.51	0.35	0.43	0.38	0.91	0.35	0.37	0.34	0.13	0.29
VIT_200s0532g00030	343.67	437.84	470.33	304.44	302.61	355.03	442.55	418.14	372.36	216.98	269.71	233.25	273.4	246.45	238.17	235.27	220.08	247.91
VIT_200s0532g00040	0	0	0	0	0	0	0	0	0	0	0	0	0	0	0	0	0	0
VIT_200s0532g00050	20.76	12.77	13.58	21.1	21.6	21.67	13.45	10.42	15.83	13.97	20.28	21.13	15.54	16.31	15.98	10.75	8.27	12.05
VIT_200s0532g00060	1.37	0.68	0.86	1.27	1.36	1.5	0.78	0.73	0.87	0.98	1.2	1.2	0.62	0.84	0.91	0.81	0.45	0.88
VIT_200s0532g00070	0.38	0.26	0.49	0.61	0.55	0.2	0.37	0.25	0.18	0.48	0.96	1.27	0.43	0.89	0.33	0.12	0.16	0.32
VIT_200s0533g00010	21.91	19.39	21.97	29.78	29.75	29.26	29.81	30.66	31.58	25.36	21.8	23.53	44.76	34.44	44.47	43.73	51.47	37.64
VIT_200s0533g00020	19.2	17.07	17.19	18.48	14.75	16.36	8.04	6.03	8.49	8.81	13.49	11.66	6.23	7.11	7.06	1.56	1.92	3.84
VIT_200s0533g00030	0	0	0	0	0	0	0	0	0	0	0	0	0	0	0	0	0	0
VIT_200s0533g00040	7.33	6.37	5.97	5.52	5.23	5.5	4.95	5.23	5.01	4.92	6.27	6.26	4.33	5.4	4.76	5.78	5.89	5.86
VIT_200s0533g00050	237.36	229.38	235.25	208.45	217.23	200.47	191.47	198.44	191.83	289.35	289.63	285.41	135.74	221.7	144.87	161.25	171.72	148.01
VIT_200s0539g00010	1.18	0.13	0.32	0.36	0.34	0.49	0	0	0.31	0	0.22	0	0.22	0.25	0.12	0.1	0.92	0.31
VIT_200s0539g00020	0	0	0.02	0	0.23	0	0	0	0	0	0	0.51	0	0	0	0	0	0
VIT_200s0540g00010	0.37	0.2	0.11	0.34	0.6	0	0.06	0	0	0.41	0.47	0.3	0.47	0.13	0.38	0.29	0	0.22
VIT_200s0540g00020	1.2	1.32	1.23	1.46	1.61	1.08	0.83	0.91	0.65	1.16	1.43	1.34	0.98	0.83	0.86	0.44	0.57	0.72
VIT_200s0540g00040	2.17	1.8	2.36	2.03	1.9	1.59	1.23	2.43	1.15	2.87	4.06	2.62	2.97	2.02	3.39	3.07	3.76	1.96
VIT_200s0540g00045	0	0	0	0	0	0	0	0	0	0	0	0	0	0	0	0	0	0
VIT_200s0540g00050	0	0.15	0	0	0	0	0	0	0	0	0	0	0	0	0.07	0	0	0
VIT_200s0541g00010	0	0	0.14	0	0	0.16	0	0	0	0	0.15	0.18	0	0	0.16	0	0	0
VIT_200s0541g00020	2.19	0.47	1.64	2.15	1.3	1.37	0.12	0.13	0.2	0.44	0.11	0.51	0.42	0.13	0.56	0.1	0.31	0
VIT_200s0541g00025	0.14	0.28	0	0	0	0	0	0	0	0	0.13	0	0	0	0	0	0	0
VIT_200s0551g00010	287.16	290.3	300.31	215.1	272.93	233.51	220.39	247.84	255.22	227.28	230.15	250.37	169.36	241.18	217.02	188.98	195.59	178.04
VIT_200s0551g00020	188.01	240.48	216.54	191.04	234.8	240.98	173.18	177.8	163.61	164.68	152.97	159.7	149.56	167.54	140.63	146.68	142.59	127.48
VIT_200s0551g00030	105.12	109.67	108.43	99.94	107.31	113	98.13	115.85	112.87	94.79	88	96.88	114.41	125.57	109.33	154.5	165.05	135.94
VIT_200s0551g00040	3.76	2.54	3.93	2.09	4.52	3.41	2.66	3.76	4.79	4.08	3.09	3.65	4.16	2.8	2.7	2.97	4.18	3.01
VIT_200s0551g00050	0	0	0.52	0.6	0	0	0.64	0	0	0	1.1	0	0.55	0	0.6	0.97	1.03	0.44
VIT_200s0555g00010	0	0	0	0	0	0	0	0	0	0	0	0	0	0	0	0	0	0
VIT_200s0555g00020	0	0	0	0.03	0	0	0	0.03	0	0.03	0	0	0.03	0	0	0	0	0
VIT_200s0555g00050	2.82	1.65	1.71	3.6	3.18	3.91	1.19	2.51	4.3	4.96	3.47	2.13	3.55	4.54	2.73	3.87	3.49	5.88
VIT_200s0556g00010	0	0	0	0.11	0.24	0.06	0.47	1.33	0.55	0.05	0	0.06	0.1	0.33	0.27	0.23	0.49	0.19
VIT_200s0556g00020	0	0	0	0	0	0	0	0	0	0	0	0	0	0	0	0	0	0
VIT_200s0557g00010	0	0.16	0	0	0	0	0	0	0	0	0	0	0	0	0	0	0	0
VIT_200s0557g00020	0	0	0	0	0	0	0	0	0	0	0	0	0	0	0	0	0	0
[truncated: 29,848 more rows]
