# Supplementary material for: Molecular and physiologic mechanisms of advanced ripening by trunk girdling at early veraison of ‘Summer Black’ grape
Source: Front Plant Sci. 2022 Oct 18;13:1012741. doi: 10.3389/fpls.2022.1012741 (PMC9623158; doi:10.3389/fpls.2022.1012741)
Supplement: Supplementary file 4 [file Table_4.xlsx]

## Sheet: Sheet1
Supplementary Table 4. Details of differentially expressed genes
Gene ID	G10 vs CK10			G20 vs CK20			G30 vs CK30
	Fold change	Significant	Regulate	Fold change	Significant	Regulate	Fold change	Significant	Regulate
VIT_200s0120g00005	1	no test	no test	2.04147	no	up	1	no test	no test
VIT_200s0120g00010	0.950918	no	down	1.07056	no	up	1.22304	no	up
VIT_200s0120g00020	1.00136	no	up	1.00226	no	up	0.980836	no	down
VIT_200s0120g00030	1	no test	no test	1	no test	no test	1.96015	no	up
VIT_200s0120g00060	1	no test	no test	1	no test	no test	1	no test	no test
VIT_200s0120g00070	0.330555	no	down	1	no test	no test	1	no test	no test
VIT_200s0120g00080	1	no test	no test	0.538141	no	down	1	no test	no test
VIT_200s0120g00100	1	no test	no test	1	no test	no test	1	no test	no test
VIT_200s0120g00120	1	no test	no test	1	no test	no test	1	no test	no test
VIT_200s0120g00270	1.65957	no	up	3.47409	no	up	0.472367	no	down
VIT_200s0120g00280	1	no test	no test	1	no test	no test	1	no test	no test
VIT_200s0120g00290	0.934851	no	down	0.60739	no	down	0.693915	no	down
VIT_200s0120g00300	1	no test	no test	1	no test	no test	1	no test	no test
VIT_200s0125g00010	1	no test	no test	0.538141	no	down	1	no test	no test
VIT_200s0125g00020	0.823157	no	down	0.794146	no	down	4.14162	no	up
VIT_200s0125g00040	1.01664	no	up	0.232809	no	down	0.343942	no	down
VIT_200s0125g00050	3.86302	no	up	0.679274	no	down	0.258337	no	down
VIT_200s0125g00060	0.688825	no	down	0.521926	no	down	3.85302	yes	up
VIT_200s0125g00070	0.970145	no	down	0.772243	no	down	2.81765	no	up
VIT_200s0125g00080	0.501295	no	down	0.706374	no	down	1.33369	no	up
VIT_200s0125g00090	0.996413	no	down	0.784321	no	down	1.02628	no	up
VIT_200s0125g00100	1	no test	no test	1	no test	no test	1	no test	no test
VIT_200s0125g00140	0.209485	no	down	0.780616	no	down	2.03697	no	up
VIT_200s0125g00150	1	no test	no test	0.535692	no	down	1	no test	no test
VIT_200s0125g00160	0.543386	no	down	1	no test	no test	1	no test	no test
VIT_200s0125g00170	0.906648	no	down	0.950924	no	down	0.775657	no	down
VIT_200s0125g00180	0.901649	no	down	1.07127	no	up	1.00612	no	up
VIT_200s0125g00190	0.504517	no	down	1.81405	no	up	1.19196	no	up
VIT_200s0125g00200	0.277602	no	down	2.34719	no	up	3.14562	no	up
VIT_200s0125g00210	1.05235	no	up	1.32832	no	up	1.08379	no	up
VIT_200s0125g00250	0.977663	no	down	1.06852	no	up	1.19704	no	up
VIT_200s0125g00260	1.22847	no	up	1.18914	no	up	0.906355	no	down
VIT_200s0125g00270	0.900467	no	down	1.22529	no	up	1.03795	no	up
VIT_200s0125g00280	0.669846	no	down	0.418461	yes	down	0.150791	yes	down
VIT_200s0125g00290	0.831386	no	down	1.17424	no	up	12.7275	no	up
VIT_200s0125g00300	1	no test	no test	1	no test	no test	1	no test	no test
VIT_200s0125g00310	1.0061	no	up	1.18677	no	up	1.26003	no	up
VIT_200s0125g00315	1.5719	no	up	1.17078	no	up	0.316595	no	down
VIT_200s0125g00320	1	no test	no test	1	no test	no test	1	no test	no test
VIT_200s0125g00330	1	no test	no test	1	no test	no test	1	no test	no test
VIT_200s0125g00340	1	no test	no test	1	no test	no test	1	no test	no test
VIT_200s0125g00350	2.99244	no	up	1.22427	no	up	4.62307	no	up
VIT_200s0125g00380	1	no test	no test	1	no test	no test	1	no test	no test
VIT_200s0125g00390	1	no test	no test	1	no test	no test	1	no test	no test
VIT_200s0125g00410	3.08194	no	up	16.5779	no	up	8.54698	no	up
VIT_200s0125g00420	0.958027	no	down	1.01208	no	up	0.871024	no	down
VIT_200s0125g00430	1.29004	no	up	0.670619	no	down	1.10364	no	up
VIT_200s0125g00440	0.493183	no	down	1.20008	no	up	0.14413	no	down
VIT_200s0131g00010	0.108737	no	down	0.538141	no	down	0.196022	no	down
VIT_200s0131g00020	0.549405	no	down	1	no test	no test	0.516704	no	down
VIT_200s0131g00025	1	no test	no test	1	no test	no test	1	no test	no test
VIT_200s0131g00030	1	no test	no test	1	no test	no test	1	no test	no test
VIT_200s0131g00040	1	no test	no test	1	no test	no test	1	no test	no test
VIT_200s0131g00050	1	no test	no test	2.04147	no	up	1	no test	no test
VIT_200s0131g00060	1	no test	no test	1	no test	no test	1	no test	no test
VIT_200s0131g00070	1	no test	no test	1	no test	no test	0.516704	no	down
VIT_200s0131g00080	1	no test	no test	1	no test	no test	1	no test	no test
VIT_200s0131g00090	1	no test	no test	1	no test	no test	1	no test	no test
VIT_200s0131g00100	1	no test	no test	1	no test	no test	1	no test	no test
VIT_200s0131g00110	1	no test	no test	1	no test	no test	1	no test	no test
VIT_200s0131g00120	1	no test	no test	1	no test	no test	1	no test	no test
VIT_200s0131g00130	1	no test	no test	7.23359	no	up	1	no test	no test
VIT_200s0131g00140	1	no test	no test	1	no test	no test	1	no test	no test
VIT_200s0131g00150	1	no test	no test	1	no test	no test	1	no test	no test
VIT_200s0131g00160	1	no test	no test	1	no test	no test	1	no test	no test
VIT_200s0131g00170	1	no test	no test	1	no test	no test	1	no test	no test
VIT_200s0131g00175	1	no test	no test	1	no test	no test	1	no test	no test
VIT_200s0131g00180	1	no test	no test	1	no test	no test	1	no test	no test
VIT_200s0131g00183	1	no test	no test	1	no test	no test	1	no test	no test
VIT_200s0131g00186	1	no test	no test	1	no test	no test	1	no test	no test
VIT_200s0131g00192	1	no test	no test	1	no test	no test	1	no test	no test
VIT_200s0131g00195	1	no test	no test	1	no test	no test	1	no test	no test
VIT_200s0131g00200	1	no test	no test	1	no test	no test	1	no test	no test
VIT_200s0131g00210	1	no test	no test	1	no test	no test	1	no test	no test
VIT_200s0131g00220	0.543386	no	down	0.538141	no	down	1	no test	no test
VIT_200s0131g00230	1	no test	no test	1	no test	no test	1	no test	no test
VIT_200s0131g00240	1	no test	no test	1	no test	no test	1	no test	no test
VIT_200s0131g00250	0.492394	no	down	0.419089	no	down	1.99078	no	up
VIT_200s0131g00252	1	no test	no test	1	no test	no test	1	no test	no test
VIT_200s0131g00254	1	no test	no test	1	no test	no test	1	no test	no test
VIT_200s0131g00256	1	no test	no test	1	no test	no test	1	no test	no test
VIT_200s0131g00260	1	no test	no test	1	no test	no test	1	no test	no test
VIT_200s0131g00270	1	no test	no test	1	no test	no test	1	no test	no test
VIT_200s0131g00280	1	no test	no test	0.538141	no	down	1.96015	no	up
VIT_200s0131g00290	1	no test	no test	1	no test	no test	1	no test	no test
VIT_200s0131g00300	1.05836	no	up	1	no test	no test	1	no test	no test
VIT_200s0131g00305	1	no test	no test	1	no test	no test	1	no test	no test
VIT_200s0131g00310	1	no test	no test	1	no test	no test	1	no test	no test
VIT_200s0131g00312	1	no test	no test	1	no test	no test	1	no test	no test
VIT_200s0131g00314	1	no test	no test	1	no test	no test	1	no test	no test
VIT_200s0131g00316	1	no test	no test	1	no test	no test	3.59584	no	up
VIT_200s0131g00318	1	no test	no test	1	no test	no test	1	no test	no test
VIT_200s0131g00320	0.187623	no	down	1	no test	no test	1	no test	no test
VIT_200s0131g00330	1	no test	no test	1	no test	no test	1	no test	no test
VIT_200s0131g00340	0.543386	no	down	2.04147	no	up	1	no test	no test
VIT_200s0131g00345	1	no test	no test	1	no test	no test	1	no test	no test
VIT_200s0131g00350	1	no test	no test	1	no test	no test	1	no test	no test
VIT_200s0131g00355	1	no test	no test	1	no test	no test	1	no test	no test
VIT_200s0131g00360	2.06137	no	up	2.04147	no	up	0.516704	no	down
VIT_200s0131g00370	1	no test	no test	1	no test	no test	1	no test	no test
VIT_200s0131g00420	1	no test	no test	1	no test	no test	1	no test	no test
VIT_200s0131g00430	1	no test	no test	1	no test	no test	1	no test	no test
VIT_200s0144g00010	0.944756	no	down	1.11392	no	up	1.03502	no	up
VIT_200s0144g00020	1	no test	no test	1	no test	no test	1	no test	no test
VIT_200s0144g00040	1.1639	no	up	0.964147	no	down	0.389049	yes	down
VIT_200s0144g00060	1	no test	no test	1	no test	no test	1	no test	no test
VIT_200s0144g00080	1	no test	no test	1	no test	no test	1	no test	no test
VIT_200s0144g00090	1	no test	no test	1	no test	no test	1	no test	no test
VIT_200s0144g00100	1	no test	no test	1	no test	no test	1	no test	no test
VIT_200s0144g00110	1	no test	no test	1	no test	no test	1	no test	no test
VIT_200s0144g00120	1.04812	no	up	1.0165	no	up	0.674457	no	down
VIT_200s0144g00160	1	no test	no test	1	no test	no test	1	no test	no test
VIT_200s0144g00170	0.939961	no	down	0.681168	no	down	0.866637	no	down
VIT_200s0144g00190	1.02738	no	up	1.05671	no	up	0.804348	no	down
VIT_200s0144g00210	1.06479	no	up	0.997815	no	down	1.43956	no	up
VIT_200s0144g00220	1.13219	no	up	0.961828	no	down	0.606636	no	down
VIT_200s0144g00230	2.71223	no	up	2.04596	no	up	0.698798	no	down
VIT_200s0144g00240	1	no test	no test	1	no test	no test	1	no test	no test
VIT_200s0144g00250	1	no test	no test	1	no test	no test	1	no test	no test
VIT_200s0144g00260	1	no test	no test	1	no test	no test	1	no test	no test
VIT_200s0144g00265	1.45144	no	up	0.808037	no	down	0.409638	no	down
VIT_200s0144g00270	1.2395	no	up	1.02765	no	up	0.571121	no	down
VIT_200s0144g00290	0.994845	no	down	1.10801	no	up	0.798814	no	down
VIT_200s0144g00300	1.66756	no	up	0.406206	no	down	1.36503	no	up
VIT_200s0145g00060	1	no test	no test	1	no test	no test	1	no test	no test
VIT_200s0145g00085	1.05836	no	up	1	no test	no test	3.59584	no	up
VIT_200s0145g00110	1	no test	no test	1	no test	no test	1	no test	no test
VIT_200s0153g00010	1	no test	no test	1	no test	no test	1	no test	no test
VIT_200s0153g00030	1	no test	no test	1	no test	no test	1	no test	no test
VIT_200s0153g00040	1	no test	no test	1	no test	no test	1	no test	no test
VIT_200s0153g00050	0.209682	yes	down	0.455947	yes	down	0.796418	no	down
VIT_200s0153g00060	1	no test	no test	1	no test	no test	1	no test	no test
VIT_200s0153g00070	1	no test	no test	1	no test	no test	1	no test	no test
VIT_200s0153g00080	1	no test	no test	1	no test	no test	1	no test	no test
VIT_200s0153g00085	0.810667	no	down	0.871439	no	down	1.02619	no	up
VIT_200s0153g00090	1	no test	no test	1	no test	no test	2.67802	no	up
VIT_200s0160g00010	0.760802	no	down	1.2418	no	up	1.17585	no	up
VIT_200s0160g00020	1.51764	no	up	1.02603	no	up	1.10023	no	up
VIT_200s0160g00030	1	no test	no test	1	no test	no test	1	no test	no test
VIT_200s0160g00038	0.91825	no	down	1.40202	no	up	0.269064	no	down
VIT_200s0160g00046	2.1929	no	up	1.12668	no	up	0.741122	no	down
VIT_200s0160g00054	0.657543	no	down	1.04814	no	up	0.359846	no	down
VIT_200s0160g00062	1.05836	no	up	0.271674	no	down	0.965999	no	down
VIT_200s0160g00090	1.28283	no	up	0.564456	no	down	0.469924	no	down
VIT_200s0160g00100	1.19958	no	up	0.698144	no	down	0.405594	yes	down
VIT_200s0160g00120	1.56201	no	up	1.10995	no	up	1.17932	no	up
VIT_200s0160g00130	1.24598	no	up	1.10427	no	up	1.30046	no	up
VIT_200s0160g00140	1	no test	no test	1	no test	no test	1	no test	no test
VIT_200s0160g00150	1.22178	no	up	1.36742	no	up	1.12548	no	up
VIT_200s0160g00160	1	no test	no test	1	no test	no test	0.516704	no	down
VIT_200s0160g00170	1	no test	no test	1	no test	no test	1	no test	no test
VIT_200s0160g00180	1	no test	no test	1	no test	no test	1	no test	no test
VIT_200s0160g00210	0.781996	no	down	0.764564	no	down	1.10148	no	up
VIT_200s0160g00220	1.04354	no	up	1.10816	no	up	1.15726	no	up
VIT_200s0160g00240	1	no test	no test	1	no test	no test	1	no test	no test
VIT_200s0160g00250	1	no test	no test	1	no test	no test	1	no test	no test
VIT_200s0160g00270	1	no test	no test	1	no test	no test	1	no test	no test
VIT_200s0160g00275	1	no test	no test	1	no test	no test	1	no test	no test
VIT_200s0160g00280	1	no test	no test	1	no test	no test	1	no test	no test
VIT_200s0160g00290	1	no test	no test	1	no test	no test	1	no test	no test
VIT_200s0160g00300	1	no test	no test	1	no test	no test	1	no test	no test
VIT_200s0160g00310	0.658603	no	down	0.663737	no	down	0.411848	no	down
VIT_200s0160g00320	1.26538	no	up	0.989653	no	down	0.392864	no	down
VIT_200s0160g00330	2.45543	no	up	0.613489	no	down	0.960411	no	down
VIT_200s0160g00340	1.05112	no	up	1.10388	no	up	1.1746	no	up
VIT_200s0160g00350	3.90127	no	up	1	no test	no test	1.96015	no	up
VIT_200s0160g00360	1.80104	no	up	1.43387	no	up	0.459458	no	down
VIT_200s0160g00370	1.14598	no	up	1.38778	no	up	0.968742	no	down
VIT_200s0163g00010	1	no test	no test	1	no test	no test	1	no test	no test
VIT_200s0163g00020	1	no test	no test	1	no test	no test	0.516704	no	down
VIT_200s0163g00030	1	no test	no test	0.538141	no	down	1.80595	no	up
VIT_200s0163g00040	0.543386	no	down	1	no test	no test	1	no test	no test
VIT_200s0163g00050	1.10824	no	up	1.37522	no	up	0.85392	no	down
VIT_200s0163g00060	1.82928	no	up	0.872857	no	down	0.534209	no	down
VIT_200s0163g00070	3.93301	no	up	0.393649	no	down	1.53682	no	up
VIT_200s0163g00080	1	no test	no test	1	no test	no test	1	no test	no test
VIT_200s0163g00100	1	no test	no test	1	no test	no test	1	no test	no test
VIT_200s0163g00150	1	no test	no test	1	no test	no test	1	no test	no test
VIT_200s0169g00040	1.19362	no	up	1.37437	no	up	1.47802	no	up
VIT_200s0169g00050	1	no test	no test	1	no test	no test	1	no test	no test
VIT_200s0169g00060	1	no test	no test	1	no test	no test	1.00639	no	up
VIT_200s0169g00070	0.77007	no	down	0.602237	no	down	1.06974	no	up
VIT_200s0169g00080	0.477566	no	down	1.43448	no	up	1.25145	no	up
VIT_200s0169g00090	1.37555	no	up	1.09831	no	up	1.08366	no	up
VIT_200s0169g00100	1	no test	no test	1	no test	no test	1	no test	no test
VIT_200s0169g00110	1	no test	no test	1	no test	no test	1	no test	no test
VIT_200s0173g00030	0.845865	no	down	0.703202	no	down	1.16664	no	up
VIT_200s0173g00040	0.521537	no	down	0.207506	no	down	1.36522	no	up
VIT_200s0173g00060	0.464621	no	down	0.710464	no	down	0.351393	no	down
VIT_200s0173g00070	1	no test	no test	1	no test	no test	1	no test	no test
VIT_200s0173g00110	1	no test	no test	1	no test	no test	1	no test	no test
VIT_200s0173g00120	1	no test	no test	0.538141	no	down	1	no test	no test
VIT_200s0173g00130	1	no test	no test	1	no test	no test	1	no test	no test
VIT_200s0173g00140	2.06137	no	up	0.517403	no	down	0.516704	no	down
VIT_200s0173g00150	1.76509	no	up	0.217026	no	down	1.96799	no	up
VIT_200s0173g00170	0.909565	no	down	1.18828	no	up	2.71996	no	up
VIT_200s0173g00200	1	no test	no test	1	no test	no test	1	no test	no test
VIT_200s0173g00210	1	no test	no test	1	no test	no test	0.516704	no	down
VIT_200s0173g00220	0.228113	no	down	1.04814	no	up	1.42349	no	up
VIT_200s0173g00223	1	no test	no test	1	no test	no test	1	no test	no test
VIT_200s0173g00226	1	no test	no test	2.04147	no	up	1	no test	no test
VIT_200s0173g00230	1	no test	no test	1	no test	no test	1	no test	no test
VIT_200s0173g00240	1	no test	no test	5.62517	no	up	1	no test	no test
VIT_200s0173g00250	1.62009	no	up	0.267803	no	down	0.137184	no	down
VIT_200s0173g00260	0.536031	no	down	0.696434	no	down	0.275095	no	down
VIT_200s0173g00270	1	no test	no test	1	no test	no test	1	no test	no test
VIT_200s0174g00010	1.32048	no	up	0.75618	no	down	0.430879	no	down
VIT_200s0174g00060	1	no test	no test	0.538141	no	down	1	no test	no test
VIT_200s0174g00070	0.880881	no	down	1.15541	no	up	0.895173	no	down
VIT_200s0174g00075	1	no test	no test	1	no test	no test	1	no test	no test
VIT_200s0174g00080	1	no test	no test	1	no test	no test	1	no test	no test
VIT_200s0174g00090	1.28362	no	up	1.35873	no	up	0.75387	no	down
VIT_200s0174g00100	0.784195	no	down	1.25047	no	up	1.59788	no	up
VIT_200s0174g00110	0.956382	no	down	1.15032	no	up	1.63545	no	up
VIT_200s0174g00120	1.06307	no	up	1.02147	no	up	1.01729	no	up
VIT_200s0174g00130	1.10318	no	up	1.05931	no	up	1.04556	no	up
VIT_200s0174g00140	1.15395	no	up	0.769323	no	down	1.19679	no	up
VIT_200s0174g00150	0.902655	no	down	0.948195	no	down	0.766783	no	down
VIT_200s0174g00153	1	no test	no test	1	no test	no test	1	no test	no test
VIT_200s0174g00156	1	no test	no test	1	no test	no test	1	no test	no test
VIT_200s0174g00160	2.06137	no	up	1	no test	no test	1.96015	no	up
VIT_200s0174g00170	0.857859	no	down	0.75093	no	down	0.740372	no	down
VIT_200s0174g00190	0.943563	no	down	0.934297	no	down	1.21128	no	up
VIT_200s0174g00200	1.00337	no	up	1.04789	no	up	1.01621	no	up
VIT_200s0174g00210	1	no test	no test	1	no test	no test	1	no test	no test
VIT_200s0174g00220	1	no test	no test	1	no test	no test	1	no test	no test
VIT_200s0174g00230	1	no test	no test	1	no test	no test	0.516704	no	down
VIT_200s0174g00240	0.543386	no	down	1	no test	no test	1	no test	no test
VIT_200s0174g00250	1.0809	no	up	0.117117	no	down	0.0786982	no	down
VIT_200s0174g00260	0.850954	no	down	0.889952	no	down	0.809206	no	down
VIT_200s0174g00270	1	no test	no test	1	no test	no test	1	no test	no test
VIT_200s0174g00280	1	no test	no test	1	no test	no test	1	no test	no test
VIT_200s0174g00290	1.25105	no	up	1.36186	no	up	1.10499	no	up
VIT_200s0174g00300	0.931485	no	down	1.03583	no	up	0.875888	no	down
VIT_200s0174g00310	0.750159	no	down	1.02455	no	up	1.18829	no	up
VIT_200s0174g00320	0.864276	no	down	1.08332	no	up	1.11557	no	up
VIT_200s0174g00330	1.46015	no	up	0.975245	no	down	0.590878	no	down
VIT_200s0179g00005	1	no test	no test	1	no test	no test	1	no test	no test
VIT_200s0179g00010	1	no test	no test	1	no test	no test	1	no test	no test
VIT_200s0179g00020	1	no test	no test	1	no test	no test	1	no test	no test
VIT_200s0179g00030	1	no test	no test	1	no test	no test	1	no test	no test
VIT_200s0179g00040	1	no test	no test	1	no test	no test	0.516704	no	down
VIT_200s0179g00050	1	no test	no test	1	no test	no test	1	no test	no test
VIT_200s0179g00060	1	no test	no test	1	no test	no test	1	no test	no test
VIT_200s0179g00070	1	no test	no test	1	no test	no test	1	no test	no test
VIT_200s0179g00080	1	no test	no test	1	no test	no test	2.03985	no	up
VIT_200s0179g00090	0.600127	no	down	0.65714	no	down	0.75753	no	down
VIT_200s0179g00100	0.597487	no	down	0.875793	no	down	0.721818	no	down
VIT_200s0179g00110	1.47249	no	up	1.48959	no	up	1.17007	no	up
VIT_200s0179g00130	1.13281	no	up	0.99396	no	down	0.866021	no	down
VIT_200s0179g00140	26.9696	no	up	0.0421959	no	down	0.0361673	no	down
VIT_200s0179g00150	1.77412	no	up	1.73113	no	up	2.68525	no	up
VIT_200s0179g00160	2.45336	no	up	1.68551	no	up	2.70474	no	up
VIT_200s0179g00170	1	no test	no test	2.04147	no	up	5.58842	no	up
VIT_200s0179g00180	1.23867	no	up	0.775685	no	down	1.12227	no	up
VIT_200s0179g00190	1.00061	no	up	1.00211	no	up	1.11472	no	up
VIT_200s0179g00200	0.543386	no	down	0.530434	no	down	3.22124	no	up
VIT_200s0179g00210	1.01764	no	up	1.19766	no	up	0.908501	no	down
VIT_200s0179g00220	2.06606	no	up	0.886811	no	down	1.36002	no	up
VIT_200s0179g00230	1	no test	no test	1	no test	no test	1	no test	no test
VIT_200s0179g00240	0.834474	no	down	1.23732	no	up	1.47389	no	up
VIT_200s0179g00250	1	no test	no test	1	no test	no test	1	no test	no test
VIT_200s0179g00260	1.56815	no	up	1.22937	no	up	1.14996	no	up
VIT_200s0179g00270	1.29986	no	up	0.977018	no	down	0.639876	no	down
VIT_200s0179g00280	1	no test	no test	1	no test	no test	0.516704	no	down
VIT_200s0179g00290	0.974346	no	down	0.956636	no	down	0.93686	no	down
VIT_200s0179g00300	0.889784	no	down	0.852476	no	down	0.94463	no	down
VIT_200s0179g00310	1	no test	no test	1	no test	no test	1	no test	no test
VIT_200s0179g00320	1.19428	no	up	1.13289	no	up	0.490819	yes	down
VIT_200s0179g00330	1	no test	no test	1	no test	no test	1	no test	no test
VIT_200s0179g00340	0.295531	no	down	2.77861	no	up	5.49158	no	up
VIT_200s0179g00350	1.17321	no	up	1.08791	no	up	0.829559	no	down
VIT_200s0179g00360	0.84114	no	down	0.56291	no	down	0.565066	no	down
VIT_200s0179g00370	0.518946	no	down	0.0773076	no	down	0.184631	no	down
VIT_200s0179g00380	0.441806	no	down	0.192987	no	down	0.506286	no	down
VIT_200s0181g00003	1	no test	no test	1	no test	no test	1	no test	no test
VIT_200s0181g00006	1	no test	no test	1	no test	no test	1	no test	no test
VIT_200s0181g00010	0.160254	yes	down	0.242682	yes	down	0.665427	no	down
VIT_200s0181g00020	0.832197	no	down	0.940349	no	down	0.70454	no	down
VIT_200s0181g00030	0.961376	no	down	1.57417	no	up	1.34225	no	up
VIT_200s0181g00040	1.18114	no	up	1.39273	no	up	0.813646	no	down
VIT_200s0181g00045	1	no test	no test	0.500172	no	down	1	no test	no test
VIT_200s0181g00050	0.525579	no	down	0.707553	no	down	1.54707	no	up
VIT_200s0181g00070	1.20904	no	up	0.960327	no	down	0.804127	no	down
VIT_200s0181g00080	1.29733	no	up	1.09104	no	up	1.31867	no	up
VIT_200s0181g00085	1	no test	no test	2.04147	no	up	1.96015	no	up
VIT_200s0181g00090	0.543386	no	down	0.216214	no	down	2.5896	no	up
VIT_200s0181g00100	1.11266	no	up	1.1791	no	up	1.3503	no	up
VIT_200s0181g00110	1	no test	no test	1	no test	no test	1	no test	no test
VIT_200s0181g00120	1.27883	no	up	1.24454	no	up	1.2727	no	up
VIT_200s0181g00130	1.01058	no	up	1.01657	no	up	1.16485	no	up
VIT_200s0181g00140	0.932974	no	down	0.909942	no	down	1.36517	no	up
VIT_200s0181g00150	1.01456	no	up	1.00564	no	up	1.22046	no	up
VIT_200s0181g00160	1.1858	no	up	0.781566	no	down	0.854601	no	down
VIT_200s0181g00170	0.701341	no	down	1.25623	no	up	2.48228	no	up
VIT_200s0181g00175	1	no test	no test	1	no test	no test	1	no test	no test
VIT_200s0181g00180	0.379266	no	down	0.120271	no	down	0.119453	no	down
VIT_200s0181g00190	0.546224	no	down	0.899012	no	down	2.10665	no	up
VIT_200s0181g00195	1.77696	no	up	1.92329	no	up	0.603204	no	down
VIT_200s0181g00200	0.146217	no	down	0.155983	no	down	0.184631	no	down
VIT_200s0181g00210	1.23297	no	up	1.04095	no	up	1.15173	no	up
VIT_200s0181g00220	0.738195	no	down	1.32602	no	up	0.979189	no	down
VIT_200s0181g00230	1.17163	no	up	0.932336	no	down	1.15725	no	up
VIT_200s0181g00240	1.17885	no	up	1.10249	no	up	1.25122	no	up
VIT_200s0181g00250	1.03924	no	up	1.61102	no	up	1.34106	no	up
VIT_200s0181g00260	0.800013	no	down	0.865661	no	down	0.581089	no	down
VIT_200s0183g00005	1	no test	no test	1	no test	no test	1.96015	no	up
VIT_200s0183g00010	1	no test	no test	1	no test	no test	1	no test	no test
VIT_200s0183g00020	1	no test	no test	1	no test	no test	1	no test	no test
VIT_200s0183g00025	1	no test	no test	1	no test	no test	1	no test	no test
VIT_200s0183g00030	1.05836	no	up	1	no test	no test	1	no test	no test
VIT_200s0183g00040	1	no test	no test	1	no test	no test	1	no test	no test
VIT_200s0183g00050	0.820272	no	down	1.03984	no	up	1.47245	no	up
VIT_200s0183g00060	0.435435	no	down	0.81138	no	down	0.864936	no	down
VIT_200s0183g00070	1	no test	no test	1	no test	no test	1	no test	no test
VIT_200s0183g00100	1	no test	no test	1	no test	no test	1	no test	no test
VIT_200s0183g00130	1	no test	no test	1	no test	no test	1	no test	no test
VIT_200s0183g00140	1	no test	no test	1	no test	no test	1	no test	no test
VIT_200s0183g00150	1	no test	no test	1	no test	no test	1	no test	no test
VIT_200s0183g00160	1	no test	no test	1	no test	no test	1	no test	no test
VIT_200s0183g00180	1	no test	no test	1	no test	no test	1	no test	no test
VIT_200s0183g00200	1	no test	no test	1	no test	no test	1	no test	no test
VIT_200s0183g00210	1	no test	no test	1	no test	no test	1	no test	no test
VIT_200s0183g00220	1	no test	no test	1	no test	no test	1	no test	no test
VIT_200s0183g00230	1	no test	no test	1	no test	no test	1	no test	no test
VIT_200s0183g00240	2.06137	no	up	1.04814	no	up	0.196022	no	down
VIT_200s0183g00250	1	no test	no test	3.96527	no	up	1.65776	no	up
VIT_200s0184g00010	1.28186	no	up	0.800821	no	down	1.10709	no	up
VIT_200s0184g00020	1.26284	no	up	1.02792	no	up	1.30217	no	up
VIT_200s0184g00030	1.02764	no	up	1.07261	no	up	1.04842	no	up
VIT_200s0184g00040	1.02515	no	up	1.58517	no	up	2.05663	no	up
VIT_200s0184g00050	1.30143	no	up	0.950176	no	down	1.0494	no	up
VIT_200s0184g00060	2.14333	no	up	1.11537	no	up	0.770178	no	down
VIT_200s0184g00062	1	no test	no test	1	no test	no test	1	no test	no test
VIT_200s0184g00064	1	no test	no test	1	no test	no test	1	no test	no test
VIT_200s0184g00066	1	no test	no test	1	no test	no test	1	no test	no test
VIT_200s0184g00070	1	no test	no test	1	no test	no test	1	no test	no test
VIT_200s0184g00100	1	no test	no test	1	no test	no test	1	no test	no test
VIT_200s0184g00102	1	no test	no test	1	no test	no test	1	no test	no test
VIT_200s0184g00104	1	no test	no test	1	no test	no test	1	no test	no test
VIT_200s0184g00106	1	no test	no test	1	no test	no test	1	no test	no test
VIT_200s0184g00110	0.180677	no	down	1.04814	no	up	3.22124	no	up
VIT_200s0184g00120	0.923719	no	down	0.829674	no	down	0.284677	yes	down
VIT_200s0184g00130	1	no test	no test	1	no test	no test	1	no test	no test
VIT_200s0184g00140	1	no test	no test	1	no test	no test	1	no test	no test
VIT_200s0184g00160	1	no test	no test	1	no test	no test	1	no test	no test
VIT_200s0184g00170	1	no test	no test	1	no test	no test	0.516704	no	down
VIT_200s0184g00180	2.08421	no	up	1.12274	no	up	0.498922	no	down
VIT_200s0184g00190	1.45786	no	up	1.14495	no	up	1.18486	no	up
VIT_200s0184g00200	0.176973	no	down	3.62757	no	up	7.8851	no	up
VIT_200s0184g00210	1.55716	no	up	1.2115	no	up	1.39458	no	up
VIT_200s0184g00220	1	no test	no test	1	no test	no test	1	no test	no test
VIT_200s0184g00230	1	no test	no test	1	no test	no test	1	no test	no test
VIT_200s0186g00010	1.10557	no	up	1.22182	no	up	1.4676	no	up
VIT_200s0186g00020	1.23198	no	up	1.04958	no	up	1.16553	no	up
VIT_200s0186g00050	1	no test	no test	1	no test	no test	1	no test	no test
VIT_200s0186g00070	1	no test	no test	1	no test	no test	1	no test	no test
VIT_200s0186g00080	1.31338	no	up	1.21312	no	up	1.27137	no	up
VIT_200s0186g00090	1.92064	no	up	0.99242	no	down	1.17679	no	up
VIT_200s0186g00100	1	no test	no test	1	no test	no test	1	no test	no test
VIT_200s0186g00110	1	no test	no test	1	no test	no test	1	no test	no test
VIT_200s0187g00005	0.780896	no	down	1.9508	no	up	1.96352	no	up
VIT_200s0187g00010	1	no test	no test	0.538141	no	down	1.96015	no	up
VIT_200s0187g00020	1	no test	no test	0.538141	no	down	1	no test	no test
VIT_200s0187g00030	0.308012	no	down	1.04412	no	up	0.885366	no	down
VIT_200s0187g00040	0.713668	no	down	1.08392	no	up	1.26775	no	up
VIT_200s0187g00050	0.233089	yes	down	0.322033	yes	down	0.747744	no	down
VIT_200s0187g00060	0.472197	yes	down	0.650218	no	down	0.529415	no	down
VIT_200s0187g00070	4.0008	no	up	0.347798	no	down	0.261444	no	down
VIT_200s0187g00080	0.657859	no	down	0.730296	no	down	0.752745	no	down
VIT_200s0187g00090	0.535314	no	down	0.409748	no	down	0.3765	no	down
VIT_200s0187g00100	1	no test	no test	1	no test	no test	1	no test	no test
VIT_200s0187g00105	1	no test	no test	1	no test	no test	1	no test	no test
VIT_200s0187g00110	1.34216	no	up	1.25316	no	up	1.41944	no	up
VIT_200s0187g00120	1.5808	no	up	1.84824	no	up	3.22124	no	up
VIT_200s0187g00130	1.3387	no	up	0.511849	no	down	0.527592	no	down
VIT_200s0187g00140	1	no test	no test	1	no test	no test	1	no test	no test
VIT_200s0187g00150	1.05901	no	up	1.02505	no	up	0.791954	no	down
VIT_200s0187g00160	1.30715	no	up	0.620757	no	down	0.601279	no	down
VIT_200s0187g00170	1.36682	no	up	1.19402	no	up	2.1614	no	up
VIT_200s0187g00180	1	no test	no test	1	no test	no test	1	no test	no test
VIT_200s0187g00190	1.10274	no	up	1.01162	no	up	1.28849	no	up
VIT_200s0187g00200	1.14576	no	up	1.1555	no	up	1.40109	no	up
VIT_200s0187g00210	0.410866	yes	down	0.778651	no	down	0.763993	no	down
VIT_200s0187g00220	1.12176	no	up	1.0591	no	up	1.32417	no	up
VIT_200s0187g00230	1	no test	no test	1	no test	no test	1	no test	no test
VIT_200s0187g00235	1	no test	no test	0.271674	no	down	1.94671	no	up
VIT_200s0187g00240	1.17444	no	up	1.1971	no	up	1.04953	no	up
VIT_200s0187g00250	0.845554	no	down	0.93028	no	down	2.131	no	up
VIT_200s0187g00260	1	no test	no test	0.538141	no	down	3.50526	no	up
VIT_200s0187g00270	1.45162	no	up	1.07313	no	up	1.53042	no	up
VIT_200s0187g00280	1.32701	no	up	1.23379	no	up	0.989779	no	down
VIT_200s0187g00290	1	no test	no test	0.13537	no	down	1	no test	no test
VIT_200s0187g00300	0.945204	no	down	0.917565	no	down	1.91241	no	up
VIT_200s0187g00305	1	no test	no test	2.04147	no	up	1	no test	no test
VIT_200s0187g00310	1.1579	no	up	0.993178	no	down	1.63345	no	up
VIT_200s0187g00320	1.41467	no	up	1.17559	no	up	0.998797	no	down
VIT_200s0187g00330	1.89756	no	up	1.10985	no	up	0.990164	no	down
VIT_200s0187g00340	0.96291	no	down	0.869908	no	down	1.02392	no	up
VIT_200s0187g00350	0.955999	no	down	0.989738	no	down	0.901438	no	down
VIT_200s0187g00360	1.3469	no	up	1.39355	no	up	1.26619	no	up
VIT_200s0187g00370	1	no test	no test	1	no test	no test	1	no test	no test
VIT_200s0187g00380	0.779863	no	down	1.16491	no	up	1.07661	no	up
VIT_200s0188g00010	2.25788	no	up	9.24744	no	up	0.322079	no	down
VIT_200s0188g00030	0.525524	no	down	0.571899	no	down	0.596052	no	down
VIT_200s0188g00040	2.06137	no	up	1.95739	no	up	1.96015	no	up
VIT_200s0188g00043	1	no test	no test	1	no test	no test	1.96015	no	up
VIT_200s0188g00046	1	no test	no test	1	no test	no test	1.96015	no	up
VIT_200s0188g00050	0.543386	no	down	1	no test	no test	1	no test	no test
VIT_200s0188g00070	1	no test	no test	1	no test	no test	1	no test	no test
VIT_200s0188g00080	0.934726	no	down	1.4027	no	up	0.414589	no	down
VIT_200s0188g00085	1	no test	no test	0.538141	no	down	1	no test	no test
VIT_200s0188g00090	1	no test	no test	0.538141	no	down	1	no test	no test
VIT_200s0188g00100	1.53594	no	up	2.78578	no	up	2.08566	no	up
VIT_200s0188g00110	1.24544	no	up	1.27046	no	up	1.32667	no	up
VIT_200s0188g00120	2.5255	no	up	0.67267	no	down	1	no test	no test
VIT_200s0188g00130	1	no test	no test	2.04147	no	up	1	no test	no test
VIT_200s0188g00140	1	no test	no test	1	no test	no test	1	no test	no test
VIT_200s0188g00150	2.06137	no	up	0.535692	no	down	1.8695	no	up
VIT_200s0188g00160	1.42773	no	up	1.79142	no	up	1.41715	no	up
VIT_200s0188g00170	1	no test	no test	3.88884	no	up	1	no test	no test
VIT_200s0188g00180	1	no test	no test	1	no test	no test	1	no test	no test
VIT_200s0188g00183	1	no test	no test	1	no test	no test	1	no test	no test
VIT_200s0188g00186	1	no test	no test	1	no test	no test	1	no test	no test
VIT_200s0188g00190	0.296704	no	down	1.06653	no	up	1.91443	no	up
VIT_200s0188g00200	1	no test	no test	1	no test	no test	1	no test	no test
VIT_200s0188g00210	1.11977	no	up	1.17775	no	up	0.997727	no	down
VIT_200s0188g00220	1	no test	no test	1	no test	no test	1	no test	no test
VIT_200s0188g00222	1.05836	no	up	7.51726	no	up	0.336833	no	down
VIT_200s0188g00224	1	no test	no test	1	no test	no test	1	no test	no test
VIT_200s0188g00226	1	no	no change	3.62757	no	up	1	no	no change
VIT_200s0188g00230	1	no test	no test	1	no test	no test	1	no test	no test
VIT_200s0189g00010	0.408353	yes	down	0.386579	yes	down	0.231499	yes	down
VIT_200s0189g00020	0.970702	no	down	1.01419	no	up	1.34075	no	up
VIT_200s0189g00040	0.543386	no	down	2.07282	no	up	1	no test	no test
VIT_200s0189g00050	1.43578	no	up	1.23683	no	up	1.66875	no	up
VIT_200s0189g00060	1	no test	no test	1	no test	no test	1	no test	no test
VIT_200s0189g00070	1	no test	no test	1	no test	no test	1	no test	no test
VIT_200s0189g00080	1.00914	no	up	0.787719	no	down	1.26858	no	up
VIT_200s0189g00090	0.855205	no	down	1.03572	no	up	1.18831	no	up
VIT_200s0189g00100	1	no test	no test	0.538141	no	down	1.96015	no	up
VIT_200s0189g00110	1	no test	no test	1	no test	no test	1	no test	no test
VIT_200s0192g00010	1	no test	no test	1	no test	no test	1	no test	no test
VIT_200s0192g00020	1	no test	no test	1	no test	no test	1	no test	no test
VIT_200s0192g00030	1	no test	no test	1	no test	no test	1	no test	no test
VIT_200s0192g00040	1	no test	no test	1	no test	no test	1	no test	no test
VIT_200s0192g00060	1	no test	no test	1	no test	no test	1	no test	no test
VIT_200s0192g00070	1	no test	no test	1	no test	no test	1	no test	no test
VIT_200s0192g00090	1	no test	no test	1	no test	no test	1	no test	no test
VIT_200s0192g00100	1	no test	no test	1	no test	no test	1	no test	no test
VIT_200s0192g00120	1	no test	no test	1	no test	no test	1	no test	no test
VIT_200s0192g00130	0.468273	no	down	0.769888	no	down	0.269575	no	down
VIT_200s0192g00140	1	no test	no test	1	no test	no test	1	no test	no test
VIT_200s0193g00010	4.74318	no	up	1.59528	no	up	1.31894	no	up
VIT_200s0193g00020	1	no test	no test	1	no test	no test	1	no test	no test
VIT_200s0193g00030	1.4562	no	up	0.993302	no	down	1.23894	no	up
VIT_200s0193g00040	1	no test	no test	1	no test	no test	1	no test	no test
VIT_200s0193g00050	1	no test	no test	1	no test	no test	1	no test	no test
VIT_200s0193g00080	1.08634	no	up	0.476263	no	down	0.21219	yes	down
VIT_200s0193g00085	0.382699	no	down	1.40992	no	up	2.81713	no	up
VIT_200s0193g00090	0.543386	no	down	1.94858	no	up	1	no test	no test
VIT_200s0193g00093	2.06137	no	up	1.99223	no	up	3.50526	no	up
VIT_200s0193g00096	1	no test	no test	1	no test	no test	1	no test	no test
VIT_200s0193g00100	1	no test	no test	1	no test	no test	1	no test	no test
VIT_200s0193g00110	1.09018	no	up	0.623273	no	down	0.81087	no	down
VIT_200s0193g00140	1	no test	no test	1	no test	no test	1	no test	no test
VIT_200s0193g00144	1	no test	no test	1	no test	no test	1	no test	no test
VIT_200s0193g00146	1	no test	no test	1	no test	no test	1	no test	no test
VIT_200s0193g00150	1	no test	no test	1	no test	no test	1	no test	no test
VIT_200s0193g00160	1.41995	no	up	0.916694	no	down	0.983537	no	down
VIT_200s0193g00165	0.378061	no	down	0.220384	no	down	0.258337	no	down
VIT_200s0193g00170	1	no test	no test	1	no test	no test	1	no test	no test
VIT_200s0194g00010	0.816747	no	down	0.630119	no	down	0.632462	no	down
VIT_200s0194g00020	1.13874	no	up	0.745652	no	down	1.01626	no	up
VIT_200s0194g00030	0.911913	no	down	0.979443	no	down	1.02698	no	up
VIT_200s0194g00050	1.17667	no	up	1.15559	no	up	1.03582	no	up
VIT_200s0194g00060	1.07681	no	up	0.846724	no	down	1.01197	no	up
VIT_200s0194g00070	1.0099	no	up	1.1625	no	up	0.864095	no	down
VIT_200s0194g00080	0.434209	yes	down	0.858788	no	down	0.458788	yes	down
VIT_200s0194g00090	0.937054	no	down	0.936557	no	down	0.876802	no	down
VIT_200s0194g00100	0.923697	no	down	1.28138	no	up	1.00927	no	up
VIT_200s0194g00110	0.926067	no	down	1.22057	no	up	1.35279	no	up
VIT_200s0194g00120	2.06137	no	up	3.88884	no	up	3.79534	no	up
VIT_200s0194g00130	1.09047	no	up	1.04659	no	up	1.04691	no	up
VIT_200s0194g00140	0.995034	no	down	0.636949	no	down	0.934214	no	down
VIT_200s0194g00150	1	no test	no test	1	no test	no test	1	no test	no test
VIT_200s0194g00155	0.61407	no	down	0.964353	no	down	0.583853	no	down
VIT_200s0194g00160	1.13892	no	up	0.520678	no	down	0.347664	yes	down
VIT_200s0194g00170	1	no test	no test	1	no test	no test	1	no test	no test
VIT_200s0194g00180	9.70711	no	up	1	no test	no test	3.06627	no	up
VIT_200s0194g00190	1.67476	no	up	1.60084	no	up	1.36571	no	up
VIT_200s0194g00200	1.03522	no	up	0.936489	no	down	0.8798	no	down
VIT_200s0194g00210	0.879469	no	down	0.615042	no	down	0.187502	yes	down
VIT_200s0194g00220	0.133077	no	down	0.577882	no	down	1	no test	no test
VIT_200s0194g00230	1	no test	no test	1	no test	no test	1	no test	no test
VIT_200s0194g00240	2.06137	no	up	1.91599	no	up	1	no test	no test
VIT_200s0194g00250	0.839212	no	down	0.661555	no	down	0.320511	yes	down
VIT_200s0194g00260	0.269644	yes	down	0.661681	no	down	0.562014	no	down
VIT_200s0194g00270	0.91316	no	down	0.909032	no	down	0.509006	no	down
VIT_200s0194g00280	0.330555	no	down	1	no test	no test	1.96015	no	up
VIT_200s0194g00290	1	no test	no test	0.538141	no	down	1	no test	no test
VIT_200s0194g00300	1.75178	no	up	1.09315	no	up	0.650145	no	down
VIT_200s0194g00310	0.906891	no	down	1.29707	no	up	1.35996	no	up
VIT_200s0194g00320	0.543386	no	down	0.530354	no	down	0.174332	no	down
VIT_200s0194g00330	15.0251	no	up	0.548578	no	down	2.03985	no	up
VIT_200s0194g00340	1.60731	no	up	0.927592	no	down	0.768745	no	down
VIT_200s0194g00345	1	no test	no test	1	no test	no test	1	no test	no test
VIT_200s0194g00350	1	no	no change	0.538141	no	down	1	no test	no test
VIT_200s0194g00360	1	no test	no test	1	no test	no test	1	no test	no test
VIT_200s0194g00380	1	no test	no test	1	no test	no test	1	no test	no test
VIT_200s0198g00010	1.2374	no	up	4.3615	no	up	0.728263	no	down
VIT_200s0198g00020	2.42666	no	up	0.312139	no	down	1.05254	no	up
VIT_200s0198g00030	5.56311	no	up	1.04814	no	up	3.98085	no	up
VIT_200s0198g00040	0.728261	no	down	1.38377	no	up	1.41644	no	up
VIT_200s0198g00050	1	no test	no test	1	no test	no test	1	no test	no test
VIT_200s0198g00060	0.855714	no	down	0.643354	no	down	1.27974	no	up
VIT_200s0198g00090	1	no test	no test	1	no test	no test	1	no test	no test
VIT_200s0198g00100	1	no test	no test	1	no test	no test	1.96015	no	up
VIT_200s0198g00110	1	no test	no test	1	no test	no test	1	no test	no test
VIT_200s0198g00120	1.21315	no	up	1.25041	no	up	0.408157	no	down
VIT_200s0198g00130	0.543386	no	down	1.07154	no	up	0.516704	no	down
VIT_200s0198g00135	1.22224	no	up	1.5525	no	up	1.37528	no	up
VIT_200s0198g00140	1.02928	no	up	0.974746	no	down	1.08964	no	up
VIT_200s0198g00150	0.543386	no	down	1	no test	no test	1	no test	no test
VIT_200s0198g00160	0.266494	no	down	0.537369	no	down	1	no test	no test
VIT_200s0198g00170	0.952872	no	down	0.974841	no	down	0.847054	no	down
VIT_200s0198g00180	1.8533	no	up	1.22382	no	up	2.22733	yes	up
VIT_200s0199g00010	1	no test	no test	1	no test	no test	1	no test	no test
VIT_200s0199g00020	1.04367	no	up	1.16608	no	up	1.21867	no	up
VIT_200s0199g00030	1.0843	no	up	1.15027	no	up	1.01114	no	up
VIT_200s0199g00040	0.65855	no	down	0.942278	no	down	2.27373	yes	up
VIT_200s0199g00050	1	no test	no test	1	no test	no test	1	no test	no test
VIT_200s0199g00060	1	no test	no test	1	no test	no test	1	no test	no test
VIT_200s0199g00070	0.415806	no	down	1.01504	no	up	0.655168	no	down
VIT_200s0199g00080	0.993503	no	down	1.56258	no	up	1.36082	no	up
VIT_200s0199g00090	0.667804	no	down	1.65385	no	up	0.953686	no	down
VIT_200s0199g00100	1.15035	no	up	2.60954	no	up	0.100973	no	down
VIT_200s0199g00110	0.840619	no	down	0.768666	no	down	0.795749	no	down
VIT_200s0199g00120	0.906456	no	down	0.937374	no	down	0.89034	no	down
VIT_200s0199g00130	1.03394	no	up	1.2399	no	up	1.04831	no	up
VIT_200s0199g00140	0.863218	no	down	0.817482	no	down	0.541206	no	down
VIT_200s0199g00150	0.815063	no	down	0.728302	no	down	0.76033	no	down
VIT_200s0199g00160	0.972823	no	down	1.25621	no	up	0.888259	no	down
VIT_200s0199g00170	0.92263	no	down	1.28496	no	up	0.954564	no	down
VIT_200s0199g00190	0.916789	no	down	0.87682	no	down	0.748045	no	down
VIT_200s0199g00200	1	no test	no test	1	no test	no test	1	no test	no test
VIT_200s0199g00210	2.05151	no	up	1.03387	no	up	0.278647	no	down
VIT_200s0199g00220	0.796849	no	down	1.50092	no	up	0.953292	no	down
VIT_200s0199g00225	1	no test	no test	1	no test	no test	1	no test	no test
VIT_200s0199g00240	0.771235	no	down	1.12119	no	up	1.58119	no	up
VIT_200s0199g00245	1	no test	no test	1	no test	no test	1	no test	no test
VIT_200s0199g00250	0.437382	no	down	0.75621	no	down	0.910823	no	down
VIT_200s0199g00260	1.13864	no	up	0.931236	no	down	1.37185	no	up
VIT_200s0199g00270	0.847608	no	down	0.784339	no	down	1.16171	no	up
VIT_200s0199g00280	1	no test	no test	1	no test	no test	1	no test	no test
VIT_200s0199g00290	1	no test	no test	1	no test	no test	1	no test	no test
VIT_200s0199g00300	0.967883	no	down	0.783638	no	down	1.1448	no	up
VIT_200s0199g00310	3.04478	yes	up	1.75904	no	up	1.29371	no	up
VIT_200s0201g00010	1	no test	no test	1	no test	no test	1	no test	no test
VIT_200s0201g00020	2.86407	no	up	1.62619	no	up	1.69499	no	up
VIT_200s0201g00030	1	no test	no test	1	no test	no test	1	no test	no test
VIT_200s0201g00060	0.920981	no	down	1.21386	no	up	1.36474	no	up
VIT_200s0201g00070	1.14031	no	up	0.94675	no	down	1.06491	no	up
VIT_200s0201g00080	1	no test	no test	1	no test	no test	1	no test	no test
VIT_200s0201g00083	1	no test	no test	1	no test	no test	1	no test	no test
VIT_200s0201g00086	1	no test	no test	1	no test	no test	1	no test	no test
VIT_200s0201g00090	1	no test	no test	1	no test	no test	1	no test	no test
VIT_200s0202g00020	0.543386	no	down	3.51779	no	up	0.993911	no	down
VIT_200s0202g00025	2.05151	no	up	1.95734	no	up	1.96015	no	up
VIT_200s0202g00030	0.397124	no	down	1.08027	no	up	2.23224	no	up
VIT_200s0202g00035	1.65788	no	up	0.51853	no	down	0.622715	no	down
VIT_200s0202g00040	1.20353	no	up	1.0322	no	up	0.334938	no	down
VIT_200s0202g00050	1	no test	no test	1	no test	no test	1	no test	no test
VIT_200s0202g00060	1.59091	no	up	1.4422	no	up	1.37783	no	up
VIT_200s0202g00070	1	no test	no test	1	no test	no test	1	no test	no test
VIT_200s0202g00080	1	no test	no test	1	no test	no test	1	no test	no test
VIT_200s0202g00090	1	no test	no test	1	no test	no test	1	no test	no test
VIT_200s0203g00003	1	no test	no test	1	no test	no test	1	no test	no test
VIT_200s0203g00006	1	no test	no test	1	no test	no test	1	no test	no test
VIT_200s0203g00010	0.543386	no	down	1	no test	no test	1	no test	no test
VIT_200s0203g00015	1	no test	no test	1	no test	no test	1	no test	no test
VIT_200s0203g00020	15.5337	yes	up	1.14234	no	up	1.09964	no	up
VIT_200s0203g00030	0.28184	no	down	0.538141	no	down	3.50526	no	up
VIT_200s0203g00040	1.15063	no	up	0.823285	no	down	0.824405	no	down
VIT_200s0203g00050	1.0819	no	up	0.728723	no	down	1.09271	no	up
VIT_200s0203g00060	0.829554	no	down	0.540332	no	down	0.674648	no	down
VIT_200s0203g00070	5.78888	no	up	0.538141	no	down	1	no test	no test
VIT_200s0203g00080	1	no test	no test	1	no test	no test	1	no test	no test
VIT_200s0203g00090	1	no test	no test	1	no test	no test	1	no test	no test
VIT_200s0203g00100	1.00544	no	up	1.12577	no	up	1.05358	no	up
VIT_200s0203g00110	1.24945	no	up	1.15172	no	up	1.41743	no	up
VIT_200s0203g00120	0.833631	no	down	0.686129	no	down	0.530919	no	down
VIT_200s0203g00125	1	no test	no test	1	no test	no test	1	no test	no test
VIT_200s0203g00130	0.384956	no	down	0.496416	no	down	0.349186	no	down
VIT_200s0203g00140	0.650436	no	down	0.465024	yes	down	0.357463	yes	down
VIT_200s0203g00150	0.605693	no	down	0.451861	yes	down	0.451741	yes	down
VIT_200s0203g00160	1	no test	no test	0.538141	no	down	1.96015	no	up
VIT_200s0203g00170	6.01232	no	up	1	no test	no test	1	no test	no test
VIT_200s0203g00180	0.952162	no	down	0.997861	no	down	0.88935	no	down
VIT_200s0203g00190	0.970136	no	down	1.08869	no	up	1.10583	no	up
VIT_200s0203g00200	0.946717	no	down	1.06749	no	up	0.984715	no	down
VIT_200s0203g00210	0.628549	no	down	0.83255	no	down	1.07555	no	up
VIT_200s0203g00220	1.76154	no	up	0.960829	no	down	0.796039	no	down
VIT_200s0204g00010	1.05836	no	up	1.8658	no	up	0.212817	no	down
VIT_200s0204g00020	0.906959	no	down	0.830462	no	down	0.811376	no	down
VIT_200s0204g00030	1	no test	no test	2.04147	no	up	1	no test	no test
VIT_200s0204g00040	1.16316	no	up	1.15248	no	up	1.46683	no	up
VIT_200s0204g00070	0.879162	no	down	1.04542	no	up	1.12306	no	up
VIT_200s0204g00080	0.962807	no	down	1.07596	no	up	0.407632	yes	down
VIT_200s0204g00110	0.928987	no	down	0.988094	no	down	0.977911	no	down
VIT_200s0204g00120	1.10283	no	up	1.67539	no	up	2.26118	no	up
VIT_200s0204g00130	5.88922	no	up	0.517128	no	down	1.39778	no	up
VIT_200s0204g00150	1	no test	no test	1	no test	no test	1	no test	no test
VIT_200s0204g00160	1	no test	no test	1	no test	no test	1	no test	no test
VIT_200s0204g00170	0.86685	no	down	0.874329	no	down	0.896603	no	down
VIT_200s0204g00175	1	no test	no test	1	no test	no test	1	no test	no test
VIT_200s0204g00180	1	no test	no test	1	no test	no test	1	no test	no test
VIT_200s0204g00210	1	no test	no test	1	no test	no test	1	no test	no test
VIT_200s0204g00215	1	no test	no test	1	no test	no test	1	no test	no test
VIT_200s0204g00220	0.951086	no	down	0.934318	no	down	0.964608	no	down
VIT_200s0204g00230	1	no test	no test	1	no test	no test	1	no test	no test
VIT_200s0207g00010	1.90193	no	up	1.45409	no	up	0.480672	yes	down
VIT_200s0207g00020	1.15203	no	up	0.975575	no	down	1.0686	no	up
VIT_200s0207g00040	1	no test	no test	0.538141	no	down	1	no test	no test
VIT_200s0207g00050	0.822294	no	down	0.685475	no	down	1.52991	no	up
VIT_200s0207g00060	1	no test	no test	1	no test	no test	1	no test	no test
VIT_200s0207g00080	1.06688	no	up	1.01996	no	up	1.05336	no	up
VIT_200s0207g00090	1.17442	no	up	1.31905	no	up	1.19384	no	up
VIT_200s0207g00100	1.18682	no	up	1.24057	no	up	1.30435	no	up
VIT_200s0207g00110	0.930771	no	down	0.87958	no	down	0.852169	no	down
VIT_200s0207g00120	0.530065	no	down	0.782886	no	down	0.267499	no	down
VIT_200s0207g00130	0.445178	no	down	0.555946	no	down	0.0364382	no	down
VIT_200s0207g00135	0.640125	no	down	0.687618	no	down	0.825756	no	down
VIT_200s0207g00140	1.06129	no	up	1	no test	no test	0.516704	no	down
VIT_200s0207g00150	0.640708	no	down	1.58781	no	up	2.0388	no	up
VIT_200s0207g00160	0.190016	no	down	1	no test	no test	1	no test	no test
VIT_200s0207g00170	0.502296	no	down	0.937054	no	down	0.877097	no	down
VIT_200s0207g00180	0.129491	no	down	1.05581	no	up	1.03884	no	up
VIT_200s0207g00190	0.685943	no	down	0.946389	no	down	0.891269	no	down
VIT_200s0207g00200	1.48154	no	up	0.648685	no	down	1.33559	no	up
VIT_200s0207g00210	0.644826	no	down	0.499987	yes	down	0.244092	yes	down
VIT_200s0207g00220	1.20217	no	up	1.18137	no	up	1.65818	no	up
VIT_200s0207g00230	1.64668	no	up	1.20286	no	up	0.736494	no	down
VIT_200s0207g00240	1.09017	no	up	1.04027	no	up	1.02001	no	up
VIT_200s0207g00250	0.819023	no	down	0.738992	no	down	1.09507	no	up
VIT_200s0207g00260	0.852449	no	down	0.54289	no	down	0.467724	yes	down
VIT_200s0207g00270	0.543461	no	down	0.636878	no	down	0.703622	no	down
VIT_200s0207g00280	0.84066	no	down	1.08733	no	up	0.830088	no	down
VIT_200s0207g00290	1	no test	no test	1	no test	no test	1	no test	no test
VIT_200s0207g00300	2.02329	no	up	3.29801	no	up	4.53477	no	up
VIT_200s0208g00020	1	no test	no test	1	no test	no test	1	no test	no test
VIT_200s0208g00030	1	no test	no test	1	no test	no test	1	no test	no test
VIT_200s0208g00040	0.447722	no	down	0.411908	no	down	1.25034	no	up
VIT_200s0208g00050	1.29505	no	up	0.92189	no	down	0.758674	no	down
VIT_200s0208g00060	1	no test	no test	1	no test	no test	1	no test	no test
VIT_200s0208g00070	1	no test	no test	1	no test	no test	1.96015	no	up
VIT_200s0208g00075	2.06137	no	up	1	no test	no test	1	no test	no test
VIT_200s0208g00080	1	no test	no test	1	no test	no test	1	no test	no test
VIT_200s0208g00090	1	no test	no test	1	no test	no test	1	no test	no test
VIT_200s0208g00100	1.45467	no	up	0.730559	no	down	0.15575	no	down
VIT_200s0208g00110	1	no test	no test	1	no test	no test	1	no test	no test
VIT_200s0208g00120	1	no test	no test	1	no test	no test	1	no test	no test
VIT_200s0208g00130	2.10488	no	up	1.04814	no	up	0.697623	no	down
VIT_200s0211g00010	0.897284	no	down	0.691905	no	down	0.807508	no	down
VIT_200s0211g00020	1	no test	no test	1	no test	no test	1	no test	no test
VIT_200s0211g00030	1.08101	no	up	0.867805	no	down	1.00788	no	up
VIT_200s0211g00050	1.47811	no	up	0.77545	no	down	1.15689	no	up
VIT_200s0211g00060	0.879098	no	down	0.938149	no	down	0.93089	no	down
VIT_200s0211g00070	1	no test	no test	1	no test	no test	1	no test	no test
VIT_200s0211g00080	1	no test	no test	1	no test	no test	1	no test	no test
VIT_200s0211g00090	1	no test	no test	3.81281	no	up	1	no test	no test
VIT_200s0211g00100	0.430413	no	down	0.636523	no	down	0.222569	no	down
VIT_200s0211g00110	1	no test	no test	1	no test	no test	1	no test	no test
VIT_200s0211g00120	0.710693	no	down	0.857776	no	down	0.343231	no	down
VIT_200s0211g00130	0.543386	no	down	1	no test	no test	1	no test	no test
VIT_200s0211g00140	1	no test	no test	1	no test	no test	1	no test	no test
VIT_200s0211g00150	1	no test	no test	1	no test	no test	1	no test	no test
VIT_200s0211g00155	1	no test	no test	1	no test	no test	1	no test	no test
VIT_200s0211g00160	1	no test	no test	9.53393	no	up	1	no test	no test
VIT_200s0211g00170	1	no test	no test	1	no test	no test	1	no test	no test
VIT_200s0211g00180	1.5746	no	up	1.19647	no	up	0.915588	no	down
VIT_200s0211g00190	1	no test	no test	1	no test	no test	1	no test	no test
VIT_200s0213g00010	1	no test	no test	1	no test	no test	1	no test	no test
VIT_200s0213g00020	1	no test	no test	0.538141	no	down	1	no test	no test
VIT_200s0213g00040	1	no test	no test	1	no test	no test	1	no test	no test
VIT_200s0213g00050	1	no test	no test	1	no test	no test	0.516704	no	down
VIT_200s0213g00060	0.543386	no	down	7.68162	no	up	0.760768	no	down
VIT_200s0213g00070	0.187623	no	down	0.626578	no	down	1	no test	no test
VIT_200s0213g00080	1	no test	no test	1	no test	no test	1	no test	no test
VIT_200s0213g00090	2.06137	no	up	1	no test	no test	1	no test	no test
VIT_200s0213g00100	3.93301	no	up	5.42965	no	up	1	no test	no test
VIT_200s0213g00110	1	no test	no test	1	no test	no test	1	no test	no test
VIT_200s0214g00005	1	no test	no test	1	no test	no test	1	no test	no test
VIT_200s0214g00010	0.259175	no	down	0.333334	no	down	0.362906	no	down
VIT_200s0214g00020	0.510154	no	down	0.295524	no	down	0.0933222	no	down
VIT_200s0214g00030	1	no test	no test	1	no test	no test	1	no test	no test
VIT_200s0214g00040	0.46268	no	down	0.260485	yes	down	0.335842	no	down
VIT_200s0214g00050	1	no test	no test	2.04147	no	up	1.00639	no	up
VIT_200s0214g00060	0.802588	no	down	0.815756	no	down	0.923058	no	down
VIT_200s0214g00070	1	no test	no test	1	no test	no test	1	no test	no test
VIT_200s0214g00080	1	no test	no test	1	no test	no test	1	no test	no test
VIT_200s0214g00090	1.05285	no	up	1.88348	no	up	2.06106	yes	up
VIT_200s0214g00110	1	no test	no test	1	no test	no test	1	no test	no test
VIT_200s0214g00120	0.190016	no	down	0.180632	no	down	0.516704	no	down
VIT_200s0214g00130	0.424657	yes	down	0.481136	yes	down	0.411674	yes	down
VIT_200s0214g00150	0.530363	no	down	0.772499	no	down	0.46892	no	down
VIT_200s0214g00160	0.970962	no	down	1.29417	no	up	0.974802	no	down
VIT_200s0214g00170	1	no test	no test	1	no test	no test	1	no test	no test
VIT_200s0215g00010	0.543386	no	down	1	no test	no test	1	no test	no test
VIT_200s0215g00020	0.854354	no	down	0.820302	no	down	0.893478	no	down
VIT_200s0215g00030	1.15831	no	up	1.25661	no	up	1.42659	no	up
VIT_200s0215g00040	0.930925	no	down	1.07844	no	up	0.674959	no	down
VIT_200s0215g00050	0.980874	no	down	1.16926	no	up	1.25498	no	up
VIT_200s0215g00070	0.966822	no	down	0.878739	no	down	1.08824	no	up
VIT_200s0215g00080	0.543386	no	down	1	no test	no test	1.96015	no	up
VIT_200s0215g00083	0.244168	no	down	3.18517	no	up	1.00228	no	up
VIT_200s0215g00086	0.946561	no	down	1.04814	no	up	0.251176	no	down
VIT_200s0215g00090	0.945152	no	down	0.965636	no	down	1.0777	no	up
VIT_200s0215g00100	1	no test	no test	0.538141	no	down	1	no test	no test
VIT_200s0215g00110	1.01482	no	up	0.893042	no	down	0.620005	no	down
VIT_200s0216g00010	1	no test	no test	1	no test	no test	1	no test	no test
VIT_200s0216g00020	1.19274	no	up	1.2373	no	up	1.13638	no	up
VIT_200s0216g00030	0.768923	no	down	0.963584	no	down	0.849744	no	down
VIT_200s0216g00040	1.08395	no	up	1.01204	no	up	1.22409	no	up
VIT_200s0216g00050	1	no test	no test	1	no test	no test	1	no test	no test
VIT_200s0216g00060	2.89732	yes	up	1.5661	no	up	1.99005	no	up
VIT_200s0216g00070	1.52324	no	up	0.901569	no	down	1.02688	no	up
VIT_200s0218g00010	1.25523	no	up	1.16883	no	up	0.698666	no	down
VIT_200s0218g00030	0.927339	no	down	1.23472	no	up	1.38799	no	up
VIT_200s0218g00040	1	no test	no test	1	no test	no test	1	no test	no test
VIT_200s0218g00050	1.08295	no	up	0.847459	no	down	0.803753	no	down
VIT_200s0218g00060	0.543386	no	down	1	no test	no test	1	no test	no test
VIT_200s0218g00070	0.897332	no	down	0.97236	no	down	0.900436	no	down
VIT_200s0218g00075	1.40817	no	up	0.873287	no	down	0.977627	no	down
VIT_200s0218g00080	1	no test	no test	1	no test	no test	1	no test	no test
VIT_200s0218g00090	1.85758	no	up	1.26723	no	up	1.29736	no	up
VIT_200s0218g00100	1	no test	no test	1	no test	no test	1	no test	no test
VIT_200s0218g00110	0.827755	no	down	0.718185	no	down	0.86134	no	down
VIT_200s0218g00120	1.75488	no	up	1.41665	no	up	0.493503	no	down
VIT_200s0218g00130	0.543386	no	down	1	no test	no test	1	no test	no test
VIT_200s0218g00140	0.295531	no	down	0.538141	no	down	1	no test	no test
VIT_200s0218g00150	1.00047	no	up	0.760157	no	down	0.595011	no	down
VIT_200s0218g00160	3.75906	no	up	0.538141	no	down	1	no test	no test
VIT_200s0218g00170	1.35523	no	up	0.952136	no	down	0.527463	no	down
VIT_200s0218g00180	1	no test	no test	1	no test	no test	1	no test	no test
VIT_200s0218g00190	1.24419	no	up	1.21807	no	up	0.192447	no	down
VIT_200s0218g00200	1.36451	no	up	0.43732	no	down	0.345222	no	down
VIT_200s0218g00210	2.06137	no	up	1	no test	no test	1	no test	no test
VIT_200s0218g00220	1.31276	no	up	0.685727	no	down	0.377733	yes	down
VIT_200s0220g00010	0.757259	no	down	0.985362	no	down	0.927149	no	down
VIT_200s0220g00020	1.08598	no	up	1.44834	no	up	0.980693	no	down
VIT_200s0220g00030	0.880871	no	down	0.91268	no	down	1.10185	no	up
VIT_200s0220g00040	1	no test	no test	1	no test	no test	1	no test	no test
VIT_200s0220g00050	3.79546	no	up	1.07684	no	up	2.43074	no	up
VIT_200s0220g00060	1.099	no	up	1.23188	no	up	1.22013	no	up
VIT_200s0220g00070	1.2896	no	up	1.05518	no	up	0.901936	no	down
VIT_200s0220g00080	0.859958	no	down	1.09715	no	up	0.777402	no	down
VIT_200s0220g00090	0.92943	no	down	0.874986	no	down	1.06953	no	up
VIT_200s0220g00100	0.924034	no	down	0.852144	no	down	0.667593	no	down
VIT_200s0220g00110	0.528037	no	down	0.568553	no	down	0.680245	no	down
VIT_200s0220g00120	0.785291	no	down	0.897623	no	down	0.820508	no	down
VIT_200s0220g00130	1.15577	no	up	1.09194	no	up	1.39319	no	up
VIT_200s0220g00140	1	no test	no test	1	no test	no test	1	no test	no test
VIT_200s0220g00150	0.695599	no	down	5.72849	no	up	1.11018	no	up
VIT_200s0220g00160	0.980185	no	down	0.889683	no	down	0.680762	no	down
VIT_200s0220g00180	1.08962	no	up	0.88941	no	down	0.764306	no	down
VIT_200s0222g00010	5.76919	no	up	1.72774	no	up	0.516704	no	down
VIT_200s0222g00020	1.20527	no	up	0.920863	no	down	0.865819	no	down
VIT_200s0222g00030	0.991608	no	down	0.870848	no	down	0.995124	no	down
VIT_200s0222g00040	1	no test	no test	1	no test	no test	1	no test	no test
VIT_200s0222g00070	1	no test	no test	1	no test	no test	1	no test	no test
VIT_200s0222g00080	1.27321	no	up	0.678119	no	down	0.401873	no	down
VIT_200s0222g00090	1.62031	no	up	1.07172	no	up	0.556122	no	down
VIT_200s0222g00100	1.02444	no	up	0.922099	no	down	0.520616	no	down
VIT_200s0222g00120	1	no test	no test	1	no test	no test	1	no test	no test
VIT_200s0222g00130	1	no test	no test	1	no test	no test	1	no test	no test
VIT_200s0225g00010	0.713414	no	down	1.13605	no	up	1.38571	no	up
VIT_200s0225g00020	1.01622	no	up	0.930499	no	down	1.01456	no	up
VIT_200s0225g00030	1	no test	no test	1.04814	no	up	1.96015	no	up
VIT_200s0225g00040	2.06137	no	up	1	no test	no test	0.516704	no	down
VIT_200s0225g00050	1.05836	no	up	0.538141	no	down	0.506359	no	down
VIT_200s0225g00060	1.85835	no	up	0.316282	yes	down	0.171215	yes	down
VIT_200s0225g00070	2.73709	yes	up	1.06893	no	up	1.13746	no	up
VIT_200s0225g00080	1.31433	no	up	0.686584	no	down	0.409504	no	down
VIT_200s0225g00090	0.991419	no	down	1.2068	no	up	1.05862	no	up
VIT_200s0225g00100	0.68004	no	down	1.29898	no	up	0.884226	no	down
VIT_200s0225g00110	1.18074	no	up	1.01419	no	up	1.12286	no	up
VIT_200s0225g00120	0.302434	no	down	1.87451	no	up	0.494475	no	down
VIT_200s0225g00130	0.718968	no	down	0.815948	no	down	0.725775	no	down
VIT_200s0225g00140	0.764263	no	down	0.654171	no	down	0.796211	no	down
VIT_200s0225g00150	0.914027	no	down	0.968195	no	down	0.795725	no	down
VIT_200s0225g00160	0.43612	no	down	3.53953	no	up	0.774103	no	down
VIT_200s0225g00170	0.543386	no	down	1	no test	no test	1.00639	no	up
VIT_200s0225g00180	1	no test	no test	1	no test	no test	1	no test	no test
VIT_200s0225g00200	1.30696	no	up	1.10993	no	up	1.74459	no	up
VIT_200s0225g00210	1.13706	no	up	0.647606	no	down	0.77404	no	down
VIT_200s0225g00220	1.27631	no	up	1.06862	no	up	0.972862	no	down
VIT_200s0225g00225	1.65049	no	up	0.838085	no	down	0.660049	no	down
VIT_200s0225g00230	9.14949	yes	up	2.68314	yes	up	1.33485	no	up
VIT_200s0226g00020	1.10847	no	up	1.00695	no	up	1.14221	no	up
VIT_200s0226g00030	0.361547	no	down	1.33121	no	up	2.80757	no	up
VIT_200s0226g00040	1.06274	no	up	1.14668	no	up	1.39659	no	up
VIT_200s0226g00045	2.69048	no	up	0.752494	no	down	0.436724	no	down
VIT_200s0226g00050	1	no test	no test	0.538141	no	down	1	no test	no test
VIT_200s0226g00060	0.722545	no	down	0.634135	no	down	0.709252	no	down
VIT_200s0226g00070	0.543386	no	down	2.51251	no	up	0.254607	no	down
VIT_200s0226g00080	1	no test	no test	2.04147	no	up	0.263028	no	down
VIT_200s0226g00090	1.10977	no	up	1.06907	no	up	1.3418	no	up
VIT_200s0226g00100	0.805303	no	down	1.64626	no	up	1.0529	no	up
VIT_200s0226g00105	1	no test	no test	1	no test	no test	1	no test	no test
VIT_200s0226g00110	0.574107	no	down	0.678228	no	down	1.89743	no	up
VIT_200s0226g00140	0.787375	no	down	1.07591	no	up	1.52286	no	up
VIT_200s0226g00150	1	no test	no test	1	no test	no test	1.96015	no	up
VIT_200s0226g00160	0.894413	no	down	0.879291	no	down	0.83515	no	down
VIT_200s0226g00170	0.127624	yes	down	0.936926	no	down	2.03859	no	up
VIT_200s0227g00010	1	no test	no test	1	no test	no test	1	no test	no test
VIT_200s0227g00020	0.928996	no	down	1.03453	no	up	0.596381	no	down
VIT_200s0227g00030	1.32745	no	up	1.58482	no	up	0.577681	no	down
VIT_200s0227g00060	0.946453	no	down	1.06037	no	up	0.910636	no	down
VIT_200s0227g00070	0.897551	no	down	0.899139	no	down	0.829215	no	down
VIT_200s0227g00080	2.32361	no	up	0.511352	no	down	5.40053	no	up
VIT_200s0227g00090	1.1379	no	up	0.530506	no	down	0.621725	no	down
VIT_200s0227g00100	0.873984	no	down	0.577534	no	down	0.961194	no	down
VIT_200s0227g00110	0.888234	no	down	0.893385	no	down	0.923385	no	down
VIT_200s0227g00120	1	no test	no test	1	no test	no test	1	no test	no test
VIT_200s0227g00130	1.021	no	up	0.983066	no	down	1.09005	no	up
VIT_200s0227g00140	1.05847	no	up	0.741738	no	down	0.665787	no	down
VIT_200s0227g00150	0.516876	no	down	2.891	no	up	0.286392	no	down
VIT_200s0227g00160	0.853473	no	down	0.704552	no	down	1.02616	no	up
VIT_200s0227g00170	0.89621	no	down	0.774149	no	down	1.09015	no	up
VIT_200s0227g00180	0.449801	no	down	2.04147	no	up	1.96015	no	up
VIT_200s0227g00190	0.805661	no	down	1.08237	no	up	0.969507	no	down
VIT_200s0227g00200	1.71362	no	up	1.09425	no	up	0.983778	no	down
VIT_200s0228g00005	0.613358	no	down	0.71024	no	down	0.205697	yes	down
VIT_200s0228g00010	1	no test	no test	1	no test	no test	1	no test	no test
VIT_200s0228g00040	1	no test	no test	1	no test	no test	1	no test	no test
VIT_200s0228g00060	1	no test	no test	1	no test	no test	1	no test	no test
VIT_200s0228g00070	1	no test	no test	1.04814	no	up	1	no test	no test
VIT_200s0229g00010	0.81275	no	down	0.957982	no	down	0.689477	no	down
VIT_200s0229g00020	0.891158	no	down	0.84127	no	down	0.767676	no	down
VIT_200s0229g00030	1.03327	no	up	1.06079	no	up	0.753358	no	down
VIT_200s0229g00040	1	no test	no test	1	no test	no test	1	no test	no test
VIT_200s0229g00050	1.40345	no	up	1.80356	no	up	1.19754	no	up
VIT_200s0229g00060	0.864746	no	down	0.815828	no	down	1.13305	no	up
VIT_200s0229g00070	1.08187	no	up	0.987545	no	down	0.812946	no	down
VIT_200s0229g00080	1.18338	no	up	1.43755	no	up	1.35102	no	up
VIT_200s0229g00090	0.370805	no	down	1.94858	no	up	0.581814	no	down
VIT_200s0229g00100	0.975364	no	down	0.793791	no	down	0.678951	no	down
VIT_200s0229g00110	0.978311	no	down	1.035	no	up	0.758357	no	down
VIT_200s0229g00120	1.51085	no	up	1.67908	no	up	1.69504	no	up
VIT_200s0229g00130	1	no test	no test	1	no test	no test	1	no test	no test
VIT_200s0229g00140	0.812249	no	down	1.07645	no	up	1.10847	no	up
VIT_200s0229g00150	1	no test	no test	1	no test	no test	1	no test	no test
VIT_200s0229g00160	1.02001	no	up	0.672149	no	down	0.875505	no	down
VIT_200s0229g00170	1.10056	no	up	0.833642	no	down	1.23737	no	up
VIT_200s0229g00180	0.815704	no	down	0.739705	no	down	0.602055	no	down
VIT_200s0229g00190	0.954247	no	down	0.879735	no	down	1.51421	no	up
VIT_200s0229g00200	0.716816	no	down	1.21749	no	up	2.05672	no	up
VIT_200s0229g00210	6.84504	no	up	0.51799	no	down	0.610439	no	down
VIT_200s0230g00010	1	no test	no test	1	no test	no test	1	no test	no test
VIT_200s0230g00020	2.06137	no	up	2.04147	no	up	2.05048	no	up
VIT_200s0230g00030	1	no test	no test	1	no test	no test	1	no test	no test
VIT_200s0230g00040	1	no test	no test	1	no test	no test	1	no test	no test
VIT_200s0230g00050	1.00419	no	up	1.30808	no	up	0.975225	no	down
VIT_200s0230g00060	1.33026	no	up	1.53509	no	up	0.997861	no	down
VIT_200s0230g00070	1	no test	no test	1	no test	no test	1	no test	no test
VIT_200s0230g00080	0.190016	no	down	0.322625	no	down	3.79534	no	up
VIT_200s0230g00090	0.520735	no	down	1.05699	no	up	0.296542	no	down
VIT_200s0230g00100	2.06137	no	up	0.538141	no	down	1	no test	no test
VIT_200s0230g00110	1	no test	no test	1	no test	no test	1.96015	no	up
VIT_200s0230g00120	1	no test	no test	1	no test	no test	1	no test	no test
VIT_200s0230g00130	3.95096	no	up	0.699355	no	down	1.98322	no	up
VIT_200s0230g00140	1	no test	no test	3.81281	no	up	1.96015	no	up
VIT_200s0230g00150	1	no test	no test	1	no test	no test	1	no test	no test
VIT_200s0230g00160	1	no test	no test	1	no test	no test	1.96015	no	up
VIT_200s0230g00166	0.543386	no	down	1	no test	no test	1	no test	no test
VIT_200s0230g00172	1	no test	no test	0.538141	no	down	1	no test	no test
VIT_200s0231g00020	0.875888	no	down	1.06232	no	up	1.02309	no	up
VIT_200s0231g00030	1	no test	no test	1	no test	no test	1	no test	no test
VIT_200s0231g00040	1.04849	no	up	0.594014	no	down	0.563236	no	down
VIT_200s0231g00050	0.940296	no	down	1.02051	no	up	0.944803	no	down
VIT_200s0231g00060	1	no test	no test	1	no test	no test	0.577377	no	down
VIT_200s0231g00070	1.02328	no	up	1.28485	no	up	1.36	no	up
VIT_200s0231g00080	1	no test	no test	1	no test	no test	1	no test	no test
VIT_200s0231g00090	1	no test	no test	1	no test	no test	1	no test	no test
VIT_200s0231g00095	1	no test	no test	0.538141	no	down	1	no test	no test
VIT_200s0233g00010	1.06375	no	up	1.34909	no	up	1.14601	no	up
VIT_200s0233g00020	2.05175	no	up	1.28078	no	up	1.03197	no	up
VIT_200s0233g00030	4.54922	no	up	3.57931	yes	up	1.40969	no	up
VIT_200s0233g00040	1	no test	no test	1	no test	no test	1	no test	no test
VIT_200s0233g00050	1.05859	no	up	1.29896	no	up	0.850681	no	down
VIT_200s0233g00051	1	no test	no test	1	no test	no test	3.79534	no	up
VIT_200s0233g00060	0.98842	no	down	0.940443	no	down	1.22245	no	up
VIT_200s0233g00070	1	no test	no test	1	no test	no test	1	no test	no test
VIT_200s0233g00080	0.575418	no	down	0.288036	no	down	1	no test	no test
VIT_200s0233g00090	1	no test	no test	1	no test	no test	1	no test	no test
VIT_200s0233g00100	1	no test	no test	1	no test	no test	1	no test	no test
VIT_200s0233g00120	1	no test	no test	1	no test	no test	1	no test	no test
VIT_200s0233g00130	1	no test	no test	1	no test	no test	1	no test	no test
VIT_200s0233g00140	0.543386	no	down	5.62517	no	up	1	no test	no test
VIT_200s0233g00150	1	no test	no test	1	no test	no test	1	no test	no test
VIT_200s0233g00160	2.06137	no	up	1	no test	no test	1	no test	no test
VIT_200s0233g00170	1	no test	no test	1	no test	no test	1	no test	no test
VIT_200s0233g00180	0.879676	no	down	0.900915	no	down	1.12618	no	up
VIT_200s0233g00190	1.11422	no	up	1.00072	no	up	1.0301	no	up
VIT_200s0238g00010	1	no test	no test	1	no test	no test	1	no test	no test
VIT_200s0238g00020	0.407083	no	down	0.682419	no	down	0.277793	no	down
VIT_200s0238g00030	1	no test	no test	2.04147	no	up	1	no test	no test
VIT_200s0238g00040	1	no test	no test	1	no test	no test	1	no test	no test
VIT_200s0238g00060	0.757971	no	down	1.70416	no	up	0.890608	no	down
VIT_200s0238g00070	1	no test	no test	1	no test	no test	1	no test	no test
VIT_200s0238g00080	1.05443	no	up	1.02081	no	up	0.641473	no	down
VIT_200s0238g00085	2.86334	no	up	2.30326	no	up	0.838377	no	down
VIT_200s0238g00090	1.31237	no	up	1.16956	no	up	1.28007	no	up
VIT_200s0238g00110	1.39522	no	up	2.28444	no	up	1.62708	no	up
VIT_200s0238g00120	11.3285	no	up	1.04814	no	up	2.47492	no	up
VIT_200s0238g00130	1.4823	no	up	1.35481	no	up	0.739778	no	down
VIT_200s0239g00010	1	no test	no test	1	no test	no test	1	no test	no test
VIT_200s0239g00020	1	no test	no test	1.95734	no	up	0.516704	no	down
VIT_200s0239g00030	1	no test	no test	1	no test	no test	1	no test	no test
VIT_200s0239g00040	1	no test	no test	1	no test	no test	1	no test	no test
VIT_200s0239g00050	1	no test	no test	1	no test	no test	1	no test	no test
VIT_200s0239g00060	1	no test	no test	1	no test	no test	0.516704	no	down
VIT_200s0239g00070	0.968065	no	down	1.04814	no	up	4.95889	no	up
VIT_200s0239g00080	1	no test	no test	1	no test	no test	1	no test	no test
VIT_200s0239g00090	1.80396	no	up	0.538141	no	down	3.79534	no	up
VIT_200s0239g00100	1	no test	no test	1	no test	no test	1	no test	no test
VIT_200s0239g00110	5.90473	no	up	0.730597	no	down	1.2765	no	up
VIT_200s0239g00120	1	no test	no test	1	no test	no test	1	no test	no test
VIT_200s0239g00130	1	no test	no test	1	no test	no test	1	no test	no test
VIT_200s0239g00140	1	no test	no test	1	no test	no test	1	no test	no test
VIT_200s0239g00150	1	no test	no test	1	no test	no test	1	no test	no test
VIT_200s0239g00160	1	no test	no test	1	no test	no test	1	no test	no test
VIT_200s0240g00010	1	no test	no test	1	no test	no test	1	no test	no test
VIT_200s0240g00020	1	no test	no test	1	no test	no test	1	no test	no test
VIT_200s0240g00050	1.61783	no	up	2.04147	no	up	0.516704	no	down
VIT_200s0240g00060	1	no test	no test	1	no test	no test	1	no test	no test
VIT_200s0240g00070	1	no test	no test	1	no test	no test	1	no test	no test
VIT_200s0245g00010	1	no test	no test	1	no test	no test	1	no test	no test
VIT_200s0245g00030	1	no test	no test	1	no test	no test	1	no test	no test
VIT_200s0245g00040	1	no test	no test	1	no test	no test	1	no test	no test
VIT_200s0245g00050	1.05757	no	up	1.03486	no	up	0.911744	no	down
VIT_200s0245g00060	0.820596	no	down	1.07102	no	up	2.11242	no	up
VIT_200s0245g00070	1.05875	no	up	1.14939	no	up	1.01081	no	up
VIT_200s0245g00075	1.05836	no	up	1	no test	no test	1	no test	no test
VIT_200s0246g00010	1.76661	no	up	0.70411	no	down	1.12738	no	up
VIT_200s0246g00020	4.6512	no	up	0.425579	no	down	1.0912	no	up
VIT_200s0246g00040	1.05836	no	up	0.538141	no	down	0.308787	no	down
VIT_200s0246g00050	1.44242	no	up	0.70869	no	down	1.49427	no	up
VIT_200s0246g00060	2.03896	no	up	1.06174	no	up	2.14155	no	up
VIT_200s0246g00070	1.60904	no	up	1.29874	no	up	1.82116	no	up
VIT_200s0246g00080	1.15034	no	up	1.02548	no	up	1.49979	no	up
VIT_200s0246g00090	1	no test	no test	1	no test	no test	1	no test	no test
VIT_200s0246g00100	1.675	no	up	0.673242	no	down	1.22533	no	up
VIT_200s0246g00110	1.60736	no	up	0.694155	no	down	1.87557	no	up
VIT_200s0246g00115	0.543386	no	down	1	no test	no test	1	no test	no test
VIT_200s0246g00120	0.497186	no	down	0.322625	no	down	1.43242	no	up
VIT_200s0246g00130	2.06137	no	up	1	no test	no test	1.00639	no	up
VIT_200s0246g00140	1.57591	no	up	0.612123	no	down	1.80842	no	up
VIT_200s0246g00150	0.728288	no	down	1.45505	no	up	1.4649	no	up
VIT_200s0246g00160	0.782138	no	down	0.821224	no	down	1.3325	no	up
VIT_200s0246g00170	1.43311	no	up	0.897369	no	down	1.49849	no	up
VIT_200s0246g00180	0.682894	no	down	1.02031	no	up	4.21726	no	up
VIT_200s0246g00190	2.632	no	up	5.72001	no	up	1.02518	no	up
VIT_200s0246g00200	1.32324	no	up	1.12538	no	up	2.18096	no	up
VIT_200s0246g00210	1.08792	no	up	1.30599	no	up	1.92195	no	up
VIT_200s0246g00220	1.3528	no	up	0.812628	no	down	2.10373	no	up
VIT_200s0246g00230	1.0527	no	up	0.505708	no	down	2.09475	no	up
VIT_200s0246g00240	2.07505	no	up	0.752274	no	down	2.12366	no	up
VIT_200s0250g00010	1	no test	no test	1	no test	no test	1	no test	no test
VIT_200s0250g00020	1.00699	no	up	1.03202	no	up	1.06898	no	up
VIT_200s0250g00030	1.25543	no	up	1.70023	no	up	1.25137	no	up
VIT_200s0250g00040	1.1061	no	up	0.758277	no	down	0.846912	no	down
VIT_200s0250g00050	1	no test	no test	9.34253	no	up	1.96015	no	up
VIT_200s0250g00060	1.7098	no	up	0.095864	no	down	0.288865	no	down
VIT_200s0250g00070	1.42008	no	up	0.255723	no	down	0.958576	no	down
VIT_200s0250g00080	0.543386	no	down	1	no test	no test	3.50526	no	up
VIT_200s0250g00085	0.118458	no	down	3.86881	no	up	0.965748	no	down
VIT_200s0250g00090	1	no test	no test	1	no test	no test	1	no test	no test
VIT_200s0251g00010	1	no test	no test	1	no test	no test	1	no test	no test
VIT_200s0251g00020	1	no test	no test	1	no test	no test	1	no test	no test
VIT_200s0251g00050	1	no test	no test	1	no test	no test	1	no test	no test
VIT_200s0251g00060	1	no test	no test	1	no test	no test	1	no test	no test
VIT_200s0251g00080	1	no test	no test	1	no test	no test	1	no test	no test
VIT_200s0252g00010	1.04313	no	up	1.12597	no	up	1.25631	no	up
VIT_200s0252g00020	0.49662	yes	down	0.904033	no	down	0.778038	no	down
VIT_200s0252g00030	0.982155	no	down	0.993687	no	down	1.23964	no	up
VIT_200s0252g00040	3.75906	no	up	1.06284	no	up	1.02709	no	up
VIT_200s0252g00050	0.985483	no	down	0.834381	no	down	1.11404	no	up
VIT_200s0252g00060	1.0182	no	up	0.775589	no	down	0.652595	no	down
VIT_200s0252g00070	0.97438	no	down	0.880255	no	down	0.924498	no	down
VIT_200s0252g00080	2.25854	no	up	1.27232	no	up	4.46714	no	up
VIT_200s0252g00090	1.49236	no	up	1.14296	no	up	1.54005	no	up
VIT_200s0252g00100	1	no test	no test	1	no test	no test	1	no test	no test
VIT_200s0252g00110	0.193934	no	down	3.86235	no	up	0.951944	no	down
VIT_200s0252g00120	1	no test	no test	1	no test	no test	1	no test	no test
VIT_200s0252g00130	1.11088	no	up	0.983403	no	down	1.15796	no	up
VIT_200s0253g00010	0.679481	no	down	0.927816	no	down	0.617265	no	down
VIT_200s0253g00020	1.09595	no	up	0.76787	no	down	1.28824	no	up
VIT_200s0253g00030	1	no test	no test	1	no test	no test	1	no test	no test
VIT_200s0253g00040	2.72519	yes	up	1.26674	no	up	1.16743	no	up
VIT_200s0253g00050	1	no test	no test	1	no test	no test	2.97059	no	up
VIT_200s0253g00060	0.496429	yes	down	0.517361	no	down	0.934596	no	down
VIT_200s0253g00070	1.0687	no	up	1.09853	no	up	1.1316	no	up
VIT_200s0253g00080	0.218958	yes	down	5.33921	no	up	1.46531	no	up
VIT_200s0253g00090	0.543386	no	down	1.95734	no	up	3.22252	no	up
VIT_200s0253g00100	1	no test	no test	1	no test	no test	3.98085	no	up
VIT_200s0253g00110	2.06137	no	up	0.535621	no	down	1.07319	no	up
VIT_200s0253g00140	0.291561	no	down	0.572098	no	down	1	no test	no test
VIT_200s0253g00145	1	no test	no test	0.538141	no	down	1	no test	no test
VIT_200s0253g00150	0.363993	no	down	0.563548	no	down	0.414004	no	down
VIT_200s0253g00160	4.05046	no	up	0.271674	no	down	1	no test	no test
VIT_200s0253g00170	1	no test	no test	1.04814	no	up	1	no test	no test
VIT_200s0253g00180	0.790178	no	down	1.08091	no	up	0.441356	no	down
VIT_200s0254g00010	1	no test	no test	1	no test	no test	1	no test	no test
VIT_200s0254g00015	2.03293	no	up	0.392756	no	down	1.49191	no	up
VIT_200s0254g00020	0.850075	no	down	1.05034	no	up	1.00917	no	up
VIT_200s0254g00025	1	no test	no test	1	no test	no test	1	no test	no test
VIT_200s0254g00030	0.360189	no	down	7.63846	no	up	1.06726	no	up
VIT_200s0254g00040	1	no test	no test	1	no test	no test	1	no test	no test
VIT_200s0254g00045	1	no test	no test	1	no test	no test	1	no test	no test
VIT_200s0256g00010	0.543386	no	down	1	no test	no test	1	no test	no test
VIT_200s0256g00020	1	no test	no test	1	no test	no test	1	no test	no test
VIT_200s0256g00030	1.18068	no	up	0.454808	yes	down	0.259793	yes	down
VIT_200s0256g00040	1	no test	no test	1	no test	no test	1	no test	no test
VIT_200s0256g00050	1.14751	no	up	0.427069	yes	down	0.180852	yes	down
VIT_200s0256g00060	1	no test	no test	1	no test	no test	1	no test	no test
VIT_200s0256g00080	1.60678	no	up	1.0421	no	up	5.49158	no	up
VIT_200s0256g00100	1	no test	no test	1	no test	no test	1	no test	no test
VIT_200s0256g00105	1	no test	no test	1	no test	no test	1	no test	no test
VIT_200s0256g00110	1.33908	no	up	0.437763	no	down	0.370283	no	down
VIT_200s0256g00120	1	no test	no test	1	no test	no test	1	no test	no test
VIT_200s0256g00130	1	no test	no test	1	no test	no test	1	no test	no test
VIT_200s0258g00010	0.880379	no	down	4.0596	no	up	5.055	no	up
VIT_200s0258g00020	0.274251	no	down	1	no test	no test	5.19776	no	up
VIT_200s0258g00030	1	no test	no test	1	no test	no test	1	no test	no test
VIT_200s0258g00040	1.14611	no	up	1.07462	no	up	0.26567	no	down
VIT_200s0258g00050	1.54519	no	up	1.50557	no	up	0.575338	no	down
VIT_200s0258g00060	1	no test	no test	1	no test	no test	1	no test	no test
VIT_200s0258g00070	1	no test	no test	1	no test	no test	1	no test	no test
VIT_200s0258g00080	1	no test	no test	1	no test	no test	1	no test	no test
VIT_200s0258g00085	1	no test	no test	1	no test	no test	1	no test	no test
VIT_200s0258g00090	0.715819	no	down	1.31443	no	up	0.193339	no	down
VIT_200s0258g00100	2.44869	no	up	1.82684	no	up	0.550006	no	down
VIT_200s0258g00110	1	no test	no test	1	no test	no test	1	no test	no test
VIT_200s0258g00120	0.980362	no	down	0.202823	no	down	1.70467	no	up
VIT_200s0258g00130	1	no test	no test	0.538141	no	down	0.711981	no	down
VIT_200s0258g00135	1	no test	no test	0.538141	no	down	0.168362	no	down
VIT_200s0258g00140	1.0782	no	up	0.504304	no	down	1.34302	no	up
VIT_200s0258g00145	0.543386	no	down	3.82311	no	up	5.70232	no	up
VIT_200s0259g00010	1	no test	no test	2.04147	no	up	1	no test	no test
VIT_200s0259g00020	2.06137	no	up	1	no test	no test	1.96015	no	up
VIT_200s0259g00025	0.47143	no	down	0.203689	no	down	1.36416	no	up
VIT_200s0259g00030	1	no test	no test	1	no test	no test	1	no test	no test
VIT_200s0259g00040	1	no test	no test	1	no test	no test	1	no test	no test
VIT_200s0259g00050	1	no test	no test	1	no test	no test	1	no test	no test
VIT_200s0259g00060	1	no test	no test	1	no test	no test	1	no test	no test
VIT_200s0259g00070	0.972911	no	down	0.844561	no	down	1.04657	no	up
VIT_200s0259g00090	1	no test	no test	1	no test	no test	1	no test	no test
VIT_200s0259g00100	1.14727	no	up	0.924329	no	down	1.24213	no	up
VIT_200s0259g00110	0.306311	yes	down	0.637105	no	down	0.55836	no	down
VIT_200s0259g00120	0.553938	no	down	0.686234	no	down	0.248447	yes	down
VIT_200s0259g00130	2.26773	no	up	2.36198	no	up	0.54546	no	down
VIT_200s0259g00140	0.85796	no	down	0.515511	no	down	2.45314	yes	up
VIT_200s0259g00150	0.998707	no	down	1.51629	no	up	1.4257	no	up
VIT_200s0259g00160	1.29941	no	up	1.10163	no	up	1.28216	no	up
VIT_200s0259g00170	1.68952	no	up	1	no test	no test	8.0071	no	up
VIT_200s0259g00180	1	no test	no test	1.04814	no	up	1	no test	no test
VIT_200s0259g00190	0.97609	no	down	0.588548	no	down	1.22571	no	up
VIT_200s0259g00200	1.05191	no	up	0.818941	no	down	0.856661	no	down
VIT_200s0259g00210	0.797549	no	down	11.1532	no	up	0.196022	no	down
VIT_200s0260g00030	1	no test	no test	1	no test	no test	1	no test	no test
VIT_200s0260g00040	1	no test	no test	1	no test	no test	1	no test	no test
VIT_200s0260g00050	1	no test	no test	1	no test	no test	1	no test	no test
VIT_200s0260g00060	1.018	no	up	0.88298	no	down	1.30866	no	up
VIT_200s0260g00070	0.999968	no	down	0.996675	no	down	0.902467	no	down
VIT_200s0260g00080	0.600219	no	down	0.614621	no	down	0.575724	no	down
VIT_200s0261g00010	0.992712	no	down	0.998028	no	down	1.30642	no	up
VIT_200s0261g00020	1.04601	no	up	0.684084	no	down	0.744924	no	down
VIT_200s0261g00040	28.4939	yes	up	5.77884	no	up	1.96015	no	up
VIT_200s0261g00050	1	no test	no test	1	no test	no test	1	no test	no test
VIT_200s0261g00055	1	no test	no test	1	no test	no test	1	no test	no test
VIT_200s0262g00010	0.543386	no	down	3.96527	no	up	0.516704	no	down
VIT_200s0262g00020	1	no test	no test	1	no test	no test	1	no test	no test
VIT_200s0262g00030	1	no test	no test	1	no test	no test	1	no test	no test
VIT_200s0262g00050	2.00238	no	up	3.62757	no	up	1	no test	no test
VIT_200s0262g00070	2.06137	no	up	1	no test	no test	1	no test	no test
VIT_200s0262g00080	1	no test	no test	1	no test	no test	1	no test	no test
VIT_200s0262g00090	2.48746	no	up	0.149264	no	down	0.259461	no	down
VIT_200s0262g00100	1	no test	no test	1	no test	no test	1	no test	no test
VIT_200s0262g00110	1	no test	no test	1	no test	no test	0.516704	no	down
VIT_200s0262g00120	0.744586	no	down	0.277148	no	down	1	no test	no test
VIT_200s0262g00130	0.807672	no	down	1.04814	no	up	1	no test	no test
VIT_200s0262g00150	2.06137	no	up	1	no test	no test	1.00639	no	up
VIT_200s0262g00160	1	no test	no test	1	no test	no test	1	no test	no test
VIT_200s0262g00170	1	no test	no test	1	no test	no test	1	no test	no test
VIT_200s0262g00180	1.86008	no	up	1.04814	no	up	1	no test	no test
VIT_200s0264g00010	1.4796	no	up	0.984094	no	down	0.563056	no	down
VIT_200s0264g00015	3.61824	no	up	1.04814	no	up	1	no test	no test
VIT_200s0264g00020	0.996019	no	down	1.18615	no	up	1.13655	no	up
VIT_200s0264g00030	0.929139	no	down	1.0321	no	up	0.94044	no	down
VIT_200s0264g00040	1.44486	no	up	1.12316	no	up	1.33307	no	up
VIT_200s0264g00050	1.56988	no	up	1.02271	no	up	1.56142	no	up
VIT_200s0264g00060	1.37928	no	up	1.47151	no	up	1.30408	no	up
VIT_200s0264g00070	1	no test	no test	1	no test	no test	1	no test	no test
VIT_200s0264g00080	1	no test	no test	1	no test	no test	1	no test	no test
VIT_200s0264g00090	1.70864	no	up	4.16607	no	up	0.364906	no	down
VIT_200s0264g00100	1.02551	no	up	0.894594	no	down	0.775483	no	down
VIT_200s0264g00110	1.09962	no	up	1.34905	no	up	1.4765	no	up
VIT_200s0264g00120	0.83971	no	down	1.17785	no	up	1.13177	no	up
VIT_200s0264g00130	0.942162	no	down	1.21315	no	up	1.15686	no	up
VIT_200s0265g00010	0.585664	no	down	0.620341	no	down	0.43353	yes	down
VIT_200s0265g00020	0.912587	no	down	1.044	no	up	0.872122	no	down
VIT_200s0265g00030	1.30095	no	up	1.07898	no	up	1.04964	no	up
VIT_200s0265g00040	1.43837	no	up	1.26623	no	up	1.51166	no	up
VIT_200s0265g00050	0.982365	no	down	1.01195	no	up	0.572224	no	down
VIT_200s0265g00060	1.40063	no	up	1.49766	no	up	1.11961	no	up
VIT_200s0265g00070	0.794306	no	down	1.16031	no	up	0.774758	no	down
VIT_200s0265g00080	0.754888	no	down	1.21765	no	up	0.978949	no	down
VIT_200s0265g00090	0.625907	no	down	1.12721	no	up	1.92089	no	up
VIT_200s0265g00100	1.44125	no	up	1.39067	no	up	0.116837	no	down
VIT_200s0265g00110	2.06137	no	up	0.287345	no	down	1	no test	no test
VIT_200s0265g00120	1.12242	no	up	1.29361	no	up	1.05984	no	up
VIT_200s0265g00130	1.03391	no	up	0.877224	no	down	0.843039	no	down
VIT_200s0265g00140	1.26305	no	up	0.532228	no	down	0.552629	no	down
VIT_200s0265g00170	1.67049	no	up	1.9395	no	up	0.748501	no	down
VIT_200s0266g00010	1	no test	no test	1	no test	no test	1	no test	no test
VIT_200s0266g00020	1	no test	no test	0.538141	no	down	1	no test	no test
VIT_200s0266g00030	1	no test	no test	1	no test	no test	1	no test	no test
VIT_200s0266g00035	1	no test	no test	1	no test	no test	1	no test	no test
VIT_200s0266g00040	13.4258	no	up	4.2356	no	up	0.598628	no	down
VIT_200s0266g00070	9.47321	no	up	0.538141	no	down	0.265272	no	down
VIT_200s0266g00080	1	no test	no test	1	no test	no test	1	no test	no test
VIT_200s0266g00090	1	no test	no test	1	no test	no test	1	no test	no test
VIT_200s0267g00020	1	no test	no test	1	no test	no test	1	no test	no test
VIT_200s0267g00030	5.69973	yes	up	8.69703	yes	up	1.07257	no	up
VIT_200s0267g00040	1.91153	no	up	0.623006	no	down	1.96015	no	up
VIT_200s0267g00050	1	no test	no test	1	no test	no test	1	no test	no test
VIT_200s0267g00060	1	no test	no test	1	no test	no test	1	no test	no test
VIT_200s0268g00020	0.843464	no	down	1.06862	no	up	0.976982	no	down
VIT_200s0268g00030	1	no test	no test	1	no test	no test	1	no test	no test
VIT_200s0269g00010	1.1577	no	up	0.925455	no	down	1.1989	no	up
VIT_200s0269g00020	1.27989	no	up	1.10385	no	up	1.40947	no	up
VIT_200s0269g00030	1.01917	no	up	1.21661	no	up	1.4378	no	up
VIT_200s0269g00040	0.925826	no	down	0.992831	no	down	0.385376	no	down
VIT_200s0269g00050	0.617635	no	down	0.604538	no	down	0.439469	no	down
VIT_200s0269g00060	1	no test	no test	1	no test	no test	1	no test	no test
VIT_200s0269g00070	1	no test	no test	1	no test	no test	1	no test	no test
VIT_200s0269g00080	1.19363	no	up	0.637638	no	down	1.95175	no	up
VIT_200s0269g00090	1	no test	no test	1	no test	no test	1	no test	no test
VIT_200s0269g00100	0.959028	no	down	2.50005	no	up	8.96552	yes	up
VIT_200s0269g00110	0.543386	no	down	1	no test	no test	1	no test	no test
VIT_200s0269g00120	2.98022	no	up	0.491297	no	down	1.6804	no	up
VIT_200s0269g00130	1.69911	no	up	1.43256	no	up	1.87582	no	up
VIT_200s0269g00135	0.27398	no	down	1.00304	no	up	4.10963	no	up
VIT_200s0269g00140	1.04353	no	up	0.880334	no	down	0.200612	no	down
VIT_200s0269g00150	0.965175	no	down	0.686926	no	down	0.822712	no	down
VIT_200s0269g00160	1	no test	no test	1	no test	no test	1	no test	no test
VIT_200s0269g00170	1	no test	no test	1	no test	no test	1	no test	no test
VIT_200s0269g00180	1.29816	no	up	1.94076	no	up	2.50454	no	up
VIT_200s0270g00010	1	no test	no test	2.04147	no	up	3.31121	no	up
VIT_200s0270g00020	1	no test	no test	1	no test	no test	1	no test	no test
VIT_200s0270g00030	1.14215	no	up	0.597039	no	down	1.02197	no	up
VIT_200s0270g00040	0.998845	no	down	0.366915	no	down	2.53641	no	up
VIT_200s0270g00050	0.959424	no	down	1.20185	no	up	1.11873	no	up
VIT_200s0270g00090	1.18663	no	up	1.10891	no	up	1.30312	no	up
VIT_200s0270g00100	0.726451	no	down	0.970749	no	down	0.451267	no	down
VIT_200s0270g00110	1.06627	no	up	1.32943	no	up	1.42437	no	up
VIT_200s0270g00120	7.81301	no	up	3.71989	no	up	1	no test	no test
VIT_200s0270g00130	0.298995	yes	down	0.885427	no	down	0.529345	no	down
VIT_200s0271g00010	14.1136	no	up	6.58758	no	up	0.414452	no	down
VIT_200s0271g00020	1	no test	no test	2.04147	no	up	1	no test	no test
VIT_200s0271g00030	0.521044	no	down	1.14802	no	up	1.30482	no	up
VIT_200s0271g00040	1	no test	no test	2.04147	no	up	1	no test	no test
VIT_200s0271g00050	0.947001	no	down	1.21578	no	up	1.25588	no	up
VIT_200s0271g00060	2.46161	no	up	10.7303	no	up	1	no test	no test
VIT_200s0271g00070	1.28484	no	up	1.29309	no	up	0.90299	no	down
VIT_200s0271g00080	0.940089	no	down	0.995462	no	down	1.34903	no	up
VIT_200s0271g00085	1	no test	no test	1	no test	no test	1	no test	no test
VIT_200s0271g00090	0.750749	no	down	1.14051	no	up	1.47955	no	up
VIT_200s0271g00100	1.15368	no	up	0.595237	no	down	0.652108	no	down
VIT_200s0271g00110	0.781338	no	down	0.733574	no	down	0.87683	no	down
VIT_200s0273g00020	0.156504	no	down	0.742862	no	down	1.49368	no	up
VIT_200s0273g00030	1	no test	no test	1	no test	no test	1	no test	no test
VIT_200s0273g00040	1	no test	no test	1	no test	no test	1	no test	no test
VIT_200s0274g00005	1	no test	no test	2.04147	no	up	1	no test	no test
VIT_200s0274g00010	1	no test	no test	1	no test	no test	1	no	no change
VIT_200s0274g00020	1	no test	no test	1	no test	no test	1	no test	no test
VIT_200s0274g00040	1	no test	no test	1	no test	no test	1	no test	no test
VIT_200s0274g00045	1	no test	no test	1	no test	no test	1	no test	no test
VIT_200s0274g00050	0.878085	no	down	0.937741	no	down	0.96044	no	down
VIT_200s0274g00060	1	no test	no test	1	no test	no test	0.132995	no	down
VIT_200s0274g00070	0.340659	no	down	0.939807	no	down	1.6448	no	up
VIT_200s0274g00080	1.03086	no	up	0.811437	no	down	1.58322	no	up
VIT_200s0274g00090	0.798776	no	down	0.950404	no	down	1.19078	no	up
VIT_200s0275g00010	0.765381	no	down	0.366662	no	down	3.49347	no	up
VIT_200s0275g00020	1	no test	no test	2.04147	no	up	1	no test	no test
VIT_200s0275g00030	4.53268	no	up	0.766963	no	down	1.58497	no	up
VIT_200s0275g00060	0.817519	no	down	0.663445	no	down	0.365282	no	down
VIT_200s0276g00010	0.996599	no	down	1.04132	no	up	1.13644	no	up
VIT_200s0276g00020	2.06137	no	up	0.626385	no	down	3.59584	no	up
VIT_200s0276g00030	1	no test	no test	1	no test	no test	1	no test	no test
VIT_200s0276g00040	1	no test	no test	1	no test	no test	1	no test	no test
VIT_200s0276g00050	1.16338	no	up	0.704079	no	down	0.185997	no	down
VIT_200s0276g00060	1	no test	no test	0.141433	no	down	0.263028	no	down
VIT_200s0276g00070	0.27398	no	down	0.295247	no	down	1	no test	no test
VIT_200s0276g00080	1	no test	no test	0.538141	no	down	1	no test	no test
VIT_200s0276g00085	1	no test	no test	1	no test	no test	1	no test	no test
VIT_200s0279g00010	1	no test	no test	1	no test	no test	1	no test	no test
VIT_200s0279g00030	1.16013	no	up	1.22407	no	up	0.872635	no	down
VIT_200s0279g00040	1.36654	no	up	1.14623	no	up	0.683463	no	down
VIT_200s0279g00050	1.43228	no	up	1.25922	no	up	0.54593	no	down
VIT_200s0279g00060	1	no test	no test	1	no test	no test	1	no test	no test
VIT_200s0279g00070	0.330555	no	down	1	no test	no test	3.88781	no	up
VIT_200s0279g00080	1	no test	no test	1	no test	no test	1	no test	no test
VIT_200s0279g00090	1.77772	no	up	1.17053	no	up	1.22501	no	up
VIT_200s0279g00100	0.452425	yes	down	0.601789	no	down	0.45417	yes	down
VIT_200s0279g00105	1.0265	no	up	1.35263	no	up	1.44427	no	up
VIT_200s0279g00110	2.06137	no	up	1.98381	no	up	1.80541	no	up
VIT_200s0279g00120	1	no test	no test	0.775036	no	down	1.16161	no	up
VIT_200s0281g00010	1	no test	no test	0.315202	no	down	0.308787	no	down
VIT_200s0281g00020	1	no test	no test	1	no test	no test	1	no test	no test
VIT_200s0281g00030	1	no test	no test	1	no test	no test	1	no test	no test
VIT_200s0282g00010	0.908883	no	down	0.832512	no	down	0.983206	no	down
VIT_200s0282g00020	0.697128	no	down	0.988003	no	down	0.540994	no	down
VIT_200s0282g00025	0.848567	no	down	1.09945	no	up	1.00332	no	up
VIT_200s0282g00030	0.999164	no	down	1.28178	no	up	1.21064	no	up
VIT_200s0282g00040	1.16736	no	up	0.926889	no	down	1.04151	no	up
VIT_200s0282g00050	0.0936518	no	down	1	no test	no test	0.516704	no	down
VIT_200s0282g00060	1	no test	no test	1	no test	no test	1	no test	no test
VIT_200s0283g00010	1.378	no	up	2.204	no	up	2.15446	no	up
VIT_200s0283g00020	0.94199	no	down	1.01623	no	up	0.933178	no	down
VIT_200s0283g00030	1.25756	no	up	1.00134	no	up	0.982794	no	down
VIT_200s0283g00050	1	no test	no test	1	no test	no test	1	no test	no test
VIT_200s0283g00060	1.02808	no	up	0.973472	no	down	1.11906	no	up
VIT_200s0283g00070	0.958425	no	down	0.927404	no	down	0.910106	no	down
VIT_200s0283g00080	1	no test	no test	1	no test	no test	1	no test	no test
VIT_200s0283g00090	1	no test	no test	1	no test	no test	1	no test	no test
VIT_200s0285g00010	1.1019	no	up	0.899769	no	down	0.784913	no	down
VIT_200s0285g00020	1	no test	no test	1	no test	no test	1	no test	no test
VIT_200s0285g00030	1.40086	no	up	0.859638	no	down	1.16824	no	up
VIT_200s0285g00040	0.614891	no	down	0.940025	no	down	0.605398	no	down
VIT_200s0285g00050	1	no test	no test	0.183192	no	down	1	no test	no test
VIT_200s0285g00060	3.88998	no	up	1.04814	no	up	0.516704	no	down
VIT_200s0285g00070	1	no test	no test	1	no test	no test	1	no test	no test
VIT_200s0285g00080	1	no test	no test	1	no test	no test	1	no test	no test
VIT_200s0285g00090	1	no test	no test	1	no test	no test	1	no test	no test
VIT_200s0286g00010	1.36352	no	up	0.275361	no	down	0.401469	no	down
VIT_200s0286g00020	0.519079	no	down	0.351655	yes	down	0.190702	yes	down
VIT_200s0286g00030	1	no test	no test	0.538141	no	down	1	no test	no test
VIT_200s0286g00040	2.06137	no	up	1	no test	no test	0.516704	no	down
VIT_200s0286g00050	1	no test	no test	1	no test	no test	1	no test	no test
VIT_200s0286g00060	1	no test	no test	1	no test	no test	1	no test	no test
VIT_200s0286g00080	1	no test	no test	1	no test	no test	1	no test	no test
VIT_200s0286g00085	2.30137	no	up	1.28847	no	up	0.444639	no	down
VIT_200s0286g00090	1	no test	no test	1	no test	no test	1	no test	no test
VIT_200s0286g00095	1	no test	no test	1	no test	no test	1	no test	no test
VIT_200s0286g00100	1	no test	no test	1	no test	no test	1	no test	no test
VIT_200s0286g00110	1	no test	no test	1	no test	no test	1	no test	no test
VIT_200s0286g00120	1	no test	no test	1	no test	no test	1	no test	no test
VIT_200s0286g00130	1.83942	no	up	1.24738	no	up	0.635269	no	down
VIT_200s0286g00140	1.89581	no	up	1.4214	no	up	0.418795	yes	down
VIT_200s0287g00010	0.895775	no	down	1.14731	no	up	1.0543	no	up
VIT_200s0287g00020	1.60252	no	up	1.04667	no	up	0.982595	no	down
VIT_200s0287g00030	0.97704	no	down	1.16934	no	up	2.70304	yes	up
VIT_200s0287g00040	0.968281	no	down	1.00643	no	up	1.53332	no	up
VIT_200s0287g00050	1.09359	no	up	0.987446	no	down	1.76891	no	up
VIT_200s0287g00070	1.71006	no	up	0.863816	no	down	1.94624	no	up
VIT_200s0287g00080	1.51081	no	up	0.989829	no	down	1.55225	no	up
VIT_200s0287g00090	1	no test	no test	1	no test	no test	1	no test	no test
VIT_200s0287g00100	1	no test	no test	1	no test	no test	1	no test	no test
VIT_200s0288g00006	1	no test	no test	1	no test	no test	1	no test	no test
VIT_200s0288g00010	1	no test	no test	0.295247	no	down	1.00639	no	up
VIT_200s0288g00020	0.848697	no	down	0.376201	no	down	0.104731	no	down
VIT_200s0288g00030	1	no test	no test	1	no test	no test	1	no test	no test
VIT_200s0288g00040	1.63021	no	up	1.10955	no	up	0.28423	no	down
VIT_200s0288g00050	1	no test	no test	1	no test	no test	1	no test	no test
VIT_200s0288g00060	1	no test	no test	1	no test	no test	1	no test	no test
VIT_200s0288g00070	0.200472	no	down	0.410305	no	down	0.698909	no	down
VIT_200s0291g00020	1	no test	no test	1	no test	no test	1	no test	no test
VIT_200s0291g00030	1	no test	no test	1	no test	no test	1	no test	no test
VIT_200s0291g00050	0.600695	no	down	0.724864	no	down	0.87135	no	down
VIT_200s0291g00060	0.598163	no	down	0.409022	yes	down	0.446268	yes	down
VIT_200s0291g00070	1.32019	no	up	77.8408	no	up	78.0497	no	up
VIT_200s0291g00080	0.697033	no	down	1.84411	no	up	1.08566	no	up
VIT_200s0291g00090	1.01716	no	up	1.00325	no	up	0.681638	no	down
VIT_200s0291g00100	0.690028	no	down	0.857039	no	down	0.844578	no	down
VIT_200s0294g00010	1.14864	no	up	0.85532	no	down	0.214953	no	down
VIT_200s0294g00020	0.593204	no	down	0.985799	no	down	1	no test	no test
VIT_200s0294g00030	1	no test	no test	1	no test	no test	1	no test	no test
VIT_200s0294g00040	1.5288	no	up	1.44143	no	up	0.613631	no	down
VIT_200s0294g00060	1.34769	no	up	0.486601	no	down	1.36021	no	up
VIT_200s0294g00070	1	no test	no test	1	no test	no test	1	no test	no test
VIT_200s0294g00080	1	no test	no test	0.538141	no	down	1	no test	no test
VIT_200s0294g00085	0.836532	no	down	0.566264	no	down	0.0683473	no	down
VIT_200s0294g00090	0.809393	no	down	0.233975	no	down	0.0754388	no	down
VIT_200s0294g00100	1	no test	no test	1	no test	no test	1	no test	no test
VIT_200s0299g00010	0.770943	no	down	0.918011	no	down	0.410674	yes	down
VIT_200s0299g00030	0.971174	no	down	0.964439	no	down	0.765569	no	down
VIT_200s0299g00040	1.40322	no	up	1.18243	no	up	0.856845	no	down
VIT_200s0299g00050	0.727694	no	down	1.26487	no	up	1.47862	no	up
VIT_200s0299g00060	0.944003	no	down	1.01605	no	up	1.10788	no	up
VIT_200s0299g00070	0.894079	no	down	1.05613	no	up	1.22274	no	up
VIT_200s0299g00080	0.772595	no	down	0.766131	no	down	0.920275	no	down
VIT_200s0299g00090	1	no test	no test	1	no test	no test	1	no test	no test
VIT_200s0299g00100	0.941029	no	down	1.1538	no	up	1.20233	no	up
VIT_200s0299g00110	0.660213	no	down	1.01714	no	up	1.10042	no	up
VIT_200s0301g00020	1.14124	no	up	1.22163	no	up	1.71627	no	up
VIT_200s0301g00030	1.07703	no	up	1.11696	no	up	1.11177	no	up
VIT_200s0301g00040	2.6836	yes	up	1.64523	no	up	0.820517	no	down
VIT_200s0301g00050	0.477257	yes	down	0.557224	no	down	0.491822	yes	down
VIT_200s0301g00060	0.692764	no	down	0.500617	no	down	0.646962	no	down
VIT_200s0301g00070	0.807349	no	down	2.4134	yes	up	1.34591	no	up
VIT_200s0301g00080	1.01637	no	up	1.3264	no	up	0.905914	no	down
VIT_200s0301g00090	0.849286	no	down	4.85649	no	up	1.82432	no	up
VIT_200s0301g00100	0.778471	no	down	2.03673	no	up	7.28944	yes	up
VIT_200s0301g00110	0.952038	no	down	0.780375	no	down	0.90951	no	down
VIT_200s0301g00120	1	no test	no test	2.04147	no	up	1.98439	no	up
VIT_200s0301g00130	1	no test	no test	1	no test	no test	1	no test	no test
VIT_200s0301g00150	1	no test	no test	1	no test	no test	1	no test	no test
VIT_200s0301g00160	1	no test	no test	1	no test	no test	1	no test	no test
VIT_200s0301g00170	0.903712	no	down	0.995114	no	down	1.14568	no	up
VIT_200s0301g00180	1.11706	no	up	0.938921	no	down	1.05513	no	up
VIT_200s0301g00190	0.421623	no	down	1.0923	no	up	1.53382	no	up
VIT_200s0302g00010	1.11181	no	up	0.640662	no	down	1.00331	no	up
VIT_200s0302g00020	9.80082	no	up	1.70222	no	up	2.14167	no	up
VIT_200s0302g00030	1	no test	no test	3.62757	no	up	1	no test	no test
VIT_200s0302g00040	0.543386	no	down	1	no test	no test	1	no test	no test
VIT_200s0302g00050	1.07978	no	up	0.955308	no	down	1.22137	no	up
VIT_200s0302g00060	1.16941	no	up	1.13894	no	up	1.30323	no	up
VIT_200s0304g00010	0.762564	no	down	0.762102	no	down	0.459065	yes	down
VIT_200s0304g00020	0.467665	yes	down	0.540153	no	down	0.396593	yes	down
VIT_200s0304g00030	1.00037	no	up	0.904957	no	down	0.892268	no	down
VIT_200s0304g00040	1	no test	no test	1	no test	no test	1	no test	no test
VIT_200s0304g00050	0.965691	no	down	0.887212	no	down	1.29702	no	up
VIT_200s0304g00060	6.01232	no	up	6.61515	no	up	3.07224	no	up
VIT_200s0304g00070	0.923385	no	down	1.35215	no	up	1.13118	no	up
VIT_200s0304g00080	0.427408	no	down	0.936436	no	down	0.624549	no	down
VIT_200s0308g00010	1	no test	no test	1	no test	no test	1	no test	no test
VIT_200s0308g00020	1	no test	no test	1	no test	no test	1	no test	no test
VIT_200s0308g00030	0.404801	no	down	1.04814	no	up	1.96015	no	up
VIT_200s0308g00040	1	no test	no test	1	no test	no test	1	no test	no test
VIT_200s0309g00010	1.23031	no	up	1.33511	no	up	1.98676	no	up
VIT_200s0309g00020	0.937319	no	down	0.928315	no	down	0.745237	no	down
VIT_200s0309g00040	1	no test	no test	1	no test	no test	1	no test	no test
VIT_200s0309g00050	1	no test	no test	1	no test	no test	1	no test	no test
VIT_200s0309g00080	1	no test	no test	0.538141	no	down	1	no test	no test
VIT_200s0309g00090	1	no test	no test	1	no test	no test	1	no test	no test
VIT_200s0313g00010	1.20045	no	up	4.66623	yes	up	2.94766	no	up
VIT_200s0313g00020	0.661449	no	down	1.15556	no	up	0.893765	no	down
VIT_200s0313g00030	0.939717	no	down	1.10756	no	up	0.932392	no	down
VIT_200s0313g00040	1.75413	no	up	1.04703	no	up	0.912267	no	down
VIT_200s0313g00060	1	no test	no test	1	no test	no test	1	no test	no test
VIT_200s0313g00066	6.01232	no	up	1	no test	no test	1	no test	no test
VIT_200s0313g00070	1.07755	no	up	1.67646	no	up	1.68837	no	up
VIT_200s0313g00072	1	no test	no test	3.96527	no	up	1	no test	no test
VIT_200s0313g00080	0.956838	no	down	0.836061	no	down	0.528539	no	down
VIT_200s0316g00010	0.769887	no	down	1.03453	no	up	0.461734	yes	down
VIT_200s0316g00020	1	no test	no test	1	no test	no test	1	no test	no test
VIT_200s0316g00023	1	no test	no test	1	no test	no test	1	no test	no test
VIT_200s0316g00026	1	no test	no test	1	no test	no test	1	no test	no test
VIT_200s0316g00029	11.6216	no	up	1.13723	no	up	0.250025	no	down
VIT_200s0316g00032	1	no test	no test	1	no test	no test	1	no test	no test
VIT_200s0316g00035	1	no test	no test	0.271674	no	down	7.00789	no	up
VIT_200s0316g00040	2.92337	no	up	0.73331	no	down	0.664391	no	down
VIT_200s0316g00045	1	no test	no test	0.538141	no	down	1.96015	no	up
VIT_200s0316g00050	1	no test	no test	1	no test	no test	1	no test	no test
VIT_200s0316g00060	1	no test	no test	1	no test	no test	1	no test	no test
VIT_200s0317g00010	1	no test	no test	1	no test	no test	1	no test	no test
VIT_200s0317g00020	1	no test	no test	1	no test	no test	1	no test	no test
VIT_200s0317g00030	1	no test	no test	1	no test	no test	1	no test	no test
VIT_200s0317g00040	1	no test	no test	1	no test	no test	1	no test	no test
VIT_200s0317g00050	1.00243	no	up	1.07347	no	up	1.08763	no	up
VIT_200s0317g00060	0.953605	no	down	0.893859	no	down	0.693046	no	down
VIT_200s0317g00070	1	no test	no test	2.04147	no	up	1.00639	no	up
VIT_200s0317g00080	1	no test	no test	1	no test	no test	4.80295	no	up
VIT_200s0317g00090	1	no test	no test	2.04147	no	up	4.71196	no	up
VIT_200s0317g00100	0.96775	no	down	0.976596	no	down	0.83473	no	down
VIT_200s0317g00110	1.27604	no	up	0.906781	no	down	0.40849	yes	down
VIT_200s0317g00120	1	no test	no test	1	no test	no test	0.516704	no	down
VIT_200s0317g00130	0.702119	no	down	0.651302	no	down	0.85918	no	down
VIT_200s0317g00140	0.850573	no	down	0.530354	no	down	1.95386	no	up
VIT_200s0317g00150	0.848611	no	down	0.912446	no	down	1.04677	no	up
VIT_200s0317g00160	1.11443	no	up	1.41875	no	up	0.142102	no	down
VIT_200s0319g00010	1.03436	no	up	0.634947	no	down	1.02417	no	up
VIT_200s0319g00040	1	no test	no test	1	no test	no test	1	no test	no test
VIT_200s0319g00050	1	no test	no test	1	no test	no test	1	no test	no test
VIT_200s0319g00060	1.59491	no	up	1.04814	no	up	2.03859	no	up
VIT_200s0319g00070	1	no test	no test	1	no test	no test	1	no test	no test
VIT_200s0322g00010	1.05291	no	up	1.62163	no	up	2.70382	no	up
VIT_200s0322g00020	0.692309	no	down	0.790723	no	down	0.597583	no	down
VIT_200s0322g00030	1.5798	no	up	1.4979	no	up	1.49709	no	up
VIT_200s0322g00040	0.947539	no	down	0.889804	no	down	0.979463	no	down
VIT_200s0323g00010	0.28184	no	down	1	no test	no test	1	no test	no test
VIT_200s0323g00020	1	no test	no test	0.137307	no	down	3.69112	no	up
VIT_200s0323g00030	0.74805	no	down	0.848735	no	down	0.843764	no	down
VIT_200s0323g00040	0.892475	no	down	0.820834	no	down	0.781868	no	down
VIT_200s0323g00050	1.65035	no	up	0.741469	no	down	2.11152	no	up
VIT_200s0323g00060	0.0770374	yes	down	0.322605	yes	down	0.161434	yes	down
VIT_200s0323g00070	0.33288	yes	down	0.223362	no	down	1.18172	no	up
VIT_200s0323g00073	1	no test	no test	1	no test	no test	1	no test	no test
VIT_200s0323g00076	13.5663	no	up	0.709042	no	down	1.73698	no	up
VIT_200s0323g00080	0.888992	no	down	0.789997	no	down	0.68768	no	down
VIT_200s0323g00100	0.679392	no	down	0.236427	yes	down	0.537101	no	down
VIT_200s0324g00010	0.882075	no	down	0.81479	no	down	0.566475	no	down
VIT_200s0324g00020	1.02671	no	up	0.988919	no	down	0.789509	no	down
VIT_200s0324g00030	0.739092	no	down	1.38164	no	up	1.55962	no	up
VIT_200s0324g00040	0.828505	no	down	0.849966	no	down	0.778692	no	down
VIT_200s0324g00050	0.690563	no	down	1.70792	no	up	2.10344	no	up
VIT_200s0324g00060	1	no test	no test	1	no test	no test	1	no test	no test
VIT_200s0324g00070	0.556334	no	down	0.511862	no	down	0.789404	no	down
VIT_200s0324g00080	1.0025	no	up	0.651857	no	down	1.07325	no	up
VIT_200s0324g00090	0.691997	no	down	0.357124	no	down	0.269074	no	down
VIT_200s0324g00100	1	no test	no test	1	no test	no test	1	no test	no test
VIT_200s0324g00110	1.35243	no	up	0.934476	no	down	0.176884	no	down
VIT_200s0327g00010	1	no test	no test	1	no test	no test	1	no test	no test
VIT_200s0327g00020	1	no test	no test	7.51726	no	up	0.259461	no	down
VIT_200s0327g00030	1	no test	no test	1	no test	no test	1	no test	no test
VIT_200s0327g00070	1	no test	no test	1	no test	no test	1	no test	no test
VIT_200s0332g00010	1.56454	no	up	0.713562	no	down	1.60014	no	up
VIT_200s0332g00020	2.67133	no	up	0.383483	no	down	2.12186	no	up
VIT_200s0332g00030	1.06541	no	up	2.06516	no	up	2.69072	no	up
VIT_200s0332g00040	0.756667	no	down	1.12393	no	up	1.89458	no	up
VIT_200s0332g00045	0.502682	no	down	2.04147	no	up	1	no test	no test
VIT_200s0332g00050	1.13437	no	up	0.270009	no	down	0.635482	no	down
VIT_200s0332g00060	0.916777	no	down	1.78315	no	up	6.49373	yes	up
VIT_200s0332g00070	1	no test	no test	1	no test	no test	1	no test	no test
VIT_200s0332g00080	1.58641	no	up	2.51153	no	up	1.03964	no	up
VIT_200s0332g00090	0.725068	no	down	9.24744	no	up	2.75098	no	up
VIT_200s0332g00100	1	no test	no test	1	no test	no test	1	no test	no test
VIT_200s0332g00110	0.881835	no	down	0.989453	no	down	1.97633	no	up
VIT_200s0332g00120	1	no test	no test	1	no test	no test	1	no test	no test
VIT_200s0332g00130	1.54336	no	up	0.990366	no	down	4.7283	yes	up
VIT_200s0332g00140	1.42348	no	up	0.758668	no	down	1.83595	no	up
VIT_200s0332g00150	5.70848	no	up	0.295247	no	down	4.76075	no	up
VIT_200s0332g00160	1.25308	no	up	0.784262	no	down	1.57915	no	up
VIT_200s0332g00170	0.943061	no	down	1.0498	no	up	1.9661	no	up
VIT_200s0333g00010	1	no test	no test	1	no test	no test	1	no	no change
VIT_200s0333g00020	1.05594	no	up	0.857398	no	down	0.921613	no	down
VIT_200s0333g00040	1.09441	no	up	1.40336	no	up	0.882224	no	down
VIT_200s0333g00050	5.05515	no	up	0.216214	no	down	1	no test	no test
VIT_200s0333g00060	0.62443	no	down	0.386069	no	down	0.812572	no	down
VIT_200s0333g00070	1.01273	no	up	0.921751	no	down	0.995759	no	down
VIT_200s0335g00010	1.31589	no	up	1.32248	no	up	0.683546	no	down
VIT_200s0335g00020	1.10212	no	up	1.36984	no	up	0.37282	no	down
VIT_200s0335g00050	1	no test	no test	1	no test	no test	1	no test	no test
VIT_200s0335g00070	1	no test	no test	1	no test	no test	1	no test	no test
VIT_200s0335g00080	0.931353	no	down	0.911896	no	down	0.925539	no	down
VIT_200s0335g00090	0.328098	no	down	0.547402	no	down	0.663313	no	down
VIT_200s0336g00010	1	no test	no test	1	no test	no test	1	no test	no test
VIT_200s0336g00020	1	no test	no test	1	no test	no test	1	no test	no test
VIT_200s0337g00010	1.27981	no	up	1.21639	no	up	1.10926	no	up
VIT_200s0337g00020	1	no test	no test	1	no test	no test	1	no test	no test
VIT_200s0337g00030	1	no test	no test	1	no test	no test	1	no test	no test
VIT_200s0337g00040	0.6886	no	down	2.96348	no	up	1.00639	no	up
VIT_200s0337g00060	0.992422	no	down	0.890325	no	down	1.43848	no	up
VIT_200s0337g00070	0.947851	no	down	1.11086	no	up	1.12561	no	up
VIT_200s0337g00080	1.34262	no	up	0.978851	no	down	0.955291	no	down
VIT_200s0337g00090	1.0056	no	up	2.62219	no	up	2.15083	no	up
VIT_200s0338g00010	0.948786	no	down	0.854359	no	down	0.913385	no	down
VIT_200s0338g00020	0.877674	no	down	0.882368	no	down	1.10775	no	up
VIT_200s0338g00030	1.05237	no	up	0.538201	no	down	0.868232	no	down
VIT_200s0338g00040	1	no test	no test	1	no test	no test	1	no test	no test
VIT_200s0338g00050	0.959801	no	down	0.858395	no	down	1.21721	no	up
VIT_200s0340g00040	1.12739	no	up	1.09621	no	up	1.47035	no	up
VIT_200s0340g00050	3.33871	yes	up	2.35508	yes	up	2.05987	yes	up
VIT_200s0340g00060	4.00437	yes	up	2.26328	yes	up	1.34442	no	up
VIT_200s0340g00070	0.902209	no	down	0.961988	no	down	0.996314	no	down
VIT_200s0340g00080	1.35462	no	up	1.04426	no	up	0.899197	no	down
VIT_200s0340g00090	0.323283	no	down	1.08027	no	up	0.15561	no	down
VIT_200s0341g00010	0.798826	no	down	0.841371	no	down	0.959227	no	down
VIT_200s0341g00020	0.931196	no	down	0.975584	no	down	0.966516	no	down
VIT_200s0341g00030	1.21385	no	up	0.885469	no	down	1.07927	no	up
VIT_200s0341g00040	0.794046	no	down	1.29942	no	up	1.00408	no	up
VIT_200s0341g00050	1.4635	no	up	1.34538	no	up	1.00991	no	up
VIT_200s0341g00060	1	no test	no test	1	no test	no test	1	no test	no test
VIT_200s0341g00070	1.00844	no	up	0.782816	no	down	1.31127	no	up
VIT_200s0341g00080	1	no test	no test	1	no test	no test	1	no test	no test
VIT_200s0342g00010	0.543386	no	down	0.538141	no	down	0.572557	no	down
VIT_200s0342g00020	1	no test	no test	1	no test	no test	1	no test	no test
VIT_200s0342g00030	1	no test	no test	1	no test	no test	1	no test	no test
VIT_200s0342g00035	1	no test	no test	1	no test	no test	1	no test	no test
VIT_200s0342g00040	1	no test	no test	1	no test	no test	1	no test	no test
VIT_200s0342g00045	3.61824	no	up	0.295247	no	down	0.186386	no	down
VIT_200s0344g00010	1	no test	no test	1	no test	no test	1	no test	no test
VIT_200s0344g00020	0.808222	no	down	1.3159	no	up	0.529961	no	down
VIT_200s0345g00010	0.345904	no	down	2.04147	no	up	0.175969	no	down
VIT_200s0346g00010	1	no test	no test	1	no test	no test	1	no test	no test
VIT_200s0346g00020	1	no test	no test	1	no test	no test	1	no test	no test
VIT_200s0346g00030	1	no test	no test	1	no test	no test	1	no test	no test
VIT_200s0346g00040	1	no test	no test	1	no test	no test	1	no test	no test
VIT_200s0346g00050	1.05836	no	up	1	no test	no test	1	no	no change
VIT_200s0346g00060	1	no test	no test	1	no test	no test	1	no test	no test
VIT_200s0346g00070	1	no test	no test	2.04147	no	up	1	no test	no test
VIT_200s0346g00080	0.349917	yes	down	0.610405	no	down	0.0625971	yes	down
VIT_200s0346g00100	1	no test	no test	1	no test	no test	1.96015	no	up
VIT_200s0346g00110	1.72051	no	up	1.29905	no	up	1.20249	no	up
VIT_200s0346g00120	1	no test	no test	1	no test	no test	1.96015	no	up
VIT_200s0347g00030	0.688248	no	down	0.93651	no	down	1.17856	no	up
VIT_200s0347g00040	1	no test	no test	3.3489	no	up	4.49013	yes	up
VIT_200s0347g00045	4.86274	no	up	0.295247	no	down	0.933681	no	down
VIT_200s0347g00050	1	no test	no test	1	no test	no test	1	no test	no test
VIT_200s0347g00060	1.1403	no	up	1.23481	no	up	0.821752	no	down
VIT_200s0347g00070	1.26575	no	up	1.18553	no	up	1.07188	no	up
VIT_200s0347g00080	1.7398	no	up	0.906452	no	down	0.823606	no	down
VIT_200s0347g00090	1	no test	no test	1	no test	no test	0.286392	no	down
VIT_200s0347g00096	0.818135	no	down	0.808644	no	down	0.493101	no	down
VIT_200s0347g00102	2.06137	no	up	1	no test	no test	0.263028	no	down
VIT_200s0347g00110	1.05706	no	up	1.01693	no	up	0.725236	no	down
VIT_200s0347g00120	1.19418	no	up	1.01545	no	up	0.559323	no	down
VIT_200s0349g00020	0.525104	no	down	1.40564	no	up	1.05004	no	up
VIT_200s0349g00040	0.543386	no	down	2.04147	no	up	1	no test	no test
VIT_200s0349g00050	1	no test	no test	1	no test	no test	1	no test	no test
VIT_200s0349g00060	1.06778	no	up	1.22428	no	up	1.21676	no	up
VIT_200s0352g00020	0.543386	no	down	1.51308	no	up	8.29915	no	up
VIT_200s0352g00030	1	no test	no test	1	no test	no test	1.96015	no	up
VIT_200s0353g00010	1	no test	no test	1	no test	no test	1	no test	no test
VIT_200s0353g00020	0.353841	no	down	0.183192	no	down	1.00639	no	up
VIT_200s0353g00030	1	no test	no test	1	no test	no test	1.96015	no	up
VIT_200s0353g00050	0.984499	no	down	0.67861	no	down	0.407392	yes	down
VIT_200s0353g00055	1	no test	no test	1	no test	no test	0.516704	no	down
VIT_200s0353g00060	0.675325	no	down	0.517034	no	down	0.446529	yes	down
VIT_200s0357g00010	1.37505	no	up	0.72745	no	down	1.44241	no	up
VIT_200s0357g00020	1.30985	no	up	1.09161	no	up	1.33498	no	up
VIT_200s0357g00030	1	no test	no test	1	no test	no test	1	no test	no test
VIT_200s0357g00060	1.94307	no	up	0.859141	no	down	1.20771	no	up
VIT_200s0357g00070	1.64589	no	up	0.872203	no	down	1.27382	no	up
VIT_200s0357g00080	1.27503	no	up	1.15459	no	up	1.53524	no	up
VIT_200s0357g00090	0.483758	no	down	0.789268	no	down	0.527397	no	down
VIT_200s0357g00100	1.94017	no	up	1.267	no	up	1.22168	no	up
VIT_200s0357g00110	1	no test	no test	1.026	no	up	0.349998	no	down
VIT_200s0357g00120	1	no test	no test	1	no test	no test	3.98085	no	up
VIT_200s0357g00130	0.0711148	yes	down	1.15893	no	up	0.947101	no	down
VIT_200s0358g00010	1.27918	no	up	0.728343	no	down	0.497863	no	down
VIT_200s0358g00020	1	no test	no test	2.04147	no	up	1	no test	no test
VIT_200s0360g00010	0.702303	no	down	0.828147	no	down	0.762192	no	down
VIT_200s0360g00030	0.935225	no	down	1.15016	no	up	1.30837	no	up
VIT_200s0360g00040	0.505591	no	down	1.29044	no	up	6.29734	no	up
VIT_200s0360g00050	0.889246	no	down	1.00147	no	up	1.27608	no	up
VIT_200s0361g00010	1	no test	no test	1	no test	no test	1	no test	no test
VIT_200s0361g00020	1	no test	no test	1	no test	no test	1	no test	no test
VIT_200s0361g00030	1	no test	no test	1	no test	no test	1	no test	no test
VIT_200s0361g00040	1.04952	no	up	1.03884	no	up	1.08683	no	up
VIT_200s0361g00050	1.62245	no	up	0.908517	no	down	1.47889	no	up
VIT_200s0361g00060	1	no test	no test	1	no test	no test	1	no test	no test
VIT_200s0361g00070	1	no test	no test	1	no test	no test	1	no test	no test
VIT_200s0361g00080	0.77974	no	down	0.933347	no	down	0.941646	no	down
VIT_200s0361g00090	0.139961	no	down	1.04814	no	up	1.96015	no	up
VIT_200s0361g00100	0.82906	no	down	1.00281	no	up	0.639835	no	down
VIT_200s0361g00110	1	no test	no test	1	no test	no test	1	no test	no test
VIT_200s0362g00010	1	no test	no test	1	no test	no test	1	no test	no test
VIT_200s0362g00022	1	no test	no test	1	no test	no test	1	no test	no test
VIT_200s0365g00010	1	no test	no test	1	no test	no test	1	no test	no test
VIT_200s0366g00010	2.68999	no	up	0.625919	no	down	0.943483	no	down
VIT_200s0366g00015	1.64962	no	up	0.718575	no	down	1.27379	no	up
VIT_200s0366g00020	1.75987	no	up	1.23104	no	up	0.374148	yes	down
VIT_200s0367g00010	1.8722	no	up	0.524331	no	down	2.20724	no	up
VIT_200s0369g00010	1.17224	no	up	0.546703	no	down	0.989869	no	down
VIT_200s0369g00025	0.187248	no	down	1.99181	no	up	0.194013	no	down
VIT_200s0369g00040	1	no test	no test	1	no test	no test	1	no test	no test
VIT_200s0369g00050	0.884022	no	down	2.36352	no	up	1.13665	no	up
VIT_200s0370g00010	1.07981	no	up	1.11289	no	up	1.03057	no	up
VIT_200s0370g00020	1.16415	no	up	1.34002	no	up	1.679	no	up
VIT_200s0370g00030	0.916976	no	down	1.0347	no	up	1.28762	no	up
VIT_200s0370g00040	0.859563	no	down	1.08638	no	up	0.679703	no	down
VIT_200s0370g00050	0.953484	no	down	1.09463	no	up	0.927722	no	down
VIT_200s0370g00060	1.18196	no	up	0.974843	no	down	1.35021	no	up
VIT_200s0370g00070	0.514815	no	down	0.546641	no	down	0.4713	yes	down
VIT_200s0370g00090	0.898019	no	down	1.11309	no	up	1.0711	no	up
VIT_200s0370g00095	0.558932	no	down	0.111723	no	down	0.184631	no	down
VIT_200s0371g00010	1	no test	no test	1	no test	no test	1	no test	no test
VIT_200s0371g00020	1	no test	no test	1	no test	no test	1	no test	no test
VIT_200s0371g00030	1	no test	no test	1	no test	no test	1	no test	no test
VIT_200s0371g00040	1	no test	no test	1	no test	no test	1	no test	no test
VIT_200s0371g00050	1.83554	no	up	1.52313	no	up	0.666047	no	down
VIT_200s0371g00060	1	no test	no test	1	no test	no test	1	no test	no test
VIT_200s0371g00080	1	no test	no test	1	no test	no test	1	no test	no test
VIT_200s0371g00090	1	no test	no test	1	no test	no test	1	no test	no test
VIT_200s0371g00100	0.459068	no	down	0.366197	no	down	0.571517	no	down
VIT_200s0371g00110	1	no test	no test	1	no test	no test	1	no test	no test
VIT_200s0372g00010	0.861897	no	down	1.00212	no	up	1.05164	no	up
VIT_200s0372g00020	1	no test	no test	5.95919	no	up	1.96015	no	up
VIT_200s0372g00030	3.61824	no	up	1	no test	no test	0.206908	no	down
VIT_200s0372g00040	1	no test	no test	1	no test	no test	1	no test	no test
VIT_200s0372g00060	2.06137	no	up	1	no test	no test	1	no test	no test
VIT_200s0372g00070	1	no test	no test	1	no test	no test	1	no test	no test
VIT_200s0372g00080	1	no test	no test	1	no test	no test	1	no test	no test
VIT_200s0372g00100	1	no test	no test	1	no test	no test	1	no test	no test
VIT_200s0373g00010	1.34505	no	up	1.11369	no	up	0.902639	no	down
VIT_200s0373g00020	0.515317	no	down	0.0676675	no	down	0.516704	no	down
VIT_200s0373g00030	0.311538	no	down	0.957672	no	down	1.18714	no	up
VIT_200s0373g00040	1.09793	no	up	1.14816	no	up	1.28036	no	up
VIT_200s0373g00050	1	no test	no test	1	no test	no test	1	no test	no test
VIT_200s0374g00010	3.75906	no	up	1	no test	no test	1	no test	no test
VIT_200s0374g00020	1.52042	no	up	1.65475	no	up	0.68348	no	down
VIT_200s0374g00030	1.47171	no	up	1.28822	no	up	0.523473	no	down
VIT_200s0374g00040	1.96754	no	up	2.13664	yes	up	0.427789	no	down
VIT_200s0374g00050	0.936247	no	down	0.854157	no	down	0.60243	no	down
VIT_200s0375g00010	0.814193	no	down	0.857884	no	down	0.413768	no	down
VIT_200s0375g00020	1	no test	no test	1	no test	no test	1	no test	no test
VIT_200s0375g00030	0.979567	no	down	0.145919	yes	down	0.148303	yes	down
VIT_200s0375g00040	0.639595	no	down	1.05636	no	up	0.760754	no	down
VIT_200s0375g00050	0.941105	no	down	1.1287	no	up	1.48413	no	up
VIT_200s0375g00060	1	no test	no test	1	no test	no test	1	no test	no test
VIT_200s0378g00010	1.02288	no	up	0.978111	no	down	0.411337	no	down
VIT_200s0378g00020	1	no test	no test	1	no test	no test	1	no test	no test
VIT_200s0378g00040	1.2744	no	up	0.891173	no	down	0.793383	no	down
VIT_200s0379g00010	1.11558	no	up	0.861928	no	down	0.615057	no	down
VIT_200s0379g00020	1.1591	no	up	1.03499	no	up	0.451081	no	down
VIT_200s0379g00040	1.24459	no	up	0.84551	no	down	0.30301	yes	down
VIT_200s0379g00050	1	no test	no test	3.81281	no	up	1	no test	no test
VIT_200s0379g00060	1.29943	no	up	1.2107	no	up	0.956207	no	down
VIT_200s0379g00070	1.32987	no	up	0.784532	no	down	1.03963	no	up
VIT_200s0380g00006	1	no test	no test	1	no test	no test	1	no test	no test
VIT_200s0380g00012	1	no test	no test	1	no test	no test	1	no test	no test
VIT_200s0380g00020	0.187623	no	down	0.538141	no	down	1	no test	no test
VIT_200s0380g00030	1	no test	no test	1	no test	no test	1	no test	no test
VIT_200s0384g00020	1	no test	no test	1	no test	no test	1	no test	no test
VIT_200s0384g00025	1	no test	no test	1	no test	no test	1	no test	no test
VIT_200s0385g00010	20.6045	no	up	7.96186	no	up	0.318256	no	down
VIT_200s0385g00020	15.6312	no	up	5.41369	no	up	0.403753	no	down
VIT_200s0385g00025	1	no test	no test	1	no test	no test	1	no test	no test
VIT_200s0386g00010	1.39271	no	up	0.372934	no	down	1.00639	no	up
VIT_200s0386g00020	1.16211	no	up	1.1	no	up	1.45521	no	up
VIT_200s0386g00030	0.962626	no	down	0.878282	no	down	0.781574	no	down
VIT_200s0386g00040	1.13089	no	up	2.34983	yes	up	1.98998	no	up
VIT_200s0386g00050	0.671194	no	down	0.354437	yes	down	0.12523	yes	down
VIT_200s0386g00060	2.15565	no	up	1.29348	no	up	1.01181	no	up
VIT_200s0388g00010	1.09376	no	up	0.18637	no	down	1	no test	no test
VIT_200s0388g00020	2.9804	no	up	0.485608	no	down	0.516704	no	down
VIT_200s0388g00030	1.62546	no	up	0.750953	no	down	0.292042	no	down
VIT_200s0388g00040	0.28184	no	down	1	no test	no test	0.516704	no	down
VIT_200s0388g00050	0.535132	no	down	0.64518	no	down	0.177781	yes	down
VIT_200s0388g00060	0.74785	no	down	0.886985	no	down	0.265652	no	down
VIT_200s0388g00070	1	no test	no test	1	no test	no test	1	no test	no test
VIT_200s0388g00080	1	no test	no test	1	no test	no test	1	no test	no test
VIT_200s0388g00085	0.304508	no	down	1.04814	no	up	1	no test	no test
VIT_200s0388g00090	3.52272	no	up	0.322625	no	down	0.282259	no	down
VIT_200s0389g00010	1.01694	no	up	0.984856	no	down	0.346035	yes	down
VIT_200s0389g00020	0.823963	no	down	0.934176	no	down	0.834805	no	down
VIT_200s0389g00030	0.41363	yes	down	0.478657	yes	down	0.322724	yes	down
VIT_200s0389g00040	0.0831026	yes	down	0.200414	yes	down	0.147663	yes	down
VIT_200s0391g00010	0.835548	no	down	0.743717	no	down	0.864801	no	down
VIT_200s0391g00020	1.02383	no	up	0.690971	no	down	0.485605	yes	down
VIT_200s0391g00030	1.05836	no	up	1	no test	no test	1	no test	no test
VIT_200s0391g00040	1.68869	no	up	1.04489	no	up	1.32227	no	up
VIT_200s0391g00050	0.685668	no	down	0.861027	no	down	1.25261	no	up
VIT_200s0391g00060	1.02485	no	up	1.12679	no	up	1.25249	no	up
VIT_200s0391g00070	0.744928	no	down	1.87665	no	up	2.17116	yes	up
VIT_200s0392g00010	0.811133	no	down	0.807148	no	down	0.67688	no	down
VIT_200s0392g00020	1	no test	no test	1	no test	no test	1	no test	no test
VIT_200s0392g00030	1	no test	no test	1	no test	no test	1	no test	no test
VIT_200s0392g00040	1	no test	no test	1	no test	no test	1	no test	no test
VIT_200s0392g00050	1.27573	no	up	0.655891	no	down	1.05324	no	up
VIT_200s0392g00060	1	no test	no test	1	no test	no test	1	no test	no test
VIT_200s0392g00070	1	no test	no test	1	no test	no test	1	no test	no test
VIT_200s0394g00010	2.09975	no	up	2.11894	no	up	0.755232	no	down
VIT_200s0394g00020	1.02133	no	up	1.02488	no	up	1.01612	no	up
VIT_200s0394g00030	1.18571	no	up	1.02571	no	up	0.989948	no	down
VIT_200s0394g00040	6.12466	yes	up	2.43599	yes	up	1.31938	no	up
VIT_200s0396g00010	1.40605	no	up	0.425639	no	down	1.10856	no	up
VIT_200s0396g00020	1.51989	no	up	0.373725	no	down	2.64418	no	up
VIT_200s0396g00030	0.769997	no	down	0.220377	no	down	0.958453	no	down
VIT_200s0396g00040	1	no test	no test	1	no test	no test	1	no test	no test
VIT_200s0396g00050	1.16694	no	up	0.729238	no	down	2.07133	no	up
VIT_200s0396g00060	0.543386	no	down	1	no test	no test	1.96015	no	up
VIT_200s0396g00065	0.772498	no	down	0.639202	no	down	0.872592	no	down
VIT_200s0396g00070	2.06137	no	up	1	no test	no test	1.96015	no	up
VIT_200s0397g00010	1.42246	no	up	0.723083	no	down	0.322533	yes	down
VIT_200s0397g00020	1	no test	no test	1	no test	no test	1	no test	no test
VIT_200s0397g00030	1	no test	no test	1	no test	no test	1	no test	no test
VIT_200s0397g00035	2.06137	no	up	0.297365	no	down	0.359846	no	down
VIT_200s0397g00040	1	no test	no test	1	no test	no test	1	no test	no test
VIT_200s0397g00050	1.74101	no	up	0.473258	no	down	0.51474	no	down
VIT_200s0397g00055	1	no test	no test	1	no test	no test	1	no test	no test
VIT_200s0398g00010	3.61824	no	up	1	no test	no test	5.40053	no	up
VIT_200s0398g00020	1.7247	no	up	0.789266	no	down	0.652892	no	down
VIT_200s0398g00030	0.187623	no	down	0.372934	no	down	0.516704	no	down
VIT_200s0398g00040	0.543386	no	down	0.626385	no	down	1	no test	no test
VIT_200s0398g00050	1	no test	no test	1	no test	no test	1	no test	no test
VIT_200s0398g00060	0.295531	no	down	0.288028	no	down	1.96015	no	up
VIT_200s0399g00010	2.11513	no	up	2.79922	no	up	0.887341	no	down
VIT_200s0399g00020	2.84858	no	up	1.68861	no	up	0.993929	no	down
VIT_200s0399g00030	1.9332	no	up	5.42965	no	up	1	no test	no test
VIT_200s0399g00040	1	no test	no test	1	no test	no test	1	no test	no test
VIT_200s0399g00060	0.804817	no	down	1.0834	no	up	0.913868	no	down
VIT_200s0400g00010	1.05836	no	up	1	no test	no test	3.22124	no	up
VIT_200s0400g00020	1.51361	no	up	0.6919	no	down	0.3708	no	down
VIT_200s0400g00030	2.06137	no	up	1.94857	no	up	0.308787	no	down
VIT_200s0400g00040	1	no test	no test	1	no test	no test	1	no test	no test
VIT_200s0400g00050	1	no test	no test	1	no test	no test	1	no test	no test
VIT_200s0400g00056	1	no test	no test	1	no test	no test	1	no test	no test
VIT_200s0404g00010	0.852302	no	down	2.46561	no	up	1	no test	no test
VIT_200s0404g00020	1.03996	no	up	1.10637	no	up	1.12397	no	up
VIT_200s0404g00030	2.00238	no	up	0.538141	no	down	1.00639	no	up
VIT_200s0404g00040	0.608104	no	down	1.06413	no	up	1.00081	no	up
VIT_200s0404g00050	2.62624	no	up	1.24297	no	up	0.644077	no	down
VIT_200s0404g00060	1.0718	no	up	1.02673	no	up	0.84642	no	down
VIT_200s0404g00070	1.11376	no	up	1.21979	no	up	1.49847	no	up
VIT_200s0404g00080	0.923475	no	down	1.03781	no	up	1.23973	no	up
VIT_200s0404g00100	2.12824	no	up	0.240002	no	down	4.73202	no	up
VIT_200s0406g00010	0.727494	no	down	1.14001	no	up	0.870271	no	down
VIT_200s0407g00010	0.659509	no	down	1.30933	no	up	1.04195	no	up
VIT_200s0407g00020	0.772163	no	down	1.02669	no	up	1.47151	no	up
VIT_200s0407g00030	1.04157	no	up	1.18676	no	up	0.718996	no	down
VIT_200s0407g00040	0.87895	no	down	1.16406	no	up	1.37912	no	up
VIT_200s0407g00050	13.1428	yes	up	3.0825	no	up	0.182776	no	down
VIT_200s0407g00060	1.1667	no	up	1.07287	no	up	1.46823	no	up
VIT_200s0407g00070	0.970477	no	down	1.26623	no	up	0.736163	no	down
VIT_200s0407g00080	0.88306	no	down	0.87447	no	down	1.05807	no	up
VIT_200s0408g00005	1	no test	no test	1	no test	no test	1	no test	no test
VIT_200s0408g00010	1	no test	no test	1	no test	no test	1	no test	no test
VIT_200s0408g00040	2.06137	no	up	0.275361	no	down	1	no test	no test
VIT_200s0409g00010	0.337806	no	down	0.842912	no	down	0.112236	no	down
VIT_200s0409g00020	1	no test	no test	1	no test	no test	1	no test	no test
VIT_200s0409g00030	1	no test	no test	1	no test	no test	1	no test	no test
VIT_200s0409g00040	4.58373	no	up	0.538141	no	down	1.96015	no	up
VIT_200s0409g00050	1	no test	no test	0.395371	no	down	0.516704	no	down
VIT_200s0409g00060	0.404801	no	down	1.06685	no	up	1.89118	no	up
VIT_200s0409g00070	0.314031	no	down	0.415126	no	down	7.38783	no	up
VIT_200s0409g00080	1.71224	no	up	0.811431	no	down	0.544355	no	down
VIT_200s0410g00010	1	no test	no test	1	no test	no test	1	no test	no test
VIT_200s0410g00020	1	no test	no test	1	no test	no test	1	no test	no test
VIT_200s0410g00030	0.90847	no	down	1.04325	no	up	0.591131	no	down
VIT_200s0410g00040	0.597188	no	down	0.623167	no	down	0.208962	no	down
VIT_200s0411g00010	1	no test	no test	1	no test	no test	1	no test	no test
VIT_200s0411g00020	1	no test	no test	1	no test	no test	1	no test	no test
VIT_200s0411g00030	3.80827	no	up	9.57523	no	up	2.67866	no	up
VIT_200s0411g00040	1	no test	no test	1	no test	no test	1	no test	no test
VIT_200s0411g00050	1	no test	no test	1	no test	no test	1	no test	no test
VIT_200s0413g00010	6.01232	no	up	1	no test	no test	1.00639	no	up
VIT_200s0413g00020	2.06137	no	up	1	no test	no test	1	no test	no test
VIT_200s0414g00010	1.38096	no	up	0.983764	no	down	0.197314	yes	down
VIT_200s0414g00020	0.359543	no	down	0.64195	no	down	0.431445	no	down
VIT_200s0414g00030	0.787458	no	down	0.522889	no	down	0.258026	yes	down
VIT_200s0414g00040	0.102606	no	down	0.163159	no	down	1.00639	no	up
VIT_200s0414g00050	0.688267	no	down	0.653182	no	down	0.454003	yes	down
VIT_200s0414g00060	1.00005	no	up	0.601188	no	down	0.362078	yes	down
VIT_200s0415g00010	1	no test	no test	1	no test	no test	1	no test	no test
VIT_200s0415g00020	0.804295	no	down	1.0004	no	up	1.03429	no	up
VIT_200s0415g00030	1.45266	no	up	1.3378	no	up	1.36233	no	up
VIT_200s0415g00040	0.998107	no	down	1.57166	no	up	1.09231	no	up
VIT_200s0415g00050	1.03261	no	up	1.287	no	up	1.14045	no	up
VIT_200s0415g00060	0.933977	no	down	1.34757	no	up	0.746787	no	down
VIT_200s0415g00070	1.33085	no	up	1.11181	no	up	1.25538	no	up
VIT_200s0415g00080	0.990006	no	down	1.0738	no	up	1.00124	no	up
VIT_200s0420g00005	1.47135	no	up	0.172137	no	down	0.255285	no	down
VIT_200s0420g00010	1	no test	no test	1	no test	no test	1	no test	no test
VIT_200s0420g00030	1	no test	no test	3.71989	no	up	0.516704	no	down
VIT_200s0420g00040	0.330555	no	down	1.04968	no	up	0.519946	no	down
VIT_200s0421g00005	1	no test	no test	1	no test	no test	1	no test	no test
VIT_200s0421g00010	1	no test	no test	1	no test	no test	1	no test	no test
VIT_200s0421g00020	1	no test	no test	1	no test	no test	1	no test	no test
VIT_200s0421g00030	1	no test	no test	1	no test	no test	1	no test	no test
VIT_200s0421g00040	1.28607	no	up	0.848537	no	down	0.605977	no	down
VIT_200s0424g00010	2.40437	no	up	1.58597	no	up	1.25831	no	up
VIT_200s0424g00020	0.678394	no	down	0.543474	no	down	0.317229	no	down
VIT_200s0424g00030	0.0762812	no	down	0.188799	no	down	0.0905749	no	down
VIT_200s0425g00010	1	no test	no test	1	no test	no test	1	no test	no test
VIT_200s0425g00020	1	no test	no test	1	no test	no test	1	no test	no test
VIT_200s0425g00030	0.526688	no	down	0.0857405	no	down	0.175969	no	down
VIT_200s0425g00035	0.415919	no	down	0.0485702	no	down	0.0918738	no	down
VIT_200s0425g00040	0.774868	no	down	1.04716	no	up	0.0572516	yes	down
VIT_200s0426g00005	2.06137	no	up	1	no test	no test	1	no test	no test
VIT_200s0426g00010	1	no test	no test	1	no test	no test	1	no test	no test
VIT_200s0426g00020	1	no test	no test	1	no test	no test	1	no test	no test
VIT_200s0426g00030	1	no test	no test	1	no test	no test	1	no test	no test
VIT_200s0426g00040	1	no test	no test	0.297365	no	down	1	no test	no test
VIT_200s0426g00050	0.543386	no	down	0.538141	no	down	0.516704	no	down
VIT_200s0426g00060	1	no test	no test	1	no test	no test	1	no test	no test
VIT_200s0426g00070	1	no test	no test	1	no test	no test	1	no test	no test
VIT_200s0429g00010	1	no test	no test	1	no test	no test	1	no test	no test
VIT_200s0429g00020	0.451752	no	down	0.672869	no	down	0.361829	no	down
VIT_200s0429g00025	1	no test	no test	1	no test	no test	1	no test	no test
VIT_200s0429g00030	0.911266	no	down	1.33985	no	up	0.694804	no	down
VIT_200s0429g00040	0.999579	no	down	0.770815	no	down	0.283257	yes	down
VIT_200s0432g00010	1.42217	no	up	4.75903	no	up	3.51729	no	up
VIT_200s0432g00020	0.88491	no	down	0.677985	no	down	1.22423	no	up
VIT_200s0434g00005	3.0495	no	up	1	no test	no test	1.00639	no	up
VIT_200s0434g00010	1.74122	no	up	1.93578	no	up	0.963947	no	down
VIT_200s0434g00020	1.36856	no	up	1.22326	no	up	1.13959	no	up
VIT_200s0434g00060	1.13453	no	up	1.34265	no	up	0.890831	no	down
VIT_200s0434g00070	1	no test	no test	2.04147	no	up	3.78829	no	up
VIT_200s0434g00080	1.44568	no	up	1.20939	no	up	1.02993	no	up
VIT_200s0434g00090	1.58573	no	up	0.793513	no	down	0.515155	no	down
VIT_200s0437g00010	1	no test	no test	1	no test	no test	1	no test	no test
VIT_200s0437g00020	1	no test	no test	1	no test	no test	1	no test	no test
VIT_200s0437g00050	1	no test	no test	1	no test	no test	1	no test	no test
VIT_200s0437g00060	1	no test	no test	1	no test	no test	1	no test	no test
VIT_200s0437g00065	1	no test	no test	1	no test	no test	1	no test	no test
VIT_200s0437g00070	6.02944	no	up	1	no test	no test	0.516704	no	down
VIT_200s0438g00010	1.32181	no	up	0.756928	no	down	1.43802	no	up
VIT_200s0438g00020	1.32037	no	up	1.0071	no	up	1.46181	no	up
VIT_200s0438g00030	0.184141	no	down	0.574204	no	down	1	no test	no test
VIT_200s0441g00010	1.33078	no	up	1.08201	no	up	1.31925	no	up
VIT_200s0441g00020	2.01961	yes	up	1.29449	no	up	1.75509	no	up
VIT_200s0444g00010	1	no test	no test	1	no test	no test	1	no test	no test
VIT_200s0445g00010	0.884131	no	down	1.19386	no	up	0.741478	no	down
VIT_200s0445g00020	1.04893	no	up	1.11165	no	up	1.30232	no	up
VIT_200s0445g00030	6.18617	yes	up	2.02593	yes	up	1.08201	no	up
VIT_200s0445g00040	0.547251	no	down	1.86153	no	up	0.8371	no	down
VIT_200s0445g00050	1	no test	no test	1	no test	no test	1	no test	no test
VIT_200s0445g00055	1	no test	no test	0.538141	no	down	1.96015	no	up
VIT_200s0445g00060	1.31338	no	up	0.58461	no	down	2.17325	no	up
VIT_200s0447g00005	1.18899	no	up	1.04095	no	up	1.12994	no	up
VIT_200s0448g00010	1.88673	no	up	1.51025	no	up	3.40533	no	up
VIT_200s0448g00020	0.814057	no	down	0.434323	no	down	0.227598	no	down
VIT_200s0449g00010	1.35787	no	up	1.02488	no	up	1.05504	no	up
VIT_200s0450g00010	1	no test	no test	1	no test	no test	0.259461	no	down
VIT_200s0453g00005	1	no test	no test	1	no test	no test	1	no test	no test
VIT_200s0454g00010	0.0381014	yes	down	0.209166	no	down	0.0627139	no	down
VIT_200s0454g00020	1	no test	no test	1	no test	no test	1	no test	no test
VIT_200s0454g00030	0.928994	no	down	2.23127	no	up	1.65746	no	up
VIT_200s0454g00040	0.543386	no	down	1	no test	no test	1.96015	no	up
VIT_200s0455g00010	0.806869	no	down	1.32826	no	up	1.39252	no	up
VIT_200s0455g00020	0.943826	no	down	1.11437	no	up	0.746719	no	down
VIT_200s0455g00030	1.32283	no	up	1.17628	no	up	0.887133	no	down
VIT_200s0455g00040	1.35369	no	up	1.22558	no	up	1.03787	no	up
VIT_200s0455g00050	0.773838	no	down	1.388	no	up	1.12856	no	up
VIT_200s0456g00020	1.61589	no	up	1.08983	no	up	0.356353	yes	down
VIT_200s0456g00030	0.543386	no	down	0.216214	no	down	0.600778	no	down
VIT_200s0456g00040	1.62874	no	up	1.62937	no	up	0.567075	no	down
VIT_200s0459g00010	0.914801	no	down	0.928307	no	down	0.331321	yes	down
VIT_200s0459g00020	1	no test	no test	1	no test	no test	1	no test	no test
VIT_200s0459g00030	1.23856	no	up	1.04987	no	up	1.4056	no	up
VIT_200s0459g00040	1	no test	no test	1	no test	no test	1	no test	no test
VIT_200s0462g00010	1.00582	no	up	1.29102	no	up	0.587398	no	down
VIT_200s0463g00010	0.833873	no	down	0.904388	no	down	1.12733	no	up
VIT_200s0463g00020	1.05823	no	up	1.15455	no	up	1.27647	no	up
VIT_200s0463g00025	6.95978	no	up	5.18374	no	up	1.14994	no	up
VIT_200s0463g00030	2.86967	yes	up	1.86415	no	up	0.860738	no	down
VIT_200s0463g00040	2.74278	no	up	1.25363	no	up	0.88632	no	down
VIT_200s0463g00050	0.531981	no	down	1.09274	no	up	0.87827	no	down
VIT_200s0467g00010	1.35603	no	up	1.13916	no	up	0.675232	no	down
VIT_200s0467g00020	0.978653	no	down	1.23712	no	up	0.722498	no	down
VIT_200s0467g00030	1.04373	no	up	1.14763	no	up	0.704257	no	down
VIT_200s0467g00040	0.397855	no	down	1.22764	no	up	1.45293	no	up
VIT_200s0469g00010	0.971936	no	down	0.441272	no	down	0.449373	no	down
VIT_200s0469g00020	0.952062	no	down	0.766139	no	down	0.556208	no	down
VIT_200s0469g00030	0.719229	no	down	0.524026	no	down	0.387005	yes	down
VIT_200s0469g00040	0.224037	no	down	1.42018	no	up	1.00639	no	up
VIT_200s0469g00050	0.873797	no	down	0.645102	no	down	0.335525	yes	down
VIT_200s0469g00055	0.635798	no	down	0.991542	no	down	0.840834	no	down
VIT_200s0471g00010	1.15819	no	up	0.532542	no	down	0.321744	yes	down
VIT_200s0471g00020	1	no test	no test	1	no test	no test	1	no test	no test
VIT_200s0471g00030	0.834669	no	down	1.04775	no	up	1.1654	no	up
VIT_200s0471g00040	1.19262	no	up	0.982867	no	down	1.15287	no	up
VIT_200s0471g00050	0.897255	no	down	1.36409	no	up	7.58452	no	up
VIT_200s0472g00020	3.50561	no	up	1	no test	no test	5.70232	no	up
VIT_200s0475g00010	1.24838	no	up	1.24319	no	up	0.746434	no	down
VIT_200s0475g00020	1.11184	no	up	0.737675	no	down	0.358554	yes	down
VIT_200s0475g00030	0.957793	no	down	1.13843	no	up	0.947177	no	down
VIT_200s0475g00040	1.12357	no	up	1.16167	no	up	1.32468	no	up
VIT_200s0475g00050	1.57761	no	up	1.15085	no	up	1.14049	no	up
VIT_200s0476g00010	1	no test	no test	1	no test	no test	1	no test	no test
VIT_200s0476g00020	1.22482	no	up	0.645795	no	down	0.734456	no	down
VIT_200s0476g00025	1	no test	no test	1	no test	no test	1	no test	no test
VIT_200s0477g00010	2.06137	no	up	14.8324	no	up	0.64186	no	down
VIT_200s0477g00020	1	no test	no test	1	no test	no test	1	no test	no test
VIT_200s0477g00030	0.861957	no	down	0.888023	no	down	0.703042	no	down
VIT_200s0477g00040	1.08041	no	up	0.88165	no	down	0.779613	no	down
VIT_200s0477g00060	1	no test	no test	1	no test	no test	1	no test	no test
VIT_200s0477g00070	1.4141	no	up	1.03734	no	up	0.812964	no	down
VIT_200s0479g00010	1.54689	no	up	1.51343	no	up	2.17481	yes	up
VIT_200s0479g00020	1	no test	no test	1	no test	no test	1	no test	no test
VIT_200s0480g00010	0.700226	no	down	3.00054	no	up	3.78794	no	up
VIT_200s0480g00020	1	no test	no test	1	no test	no test	1	no test	no test
VIT_200s0480g00030	4.0127	no	up	0.953246	no	down	0.503895	no	down
VIT_200s0480g00040	4.07387	no	up	1.59924	no	up	0.351151	yes	down
VIT_200s0480g00060	1.47339	no	up	0.790886	no	down	0.279844	yes	down
VIT_200s0480g00070	1.99536	no	up	1.07567	no	up	0.34497	yes	down
VIT_200s0480g00080	2.15755	no	up	1.47739	no	up	0.472086	no	down
VIT_200s0480g00090	1	no test	no test	1	no test	no test	1	no test	no test
VIT_200s0480g00100	1.40816	no	up	1.27872	no	up	0.223462	yes	down
VIT_200s0481g00010	1	no test	no test	1	no test	no test	1	no test	no test
VIT_200s0481g00020	1	no test	no test	1	no test	no test	1	no test	no test
VIT_200s0481g00030	1	no test	no test	1	no test	no test	1	no test	no test
VIT_200s0482g00015	1	no test	no test	1	no test	no test	1	no test	no test
VIT_200s0482g00030	1	no test	no test	1	no test	no test	1	no test	no test
VIT_200s0483g00010	0.783573	no	down	0.875369	no	down	0.61457	no	down
VIT_200s0483g00020	1.12185	no	up	1.02341	no	up	0.705816	no	down
VIT_200s0483g00030	1.03974	no	up	1.13696	no	up	1.01476	no	up
VIT_200s0483g00040	0.838199	no	down	1.40541	no	up	2.37875	yes	up
VIT_200s0483g00050	1.93352	no	up	2.35113	no	up	8.60099	no	up
VIT_200s0484g00005	1.39614	no	up	1.88421	no	up	0.452554	no	down
VIT_200s0484g00010	1	no test	no test	1	no test	no test	1	no test	no test
VIT_200s0484g00020	2.17497	no	up	1.22118	no	up	0.76868	no	down
VIT_200s0484g00030	1.89562	no	up	1.24311	no	up	0.450039	yes	down
VIT_200s0484g00040	0.40491	no	down	1.7183	no	up	0.577546	no	down
VIT_200s0485g00010	0.361027	no	down	0.53911	no	down	0.418017	no	down
VIT_200s0485g00020	0.821418	no	down	0.682127	no	down	0.63765	no	down
VIT_200s0487g00010	1.04378	no	up	1.35555	no	up	1.01629	no	up
VIT_200s0487g00020	1	no test	no test	1	no test	no test	1	no test	no test
VIT_200s0487g00030	1.26413	no	up	1.32899	no	up	0.93934	no	down
VIT_200s0487g00050	0.773525	no	down	1.81435	no	up	0.695308	no	down
VIT_200s0490g00010	1	no test	no test	1	no test	no test	1	no test	no test
VIT_200s0491g00010	1	no test	no test	1	no test	no test	1	no test	no test
VIT_200s0494g00010	3.81636	no	up	0.261516	no	down	1.96015	no	up
VIT_200s0494g00015	1	no test	no test	1	no test	no test	1	no test	no test
VIT_200s0494g00020	0.953348	no	down	1.00136	no	up	1.10055	no	up
VIT_200s0494g00030	1	no test	no test	1	no test	no test	1	no test	no test
VIT_200s0496g00010	1	no test	no test	1	no test	no test	1	no test	no test
VIT_200s0499g00010	1.06502	no	up	1.21924	no	up	0.845434	no	down
VIT_200s0499g00020	0.190016	no	down	0.538141	no	down	0.308787	no	down
VIT_200s0499g00030	1.10878	no	up	1.13028	no	up	1.15582	no	up
VIT_200s0499g00040	1.12066	no	up	1.27881	no	up	1.47281	no	up
VIT_200s0499g00050	1.41776	no	up	1.30873	no	up	0.464988	no	down
VIT_200s0504g00010	1	no test	no test	1	no test	no test	1	no test	no test
VIT_200s0504g00020	2.06137	no	up	1	no test	no test	1.96015	no	up
VIT_200s0505g00020	1	no test	no test	1	no test	no test	1.96015	no	up
VIT_200s0505g00030	1.78579	no	up	0.766313	no	down	1.28822	no	up
VIT_200s0505g00040	0.575874	no	down	0.856707	no	down	0.785245	no	down
VIT_200s0505g00050	0.744586	no	down	1	no test	no test	0.516704	no	down
VIT_200s0505g00060	0.908052	no	down	0.273506	no	down	3.22124	no	up
VIT_200s0507g00010	0.989484	no	down	1.1833	no	up	0.755984	no	down
VIT_200s0507g00020	1.16285	no	up	1.15241	no	up	1.91	no	up
VIT_200s0508g00020	0.884877	no	down	1.25972	no	up	1.20857	no	up
VIT_200s0508g00030	1.06966	no	up	1.04228	no	up	1.46029	no	up
VIT_200s0508g00040	0.839976	no	down	1.24549	no	up	1.35247	no	up
VIT_200s0508g00050	1	no test	no test	1	no test	no test	1	no test	no test
VIT_200s0510g00010	0.849638	no	down	1.11482	no	up	1.01798	no	up
VIT_200s0510g00020	1.0282	no	up	1.19528	no	up	1.25442	no	up
VIT_200s0510g00030	0.841252	no	down	0.800695	no	down	0.765315	no	down
VIT_200s0510g00040	1.30403	no	up	1.33705	no	up	1.2012	no	up
VIT_200s0510g00050	1.5498	no	up	0.997282	no	down	1.00202	no	up
VIT_200s0513g00010	0.84546	no	down	1.0704	no	up	1.12881	no	up
VIT_200s0513g00020	1.0711	no	up	0.994112	no	down	0.9366	no	down
VIT_200s0515g00010	0.898381	no	down	1.00858	no	up	1.32123	no	up
VIT_200s0515g00020	0.894169	no	down	0.519901	no	down	1.89957	no	up
VIT_200s0515g00030	0.579576	no	down	1.16586	no	up	1.39046	no	up
VIT_200s0515g00040	0.77647	no	down	0.687802	no	down	2.12878	no	up
VIT_200s0515g00050	1	no test	no test	1	no test	no test	1	no test	no test
VIT_200s0516g00003	1.13507	no	up	0.903005	no	down	1.39075	no	up
VIT_200s0516g00006	1	no test	no test	1	no test	no test	1	no test	no test
VIT_200s0516g00010	3.37581	no	up	1.74729	no	up	1.71722	no	up
VIT_200s0516g00020	1	no test	no test	0.694299	no	down	1	no test	no test
VIT_200s0517g00010	1	no test	no test	1	no test	no test	1	no test	no test
VIT_200s0517g00020	1	no test	no test	1	no test	no test	1	no test	no test
VIT_200s0521g00010	0.156726	no	down	3.96527	no	up	1	no test	no test
VIT_200s0521g00030	1	no test	no test	1	no test	no test	1	no test	no test
VIT_200s0521g00040	1	no test	no test	1	no test	no test	1	no test	no test
VIT_200s0522g00010	1	no test	no test	1	no test	no test	1	no test	no test
VIT_200s0522g00020	4.82171	no	up	3.95215	no	up	1	no	no change
VIT_200s0524g00010	0.980312	no	down	1.27187	no	up	0.573221	no	down
VIT_200s0524g00020	2.06137	no	up	1	no test	no test	1	no test	no test
VIT_200s0524g00030	0.961286	no	down	1.01547	no	up	1.04998	no	up
VIT_200s0524g00040	1	no test	no test	1	no test	no test	1	no test	no test
VIT_200s0525g00010	1.16068	no	up	1.03904	no	up	1.65978	no	up
VIT_200s0525g00020	2.54245	yes	up	1.35115	no	up	2.00974	yes	up
VIT_200s0525g00030	0.715688	no	down	0.805393	no	down	0.964215	no	down
VIT_200s0525g00040	0.85056	no	down	1.02051	no	up	0.606524	no	down
VIT_200s0525g00050	0.460067	no	down	1.28366	no	up	1.23389	no	up
VIT_200s0525g00055	1	no test	no test	1	no test	no test	1	no test	no test
VIT_200s0526g00010	2.06137	no	up	0.538141	no	down	1.96015	no	up
VIT_200s0527g00010	1.31325	no	up	1.03966	no	up	0.644817	no	down
VIT_200s0527g00015	1	no test	no test	1	no test	no test	1	no test	no test
VIT_200s0527g00020	0.895237	no	down	1.05215	no	up	1.18329	no	up
VIT_200s0527g00030	2.06137	no	up	11.4034	no	up	33.8442	yes	up
VIT_200s0531g00010	0.889868	no	down	1.04352	no	up	1.1071	no	up
VIT_200s0531g00020	1	no test	no test	1	no test	no test	1	no test	no test
VIT_200s0531g00030	0.732578	no	down	1.06864	no	up	1.2754	no	up
VIT_200s0531g00040	1.12891	no	up	1.00386	no	up	1.33854	no	up
VIT_200s0531g00050	0.687159	no	down	0.90185	no	down	0.952048	no	down
VIT_200s0531g00060	2.00238	no	up	2.79214	no	up	1	no test	no test
VIT_200s0532g00010	1	no test	no test	1	no test	no test	1	no test	no test
VIT_200s0532g00020	0.495895	no	down	1.08318	no	up	0.592126	no	down
VIT_200s0532g00030	0.590052	no	down	0.798589	no	down	0.682624	no	down
VIT_200s0532g00040	1	no test	no test	1	no test	no test	1	no test	no test
VIT_200s0532g00050	1.15112	no	up	0.725678	no	down	0.87541	no	down
VIT_200s0532g00060	1.19303	no	up	0.580674	no	down	1.03316	no	up
VIT_200s0532g00070	2.4708	yes	up	1.24127	no	up	0.856439	no	down
VIT_200s0533g00010	1.15468	no	up	1.43294	no	up	1.69899	no	up
VIT_200s0533g00020	0.684301	no	down	0.449987	yes	down	0.401348	yes	down
VIT_200s0533g00030	1	no test	no test	1	no test	no test	1	no test	no test
VIT_200s0533g00040	0.922428	no	down	0.921068	no	down	1.27239	no	up
VIT_200s0533g00050	1.26026	no	up	0.854782	no	down	1.05023	no	up
VIT_200s0539g00010	0.145144	no	down	0.520868	no	down	4.88015	no	up
VIT_200s0539g00020	6.01232	no	up	0.322625	no	down	1	no test	no test
VIT_200s0540g00010	1.81637	no	up	1.14158	no	up	9.9653	no	up
VIT_200s0540g00020	1.08517	no	up	0.666052	no	down	0.815211	no	down
VIT_200s0540g00040	1.52885	no	up	1.60267	no	up	2.16562	no	up
VIT_200s0540g00045	1	no test	no test	1	no test	no test	1	no test	no test
VIT_200s0540g00050	0.266494	no	down	2.04147	no	up	1	no test	no test
VIT_200s0541g00010	1.95618	no	up	1.04814	no	up	1	no test	no test
VIT_200s0541g00020	0.252827	no	down	0.240025	no	down	1.09102	no	up
VIT_200s0541g00025	0.353841	no	down	1	no test	no test	1	no test	no test
VIT_200s0551g00010	0.835356	no	down	0.891767	no	down	0.906629	no	down
VIT_200s0551g00020	0.765329	no	down	0.702527	no	down	0.948313	no	down
VIT_200s0551g00030	0.893751	no	down	1.11328	no	up	1.6433	no	up
VIT_200s0551g00040	1.10418	no	up	0.982753	no	down	1.07104	no	up
VIT_200s0551g00050	1.85929	no	up	1.91391	no	up	4.80206	no	up
VIT_200s0555g00010	1	no test	no test	1	no test	no test	1	no test	no test
VIT_200s0555g00020	2.06137	no	up	1.04814	no	up	0.516704	no	down
VIT_200s0555g00050	1.79112	no	up	1.01238	no	up	1.92203	no	up
VIT_200s0556g00010	3.95096	no	up	1.71874	no	up	0.475939	no	down
VIT_200s0556g00020	1	no test	no test	1	no test	no test	1	no test	no test
VIT_200s0557g00010	0.543386	no	down	1	no test	no test	1	no test	no test
[truncated: 29,849 more rows]

## Sheet: Sheet2
Note: Gene comparison values were displayed by log2 fold change values between girlding libraries and control libraries.
