# Supplementary material for: Molecular and physiologic mechanisms of advanced ripening by trunk girdling at early veraison of ‘Summer Black’ grape
Source: Front Plant Sci. 2022 Oct 18;13:1012741. doi: 10.3389/fpls.2022.1012741 (PMC9623158; doi:10.3389/fpls.2022.1012741)
Supplement: Supplementary file 5 [file Table_5.xlsx]

## Sheet: annotation_query_detail_2022020
Supplementary Table 5. Gene annotation detail
Gene ID	GO ID (discription)	KO ID	KO name	Pathway ID (pathway name)	COG	NR	Swiss-prot	Pfam
VIT216s0098g01430	GO:0008408(molecularfunction:3'-5' exonuclease activity); GO:0003676(molecularfunction:nucleic acid binding); GO:0004386(molecularfunction:helicase activity)	K09122	K09122	None	ENOG410YV3M(S:Function unknown)	RVW89046.1(hypothetical protein CK203029381 [Vitis vinifera])	None	PF01927.16(Mut7-C:Mut7-C RNAse domain)
VIT207s0151g01060	GO:0009941(cellularcomponent:chloroplast envelope); GO:0006631(biologicalprocess:fatty acid metabolic process); GO:0009570(cellularcomponent:chloroplast stroma); GO:0005739(cellularcomponent:mitochondrion); GO:0005504(molecularfunction:fatty acid binding); GO:0016872(molecularfunction:intramolecular lyase activity)			None	ENOG410Y0PD(S:Function unknown)	RVW54890.1(Fatty-acid-binding protein 1 [Vitis vinifera])	sp|Q9M1X2|FAP1ARATH(Fatty-acid-binding protein 1 OS=Arabidopsis thaliana OX=3702 GN=FAP1 PE=1 SV=1)	PF16035.5(Chalcone2:Chalcone isomerase like); PF16036.5(Chalcone3:Chalcone isomerase-like)
VIT215s0046g01770	GO:0003951(molecularfunction:NAD+ kinase activity); GO:0009409(biologicalprocess:response to cold); GO:0005739(cellularcomponent:mitochondrion); GO:0006671(biologicalprocess:phytosphingosine metabolic process)			None	COG1597(U:Intracellular trafficking, secretion, and vesicular transport)	XP002278854.1(PREDICTED: sphingoid long-chain bases kinase 2, mitochondrial [Vitis vinifera])	sp|O82359|LCKB2ARATH(Sphingoid long-chain bases kinase 2, mitochondrial OS=Arabidopsis thaliana OX=3702 GN=LCKB2 PE=2 SV=1)	PF00781.24(DAGKcat:Diacylglycerol kinase catalytic domain)
VIT211s0016g03670	GO:0006355(biologicalprocess:regulation of transcription, DNA-templated); GO:0046872(molecularfunction:metal ion binding); GO:0003723(molecularfunction:RNA binding); GO:0003743(molecularfunction:translation initiation factor activity)			None	ENOG410YUQ1(S:Function unknown)	XP002284247.1(PREDICTED: transcription initiation factor TFIID subunit 15b [Vitis vinifera])	sp|Q92804|RBP56HUMAN(TATA-binding protein-associated factor 2N OS=Homo sapiens OX=9606 GN=TAF15 PE=1 SV=1)	PF00641.18(zf-RanBP:Zn-finger in Ran binding protein and others)
VIT201s0010g03680	GO:0045492(biologicalprocess:xylan biosynthetic process); GO:0008168(molecularfunction:methyltransferase activity); GO:0016021(cellularcomponent:integral component of membrane)			None	ENOG410YA8E(S:Function unknown)	XP002277620.1(PREDICTED: probable methyltransferase At1g27930 [Vitis vinifera])	sp|Q9C7F9|MT127ARATH(Probable methyltransferase At1g27930 OS=Arabidopsis thaliana OX=3702 GN=At1g27930 PE=1 SV=1)	PF04669.13(Polysaccsynt4:Polysaccharide biosynthesis)
VIT218s0122g00660	GO:0007281(biologicalprocess:germ cell development); GO:0003729(molecularfunction:mRNA binding)			None	ENOG4111PGT(S:Function unknown)	XP010664012.1(PREDICTED: RNA-binding protein 24-A isoform X1 [Vitis vinifera])	sp|Q9M1S3|ARP1ARATH(Probable RNA-binding protein ARP1 OS=Arabidopsis thaliana OX=3702 GN=ARP1 PE=2 SV=1)	PF00076.22(RRM1:RNA recognition motif. (a.k.a. RRM, RBD, or RNP domain)); PF14605.6(Nup35RRM2:Nup53/35/40-type RNA recognition motif); PF16367.5(RRM7:RNA recognition motif)
VIT211s0118g00180	GO:0016021(cellularcomponent:integral component of membrane)	K07297	ADIPOR	None	COG1272(S:Function unknown)	CBI25538.3(unnamed protein product, partial [Vitis vinifera])	sp|Q93ZH9|HHP1ARATH(Heptahelical transmembrane protein 1 OS=Arabidopsis thaliana OX=3702 GN=HHP1 PE=1 SV=1)	PF03006.20(HlyIII:Haemolysin-III related)
VIT213s0047g00920	GO:0005737(cellularcomponent:cytoplasm); GO:0005829(cellularcomponent:cytosol); GO:0016810(molecularfunction:hydrolase activity, acting on carbon-nitrogen (but not peptide) bonds); GO:0006208(biologicalprocess:pyrimidine nucleobase catabolic process); GO:0004157(molecularfunction:dihydropyrimidinase activity)	K01464	DPYS, dht, hydA	map00770(Pantothenate and CoA biosynthesis); map00240(Pyrimidine metabolism); map00410(beta-Alanine metabolism)	COG0044(F:Nucleotide transport and metabolism)	XP002273526.2(PREDICTED: dihydropyrimidinase [Vitis vinifera])	sp|Q9FMP3|DPYSARATH(Dihydropyrimidinase OS=Arabidopsis thaliana OX=3702 GN=PYD2 PE=1 SV=1)
VIT204s0023g01432	GO:0016021(cellularcomponent:integral component of membrane)				ENOG4111HEE(S:Function unknown)	CAN69915.1(hypothetical protein VITISV044271 [Vitis vinifera])	None
VIT201s0011g06380					ENOG410YBIV(K:Transcription)	RVW34602.1(Protein basic pentacysteine 1 [Vitis vinifera])	sp|Q9SKD0|BPC1ARATH(Protein BASIC PENTACYSTEINE1 OS=Arabidopsis thaliana OX=3702 GN=BPC1 PE=1 SV=1)	PF06217.12(GAGAbind:GAGA binding protein-like family)
VIT214s0219g00300	GO:0006397(biologicalprocess:mRNA processing)				ENOG4111E27(S:Function unknown)	RVW68991.1(hypothetical protein CK203058572 [Vitis vinifera])	None	PF08213.11(DUF1713:Mitochondrial domain of unknown function (DUF1713))
VIT205s0020g04110	GO:0016021(cellularcomponent:integral component of membrane)				ENOG410Y0RG(S:Function unknown)	NP001267842.1(uncharacterized protein LOC100263179 [Vitis vinifera])	sp|P93735|ELIP1ARATH(Early light-induced protein 1, chloroplastic OS=Arabidopsis thaliana OX=3702 GN=ELIP1 PE=1 SV=1)	PF00504.21(Chloroab-bind:Chlorophyll A-B binding protein)
VIT203s0017g01930	GO:0009941(cellularcomponent:chloroplast envelope); GO:0004497(molecularfunction:monooxygenase activity); GO:0020037(molecularfunction:heme binding); GO:0009570(cellularcomponent:chloroplast stroma); GO:0016705(molecularfunction:oxidoreductase activity, acting on paired donors, with incorporation or reduction of molecular oxygen); GO:0005506(molecularfunction:iron ion binding)				COG2124(S:Function unknown)	XP002266883.1(PREDICTED: cytochrome P450 97B2, chloroplastic [Vitis vinifera])	sp|O48921|C97B2SOYBN(Cytochrome P450 97B2, chloroplastic OS=Glycine max OX=3847 GN=CYP97B2 PE=2 SV=1)	PF00067.22(p450:Cytochrome P450)
VIT215s0107g00210	GO:0050662(molecularfunction:coenzyme binding); GO:0016616(molecularfunction:oxidoreductase activity, acting on the CH-OH group of donors, NAD or NADP as acceptor); GO:0015074(biologicalprocess:DNA integration); GO:0003824(molecularfunction:catalytic activity); GO:0008270(molecularfunction:zinc ion binding); GO:0003676(molecularfunction:nucleic acid binding); GO:0016491(molecularfunction:oxidored…				COG0451(M:Cell wall/membrane/envelope biogenesis)	XP010661299.2(PREDICTED: cinnamoyl-CoA reductase 1 [Vitis vinifera])	sp|Q9S9N9|CCR1ARATH(Cinnamoyl-CoA reductase 1 OS=Arabidopsis thaliana OX=3702 GN=CCR1 PE=1 SV=1)	PF01370.21(Epimerase:NAD dependent epimerase/dehydratase family); PF01073.19(3BetaHSD:3-beta hydroxysteroid dehydrogenase/isomerase family); PF13460.6(NADbinding10:NAD(P)H-binding); PF07993.12(NADbinding4:Male sterility protein); PF16363.5(GDPManDehyd:GDP-mannose 4,6 dehydratase); PF05368.13(NmrA:NmrA-like family)
VIT218s0089g00310	GO:0016021(cellularcomponent:integral component of membrane)					CAN77282.1(hypothetical protein VITISV018409 [Vitis vinifera])	None
VIT218s0001g15000					ENOG410ZR0Z(S:Function unknown)	XP010664860.1(PREDICTED: ACT domain-containing protein ACR3 isoform X1 [Vitis vinifera])	sp|O49285|ACR3ARATH(ACT domain-containing protein ACR3 OS=Arabidopsis thaliana OX=3702 GN=ACR3 PE=2 SV=1)	PF01842.25(ACT:ACT domain); PF13291.6(ACT4:ACT domain); PF13740.6(ACT6:ACT domain)
VIT218s0001g13600	None	None	None	None	None	None	None	None
VIT216s0013g00370	GO:0016021(cellularcomponent:integral component of membrane)					RVW98181.1(hypothetical protein CK203031890 [Vitis vinifera])	None
VIT203s0091g01030	GO:0009733(biologicalprocess:response to auxin); GO:0009737(biologicalprocess:response to abscisic acid); GO:0009753(biologicalprocess:response to jasmonic acid); GO:0033613(molecularfunction:activating transcription factor binding); GO:0005730(cellularcomponent:nucleolus); GO:0006334(biologicalprocess:nucleosome assembly); GO:0003677(molecularfunction:DNA binding); GO:0009651(biologicalprocess:r…	K09422	MYBP		ENOG4111SQS(K:Transcription)	XP002266866.2(PREDICTED: telomere repeat-binding factor 1 [Vitis vinifera])	sp|Q8VWK4|TRB1ARATH(Telomere repeat-binding factor 1 OS=Arabidopsis thaliana OX=3702 GN=TRB1 PE=1 SV=1)	PF00249.31(MybDNA-binding:Myb-like DNA-binding domain); PF00538.19(Linkerhistone:linker histone H1 and H5 family); PF13921.6(MybDNA-bind6:Myb-like DNA-binding domain)
VIT216s0098g00840					ENOG41106D8(S:Function unknown)	XP003634175.1(PREDICTED: uncharacterized protein LOC100853301 [Vitis vinifera])	None
VIT200s0527g00030	GO:0005199(molecularfunction:structural constituent of cell wall)				ENOG410ZDC2(S:Function unknown)	RVW95870.1(Non-classical arabinogalactan protein 30 [Vitis vinifera])	sp|P93013|AGP30ARATH(Non-classical arabinogalactan protein 30 OS=Arabidopsis thaliana OX=3702 GN=AGP30 PE=2 SV=1)	PF01190.17(PollenOleeI:Pollen proteins Ole e I like)
VIT214s0060g01880	GO:0016021(cellularcomponent:integral component of membrane)				ENOG410YQMA(S:Function unknown)	CBI39543.3(unnamed protein product, partial [Vitis vinifera])	None	PF04398.12(DUF538:Protein of unknown function, DUF538)
VIT204s0008g04380					ENOG410Y65V(S:Function unknown); ENOG410YBTS(S:Function unknown)	XP002281934.1(PREDICTED: VIN3-like protein 1 [Vitis vinifera])	sp|Q9LHF5|VIL1ARATH(VIN3-like protein 1 OS=Arabidopsis thaliana OX=3702 GN=VIL1 PE=1 SV=1)	PF07227.11(PHDOberon:PHD - plant homeodomain finger protein); PF00041.21(fn3:Fibronectin type III domain)
VIT217s0000g06830	GO:0004519(molecularfunction:endonuclease activity); GO:0008270(molecularfunction:zinc ion binding); GO:0003676(molecularfunction:nucleic acid binding)	K13203	ZFR		ENOG410YNN2(S:Function unknown)	XP002281421.1(PREDICTED: zinc finger protein 346 [Vitis vinifera])	sp|Q8AVN9|ZN346XENLA(Zinc finger protein 346 OS=Xenopus laevis OX=8355 GN=znf346 PE=1 SV=1)	PF12874.7(zf-met:Zinc-finger of C2H2 type); PF12171.8(zf-C2H2jaz:Zinc-finger double-stranded RNA-binding); PF12756.7(zf-C2H22:C2H2 type zinc-finger (2 copies))
VIT218s0001g11670	GO:0005737(cellularcomponent:cytoplasm); GO:0003924(molecularfunction:GTPase activity); GO:0005634(cellularcomponent:nucleus); GO:0006606(biologicalprocess:protein import into nucleus); GO:0006913(biologicalprocess:nucleocytoplasmic transport); GO:0015031(biologicalprocess:protein transport); GO:0005525(molecularfunction:GTP binding)	K07936	RAN	map03013(RNA transport); map03008(Ribosome biogenesis in eukaryotes)	ENOG410XNRS(J:Translation, ribosomal structure and biogenesis)	AEZ49163.1(Ran [Wolffia australiana])	sp|P38546|RAN1SOLLC(GTP-binding nuclear protein Ran1 OS=Solanum lycopersicum OX=4081 GN=RAN1 PE=2 SV=1)	PF00071.22(Ras:Ras family); PF08477.13(Roc:Ras of Complex, Roc, domain of DAPkinase)
VIT219s0090g00990	GO:0016021(cellularcomponent:integral component of membrane); GO:0004601(molecularfunction:peroxidase activity)	K09775	K09775		COG1963(S:Function unknown)	XP002278573.1(PREDICTED: uncharacterized protein LOC100243628 isoform X1 [Vitis vinifera])	sp|O32107|YUIDBACSU(Uncharacterized membrane protein YuiD OS=Bacillus subtilis (strain 168) OX=224308 GN=yuiD PE=4 SV=1)	PF02681.14(DUF212:Divergent PAP2 family)
VIT217s0000g10190	GO:0005737(cellularcomponent:cytoplasm); GO:0051536(molecularfunction:iron-sulfur cluster binding); GO:0004402(molecularfunction:histone acetyltransferase activity); GO:0033588(cellularcomponent:Elongator holoenzyme complex); GO:0002926(biologicalprocess:tRNA wobble base 5-methoxycarbonylmethyl-2-thiouridine biosynthesis.); GO:0046872(molecularfunction:metal ion binding); GO:0005634(cellularcompo…	K07739	ELP3, KAT9		COG1243(B:Chromatin structure and dynamics); COG1243(K:Transcription)	XP002262701.1(PREDICTED: elongator complex protein 3 [Vitis vinifera])	sp|Q93ZR1|ELP3ARATH(Elongator complex protein 3 OS=Arabidopsis thaliana OX=3702 GN=HAG3 PE=1 SV=1)	PF16199.5(RadicalSAMC:RadicalSAM C-terminal domain); PF04055.21(RadicalSAM:Radical SAM superfamily); PF00583.25(Acetyltransf1:Acetyltransferase (GNAT) family); PF13673.7(Acetyltransf10:Acetyltransferase (GNAT) domain)
VIT210s0003g05780	GO:0016021(cellularcomponent:integral component of membrane); GO:0008289(molecularfunction:lipid binding); GO:0006869(biologicalprocess:lipid transport)				ENOG41119ER(U:Intracellular trafficking, secretion, and vesicular transport)	CBI31094.3(unnamed protein product, partial [Vitis vinifera])	sp|P10975|NLTPCRICCO(Non-specific lipid-transfer protein C, cotyledon-specific isoform OS=Ricinus communis OX=3988 PE=1 SV=2)	PF00234.22(Trypalphaamyl:Protease inhibitor/seed storage/LTP family); PF14368.6(LTP2:Probable lipid transfer)
VIT210s0003g03580	GO:0005773(cellularcomponent:vacuole); GO:0016021(cellularcomponent:integral component of membrane); GO:0015250(molecularfunction:water channel activity); GO:0015267(molecularfunction:channel activity); GO:0009414(biologicalprocess:response to water deprivation); GO:0005886(cellularcomponent:plasma membrane); GO:0009506(cellularcomponent:plasmodesma)	K09872	PIP		COG0580(I:Lipid transport and metabolism)	AAF71820.1(putative aquaporin PIP2-2 [Vitis cinerea var. helleri x Vitis rupestris])	sp|P93004|PIP27ARATH(Aquaporin PIP2-7 OS=Arabidopsis thaliana OX=3702 GN=PIP2-7 PE=1 SV=2)	PF00230.20(MIP:Major intrinsic protein)
VIT203s0132g00260	GO:0008757(molecularfunction:S-adenosylmethionine-dependent methyltransferase activity); GO:0005829(cellularcomponent:cytosol); GO:0047763(molecularfunction:caffeate O-methyltransferase activity); GO:0008171(molecularfunction:O-methyltransferase activity); GO:0019438(biologicalprocess:aromatic compound biosynthetic process); GO:0046983(molecularfunction:protein dimerization activity)	K13066	E2.1.1.68, COMT	map00940(Phenylpropanoid biosynthesis)	ENOG410XS7T(S:Function unknown)	CBI29383.3(unnamed protein product, partial [Vitis vinifera])	sp|Q8LL87|COMT1COFCA(Caffeic acid 3-O-methyltransferase OS=Coffea canephora OX=49390 PE=2 SV=1)
VIT215s0048g00495	GO:0005634(cellularcomponent:nucleus); GO:0045944(biologicalprocess:positive regulation of transcription from RNA polymerase II promoter); GO:0003677(molecularfunction:DNA binding); GO:0000987(molecularfunction:core promoter proximal region sequence-specific DNA binding); GO:0046983(molecularfunction:protein dimerization activity); GO:0000981(molecularfunction:RNA polymerase II transcription fact…	K04454	MEF2C		COG5068(K:Transcription)	RVX01004.1(MADS-box transcription factor PHERES 2 [Vitis vinifera])	sp|Q9FJK3|AGL80ARATH(Agamous-like MADS-box protein AGL80 OS=Arabidopsis thaliana OX=3702 GN=AGL80 PE=1 SV=1)	PF00319.18(SRF-TF:SRF-type transcription factor (DNA-binding and dimerisation domain))
VIT204s0008g05680	None	None	None	None	None	None	None	None
VIT207s0005g02470	GO:0005794(cellularcomponent:Golgi apparatus); GO:0009833(biologicalprocess:plant-type primary cell wall biogenesis); GO:0016021(cellularcomponent:integral component of membrane); GO:0005802(cellularcomponent:trans-Golgi network); GO:0030244(biologicalprocess:cellulose biosynthetic process); GO:0071555(biologicalprocess:cell wall organization); GO:0016760(molecularfunction:cellulose synthase (UDP…	K10999	CESA		COG1215(S:Function unknown)	XP010652323.1(PREDICTED: probable cellulose synthase A catalytic subunit 8 [UDP-forming] isoform X1 [Vitis vinifera])	sp|Q84ZN6|CESA8ORYSJ(Probable cellulose synthase A catalytic subunit 8 [UDP-forming] OS=Oryza sativa subsp. japonica OX=39947 GN=CESA8 PE=1 SV=1)	PF03552.14(Cellulosesynt:Cellulose synthase); PF00535.26(Glycostransf2:Glycosyl transferase family 2)
VIT212s0034g02140	GO:0016021(cellularcomponent:integral component of membrane)				ENOG410XNPC(S:Function unknown)	CAN83928.1(hypothetical protein VITISV036910 [Vitis vinifera])	sp|Q8GWG6|MBRLARATH(Membralin-like protein At1g60995 OS=Arabidopsis thaliana OX=3702 GN=At1g60995 PE=2 SV=1)	PF09746.9(Membralin:Tumour-associated protein)
VIT218s0111g00027	GO:0052716(molecularfunction:hydroquinone:oxygen oxidoreductase activity); GO:0048046(cellularcomponent:apoplast); GO:0046274(biologicalprocess:lignin catabolic process); GO:0005507(molecularfunction:copper ion binding); GO:0055114(biologicalprocess:oxidation-reduction process); GO:0016491(molecularfunction:oxidoreductase activity)	K05909	E1.10.3.2		COG2132(Q:Secondary metabolites biosynthesis, transport and catabolism)	XP010645781.1(PREDICTED: laccase-15 [Vitis vinifera])	sp|Q6Z8L2|LAC9ORYSJ(Putative laccase-9 OS=Oryza sativa subsp. japonica OX=39947 GN=LAC9 PE=3 SV=1)	PF00394.22(Cu-oxidase:Multicopper oxidase); PF07732.15(Cu-oxidase3:Multicopper oxidase)
VIT205s0029g01110	GO:0016021(cellularcomponent:integral component of membrane)				ENOG410YEB9(S:Function unknown); ENOG41129UG(S:Function unknown)	CBI17230.3(unnamed protein product, partial [Vitis vinifera])	None	PF05056.12(DUF674:Protein of unknown function (DUF674))
VIT211s0103g00210					ENOG410YS8Z(S:Function unknown)	XP002267226.1(PREDICTED: F-box protein At5g07610 [Vitis vinifera])	sp|Q9FLS0|FB253ARATH(F-box protein At5g07610 OS=Arabidopsis thaliana OX=3702 GN=At5g07610 PE=2 SV=1)	PF00646.33(F-box:F-box domain)
VIT207s0104g01160	GO:0016021(cellularcomponent:integral component of membrane); GO:0022857(molecularfunction:transmembrane transporter activity)	K15103	UCP23, SLC25A89		ENOG410XRV1(S:Function unknown)	XP002270442.2(PREDICTED: mitochondrial substrate carrier family protein ucpB isoform X1 [Vitis vinifera])	sp|B0G143|UCPBDICDI(Mitochondrial substrate carrier family protein ucpB OS=Dictyostelium discoideum OX=44689 GN=ucpB PE=3 SV=1)	PF00153.27(Mitocarr:Mitochondrial carrier protein)
VIT201s0127g00036		K07512	MECR, NRBF1	map00061(Fatty acid biosynthesis); map00062(Fatty acid elongation)	ENOG410YNY6(S:Function unknown)	PIA29242.1(hypothetical protein AQUCO06100034v1 [Aquilegia coerulea])	None
VIT208s0040g01900						CBI32730.3(unnamed protein product, partial [Vitis vinifera])	None
VIT201s0244g00120	GO:0008270(molecularfunction:zinc ion binding); GO:0009451(biologicalprocess:RNA modification)				ENOG410Z7Z7(S:Function unknown)	XP010656821.1(PREDICTED: pentatricopeptide repeat-containing protein At5g13270, chloroplastic [Vitis vinifera])	sp|Q9LYU9|PP378ARATH(Pentatricopeptide repeat-containing protein At5g13270, chloroplastic OS=Arabidopsis thaliana OX=3702 GN=PCMP-H90 PE=2 SV=1)	PF13041.6(PPR2:PPR repeat family); PF01535.20(PPR:PPR repeat); PF12854.7(PPR1:PPR repeat); PF14432.6(DYWdeaminase:DYW family of nucleic acid deaminases); PF13812.6(PPR3:Pentatricopeptide repeat domain); PF17177.4(PPRlong:Pentacotripeptide-repeat region of PRORP)
VIT212s0057g00030	GO:0016021(cellularcomponent:integral component of membrane); GO:0016020(cellularcomponent:membrane)				COG0666(S:Function unknown)	XP002277535.1(PREDICTED: ankyrin repeat-containing protein ITN1 [Vitis vinifera])	sp|Q9C7A2|ITN1ARATH(Ankyrin repeat-containing protein ITN1 OS=Arabidopsis thaliana OX=3702 GN=ITN1 PE=1 SV=1)	PF13962.6(PGG:Domain of unknown function)
VIT208s0007g07720	GO:0004497(molecularfunction:monooxygenase activity); GO:0016020(cellularcomponent:membrane); GO:0020037(molecularfunction:heme binding); GO:0016709(molecularfunction:oxidoreductase activity, acting on paired donors, with incorporation or reduction of molecular oxygen, NAD(P)H as one donor, and incorporation of one atom of oxygen); GO:0016021(cellularcomponent:integral component of membrane); GO:…	K00512	CYP17A		COG2124(S:Function unknown)	XP002277130.1(PREDICTED: cytochrome P450 93A3 [Vitis vinifera])	sp|O81973|C93A3SOYBN(Cytochrome P450 93A3 OS=Glycine max OX=3847 GN=CYP93A3 PE=2 SV=1)	PF00067.22(p450:Cytochrome P450)
VIT214s0066g01450	GO:0048573(biologicalprocess:photoperiodism, flowering); GO:0042393(molecularfunction:histone binding); GO:0043966(biologicalprocess:histone H3 acetylation); GO:0043967(biologicalprocess:histone H4 acetylation); GO:0005634(cellularcomponent:nucleus); GO:0004402(molecularfunction:histone acetyltransferase activity); GO:0006355(biologicalprocess:regulation of transcription, DNA-templated); GO:00036…				ENOG41128EW(S:Function unknown)	XP010660927.1(PREDICTED: methyl-CpG-binding domain-containing protein 9 isoform X1 [Vitis vinifera])	sp|Q9SGH2|MBD9ARATH(Methyl-CpG-binding domain-containing protein 9 OS=Arabidopsis thaliana OX=3702 GN=MBD9 PE=2 SV=1)	PF00628.29(PHD:PHD-finger); PF15612.6(WHIM1:WSTF, HB1, Itc1p, MBD9 motif 1); PF01429.19(MBD:Methyl-CpG binding domain); PF15613.6(WSD:Williams-Beuren syndrome DDT (WSD), D-TOX E motif); PF00439.25(Bromodomain:Bromodomain); PF05965.14(FYRC:F/Y rich C-terminus)
VIT210s0003g02780	GO:0008168(molecularfunction:methyltransferase activity); GO:0016021(cellularcomponent:integral component of membrane); GO:0005802(cellularcomponent:trans-Golgi network); GO:0005768(cellularcomponent:endosome); GO:0005886(cellularcomponent:plasma membrane)				ENOG410Y90W(S:Function unknown)	RVW47345.1(hypothetical protein CK203090351 [Vitis vinifera])	None	PF03141.16(Methyltransf29:Putative S-adenosyl-L-methionine-dependent methyltransferase); PF08241.12(Methyltransf11:Methyltransferase domain)
VIT206s0004g04400	GO:0016021(cellularcomponent:integral component of membrane); GO:0005886(cellularcomponent:plasma membrane); GO:0022857(molecularfunction:transmembrane transporter activity); GO:0055085(biologicalprocess:transmembrane transport)				ENOG4111M1Q(S:Function unknown)	XP002281216.1(PREDICTED: uncharacterized protein LOC100243247 [Vitis vinifera])	None	PF13515.6(FUSC2:Fusaric acid resistance protein-like); PF04632.12(FUSC:Fusaric acid resistance protein family)
VIT211s0078g00430	GO:0005737(cellularcomponent:cytoplasm); GO:0004335(molecularfunction:galactokinase activity); GO:0005534(molecularfunction:galactose binding); GO:0005524(molecularfunction:ATP binding); GO:0006012(biologicalprocess:galactose metabolic process)	K18677	GALAK	map00520(Amino sugar and nucleotide sugar metabolism)	COG0153(G:Carbohydrate transport and metabolism)	XP002264528.1(PREDICTED: galacturonokinase [Vitis vinifera])	sp|Q8VYG2|GALAKARATH(Galacturonokinase OS=Arabidopsis thaliana OX=3702 GN=GALAK PE=1 SV=1)	PF08544.13(GHMPkinasesC:GHMP kinases C terminal)
VIT207s0005g06150	GO:0016021(cellularcomponent:integral component of membrane)				ENOG4111T0W(S:Function unknown)	XP010652493.1(PREDICTED: uncharacterized protein LOC100244728 [Vitis vinifera])	None	PF12452.8(DUF3685:Protein of unknown function (DUF3685))
VIT208s0056g00190	GO:0005737(cellularcomponent:cytoplasm); GO:0030955(molecularfunction:potassium ion binding); GO:0016301(molecularfunction:kinase activity); GO:0000287(molecularfunction:magnesium ion binding); GO:0032869(biologicalprocess:cellular response to insulin stimulus); GO:0004743(molecularfunction:pyruvate kinase activity); GO:0006096(biologicalprocess:glycolytic process)	K00873	PK, pyk	map00230(Purine metabolism); map00620(Pyruvate metabolism); map00010(Glycolysis / Gluconeogenesis)	COG0469(G:Carbohydrate transport and metabolism)	XP002266160.1(PREDICTED: pyruvate kinase, cytosolic isozyme [Vitis vinifera])	sp|Q42806|KPYCSOYBN(Pyruvate kinase, cytosolic isozyme OS=Glycine max OX=3847 PE=2 SV=1)	PF00224.21(PK:Pyruvate kinase, barrel domain); PF02887.16(PKC:Pyruvate kinase, alpha/beta domain)
VIT218s0001g10530					ENOG410Z7Z7(S:Function unknown)	XP010664572.1(PREDICTED: pentatricopeptide repeat-containing protein At2g04860 [Vitis vinifera])	sp|Q9SJ73|PP148ARATH(Pentatricopeptide repeat-containing protein At2g04860 OS=Arabidopsis thaliana OX=3702 GN=PCMP-E74 PE=2 SV=3)	PF01535.20(PPR:PPR repeat); PF13041.6(PPR2:PPR repeat family); PF13812.6(PPR3:Pentatricopeptide repeat domain); PF12854.7(PPR1:PPR repeat)
VIT211s0016g02290	GO:0071033(biologicalprocess:nuclear retention of pre-mRNA at the site of transcription); GO:0016973(biologicalprocess:poly(A)+ mRNA export from nucleus); GO:0000502(cellularcomponent:proteasome complex); GO:0070390(cellularcomponent:transcription export complex 2); GO:0005634(cellularcomponent:nucleus); GO:0000973(biologicalprocess:posttranscriptional tethering of RNA polymerase II gene DNA at n…				COG5600(L:Replication, recombination and repair)	XP002282302.1(PREDICTED: enhanced ethylene response protein 5 [Vitis vinifera])	sp|Q8GWE6|EER5ARATH(Enhanced ethylene response protein 5 OS=Arabidopsis thaliana OX=3702 GN=EER5 PE=1 SV=1)
VIT218s0001g09170					ENOG410XSIZ(K:Transcription)	XP002285282.1(PREDICTED: interferon-related developmental regulator 1 isoform X1 [Vitis vinifera])	sp|Q5S1U6|IFRD1PIG(Interferon-related developmental regulator 1 OS=Sus scrofa OX=9823 GN=IFRD1 PE=2 SV=1)	PF05004.13(IFRD:Interferon-related developmental regulator (IFRD)); PF04836.12(IFRDC:Interferon-related protein conserved region)
VIT200s0218g00200	GO:0043231(cellularcomponent:intracellular membrane-bounded organelle); GO:0080043(molecularfunction:quercetin 3-O-glucosyltransferase activity); GO:0016740(molecularfunction:transferase activity); GO:0080044(molecularfunction:quercetin 7-O-glucosyltransferase activity); GO:0016758(molecularfunction:transferase activity, transferring hexosyl groups); GO:0008194(molecularfunction:UDP-glycosyltrans…				COG1819(S:Function unknown)	XP019073693.1(PREDICTED: LOW QUALITY PROTEIN: putative UDP-rhamnose:rhamnosyltransferase 1 [Vitis vinifera])	sp|Q940V3|U91A1ARATH(UDP-glycosyltransferase 91A1 OS=Arabidopsis thaliana OX=3702 GN=UGT91A1 PE=2 SV=1)
VIT217s0000g04920	GO:0031124(biologicalprocess:mRNA 3'-end processing); GO:0005634(cellularcomponent:nucleus); GO:0015074(biologicalprocess:DNA integration); GO:0008270(molecularfunction:zinc ion binding); GO:0003676(molecularfunction:nucleic acid binding); GO:0000155(molecularfunction:phosphorelay sensor kinase activity); GO:0008233(molecularfunction:peptidase activity); GO:0016021(cellularcomponent:integral comp…	K14489	AHK234	map04075(Plant hormone signal transduction)	COG0642(T:Signal transduction mechanisms); ENOG410YHPA(S:Function unknown)	CBI15347.3(unnamed protein product, partial [Vitis vinifera])	sp|Q9C5U1|AHK3ARATH(Histidine kinase 3 OS=Arabidopsis thaliana OX=3702 GN=AHK3 PE=1 SV=1)	PF02518.26(HATPasec:Histidine kinase-, DNA gyrase B-, and HSP90-like ATPase)
VIT211s0149g00020	GO:0016021(cellularcomponent:integral component of membrane); GO:0005730(cellularcomponent:nucleolus); GO:0000027(biologicalprocess:ribosomal large subunit assembly)	K14820	BRX1, BRIX1		COG5154(J:Translation, ribosomal structure and biogenesis)	XP002270029.1(PREDICTED: ribosome biogenesis protein BRX1 [Vitis vinifera])	sp|Q9C928|BRX12ARATH(Ribosome biogenesis protein BRX1 homolog 2 OS=Arabidopsis thaliana OX=3702 GN=BRIX1-2 PE=2 SV=1)
VIT208s0032g00660					ENOG410XY24(S:Function unknown)	RVW38440.1(hypothetical protein CK203082388 [Vitis vinifera])	None	PF07647.17(SAM2:SAM domain (Sterile alpha motif)); PF00536.30(SAM1:SAM domain (Sterile alpha motif))
VIT206s0009g02740	GO:0008270(molecularfunction:zinc ion binding)				ENOG410Z7Z7(G:Carbohydrate transport and metabolism)	RVW36325.1(Pentatricopeptide repeat-containing protein, chloroplastic [Vitis vinifera])	sp|Q3E6Q1|PPR32ARATH(Pentatricopeptide repeat-containing protein At1g11290, chloroplastic OS=Arabidopsis thaliana OX=3702 GN=PCMP-H40 PE=2 SV=1)	PF13041.6(PPR2:PPR repeat family); PF01535.20(PPR:PPR repeat); PF12854.7(PPR1:PPR repeat); PF14432.6(DYWdeaminase:DYW family of nucleic acid deaminases); PF13812.6(PPR3:Pentatricopeptide repeat domain)
VIT212s0035g00060	GO:0010216(biologicalprocess:maintenance of DNA methylation); GO:0006349(biologicalprocess:regulation of gene expression by genetic imprinting); GO:0003682(molecularfunction:chromatin binding); GO:0006325(biologicalprocess:chromatin organization); GO:0016021(cellularcomponent:integral component of membrane); GO:0004672(molecularfunction:protein kinase activity); GO:0051537(molecularfunction:2 iro…	K00558	DNMT1, dcm	map00270(Cysteine and methionine metabolism)	COG0270(S:Function unknown)	RVX04567.1(putative leucine-rich repeat receptor-like protein kinase [Vitis vinifera])	sp|P34881|DNMT1ARATH(DNA (cytosine-5)-methyltransferase 1 OS=Arabidopsis thaliana OX=3702 GN=DMT1 PE=1 SV=1)
VIT204s0023g00540	GO:0009733(biologicalprocess:response to auxin)	K14488	SAUR	map04075(Plant hormone signal transduction)	ENOG4111DHX(S:Function unknown); ENOG410YVUY(S:Function unknown); ENOG410ZATX(S:Function unknown)	XP002271594.1(PREDICTED: auxin-responsive protein SAUR22 [Vitis vinifera])	sp|Q9FJF6|SAU23ARATH(Auxin-responsive protein SAUR23 OS=Arabidopsis thaliana OX=3702 GN=SAUR23 PE=2 SV=1)	PF02519.14(Auxininducible:Auxin responsive protein)
VIT203s0063g02670	GO:0005634(cellularcomponent:nucleus); GO:0003677(molecularfunction:DNA binding)				ENOG410YUEI(L:Replication, recombination and repair); COG5269(L:Replication, recombination and repair)	XP003631666.1(PREDICTED: protein RADIALIS-like 3 isoform X1 [Vitis vinifera])	sp|Q1A173|RADL6ARATH(Protein RADIALIS-like 6 OS=Arabidopsis thaliana OX=3702 GN=RL6 PE=2 SV=1)	PF00249.31(MybDNA-binding:Myb-like DNA-binding domain)
VIT200s0699g00010	GO:0050832(biologicalprocess:defense response to fungus); GO:0005576(cellularcomponent:extracellular region)				ENOG4111C1Y(S:Function unknown)	CAN73472.1(hypothetical protein VITISV011114 [Vitis vinifera])	sp|P0CAX9|DEF21ARATH(Defensin-like protein 21 OS=Arabidopsis thaliana OX=3702 GN=At4g14276 PE=2 SV=1)
VIT200s0370g00020	GO:0016192(biologicalprocess:vesicle-mediated transport); GO:0006886(biologicalprocess:intracellular protein transport); GO:0032050(molecularfunction:clathrin heavy chain binding); GO:0072583(biologicalprocess:clathrin-dependent endocytosis); GO:0005198(molecularfunction:structural molecule activity); GO:0048268(biologicalprocess:clathrin coat assembly); GO:0005886(cellularcomponent:plasma membra…				ENOG410YB93(U:Intracellular trafficking, secretion, and vesicular transport)	XP003635272.1(PREDICTED: clathrin light chain 1 [Vitis vinifera])	sp|Q9SKU1|CLC1ARATH(Clathrin light chain 1 OS=Arabidopsis thaliana OX=3702 GN=At2g20760 PE=2 SV=1)	PF01086.17(Clathrinlgch:Clathrin light chain)
VIT203s0110g00010	GO:0016021(cellularcomponent:integral component of membrane); GO:0016020(cellularcomponent:membrane)				COG0666(S:Function unknown)	CBI32927.3(unnamed protein product, partial [Vitis vinifera])	None	PF13962.6(PGG:Domain of unknown function)
VIT203s0091g00850					ENOG4111SZX(S:Function unknown); COG0389(S:Function unknown)	XP002265407.1(PREDICTED: uncharacterized protein LOC100254857 [Vitis vinifera])	None
VIT219s0027g01640	GO:0022857(molecularfunction:transmembrane transporter activity); GO:0016021(cellularcomponent:integral component of membrane); GO:0005886(cellularcomponent:plasma membrane)				ENOG4111I51(S:Function unknown)	XP002266129.1(PREDICTED: uncharacterized protein At4g15545 [Vitis vinifera])	sp|Q93W28|Y4554ARATH(Uncharacterized protein At4g15545 OS=Arabidopsis thaliana OX=3702 GN=At4g15545 PE=1 SV=1)
VIT210s0003g04510	GO:0016021(cellularcomponent:integral component of membrane)				COG0666(S:Function unknown); ENOG410XPET(T:Signal transduction mechanisms)	CBI30987.3(unnamed protein product, partial [Vitis vinifera])	sp|A2CIR5|NPR4ORYSJ(Ankyrin repeat-containing protein NPR4 OS=Oryza sativa subsp. japonica OX=39947 GN=NPR4 PE=2 SV=1)	PF13962.6(PGG:Domain of unknown function); PF12796.7(Ank2:Ankyrin repeats (3 copies)); PF13857.6(Ank5:Ankyrin repeats (many copies))
VIT216s0022g01380						CBI24545.3(unnamed protein product, partial [Vitis vinifera])	None
VIT216s0013g00670	GO:0016787(molecularfunction:hydrolase activity)				ENOG4111I8E(S:Function unknown)	XP019081587.1(PREDICTED: uncharacterized protein LOC109124220 [Vitis vinifera])	sp|Q8L9J9|CAESARATH(Probable carbohydrate esterase At4g34215 OS=Arabidopsis thaliana OX=3702 GN=At4g34215 PE=1 SV=2)	PF03629.18(SASA:Carbohydrate esterase, sialic acid-specific acetylesterase)
VIT208s0007g04820	GO:0030570(molecularfunction:pectate lyase activity); GO:0045490(biologicalprocess:pectin catabolic process); GO:0046872(molecularfunction:metal ion binding); GO:0016021(cellularcomponent:integral component of membrane)	K01728	pel	map00040(Pentose and glucuronate interconversions)	COG3866(G:Carbohydrate transport and metabolism)	NP001290001.1(pectate lyase-like protein 3 precursor [Vitis vinifera])	sp|Q9SCP2|PLY12ARATH(Probable pectate lyase 12 OS=Arabidopsis thaliana OX=3702 GN=At3g53190 PE=2 SV=2)	PF00544.19(PeclyaseC:Pectate lyase); PF13229.6(Betahelix:Right handed beta helix region)
VIT216s0039g01780	GO:0000727(biologicalprocess:double-strand break repair via break-induced replication); GO:0005634(cellularcomponent:nucleus); GO:0000811(cellularcomponent:GINS complex); GO:0031298(cellularcomponent:replication fork protection complex); GO:0006260(biologicalprocess:DNA replication); GO:0032508(biologicalprocess:DNA duplex unwinding)	K10733	GINS2, PSF2		COG5093(L:Replication, recombination and repair)	XP002273656.1(PREDICTED: DNA replication complex GINS protein PSF2 [Vitis vinifera])	sp|Q9C7A8|PSF2ARATH(DNA replication complex GINS protein PSF2 OS=Arabidopsis thaliana OX=3702 GN=GINS2 PE=2 SV=2)	PF05916.11(Sld5:GINS complex protein)
VIT205s0102g00145	GO:0022857(molecularfunction:transmembrane transporter activity); GO:0016021(cellularcomponent:integral component of membrane); GO:0005366(molecularfunction:myo-inositol:proton symporter activity); GO:0009705(cellularcomponent:plant-type vacuole membrane)	K08150	SLC2A13, ITR		ENOG410XNQK(S:Function unknown)	XP002263742.1(PREDICTED: inositol transporter 1 isoform X1 [Vitis vinifera])	sp|Q8VZR6|INT1ARATH(Inositol transporter 1 OS=Arabidopsis thaliana OX=3702 GN=INT1 PE=1 SV=1)	PF00083.24(Sugartr:Sugar (and other) transporter); PF07690.16(MFS1:Major Facilitator Superfamily); PF06609.13(TRI12:Fungal trichothecene efflux pump (TRI12))
VIT216s0050g00880	GO:0016787(molecularfunction:hydrolase activity); GO:0032040(cellularcomponent:small-subunit processome); GO:0031428(cellularcomponent:box C/D snoRNP complex); GO:0008649(molecularfunction:rRNA methyltransferase activity); GO:1990258(biologicalprocess:histone glutamine methylation); GO:1990259(molecularfunction:histone-glutamine methyltransferase activity); GO:0003723(molecularfunction:RNA bindin…	K14563	NOP1, FBL	map03008(Ribosome biogenesis in eukaryotes)	COG1889(J:Translation, ribosomal structure and biogenesis)	CBI22679.3(unnamed protein product, partial [Vitis vinifera])	sp|Q9FEF8|MD36BARATH(Probable mediator of RNA polymerase II transcription subunit 36b OS=Arabidopsis thaliana OX=3702 GN=MED36B PE=1 SV=1)	PF01269.17(Fibrillarin:Fibrillarin); PF08704.10(GCD14:tRNA methyltransferase complex GCD14 subunit)
VIT208s0007g05550	GO:0005779(cellularcomponent:integral component of peroxisomal membrane); GO:0000422(biologicalprocess:mitophagy); GO:0016559(biologicalprocess:peroxisome fission); GO:0000266(biologicalprocess:mitochondrial fission); GO:0043653(biologicalprocess:mitochondrial fragmentation involved in apoptotic process); GO:0016021(cellularcomponent:integral component of membrane); GO:0006915(biologicalprocess:a…	K17969	FIS1, TTC11, MDV2		ENOG4111PPH(U:Intracellular trafficking, secretion, and vesicular transport)	XP003632733.1(PREDICTED: mitochondrial fission 1 protein A-like [Vitis vinifera])	sp|Q9M1J1|FIS1AARATH(Mitochondrial fission 1 protein A OS=Arabidopsis thaliana OX=3702 GN=FIS1A PE=1 SV=1)	PF14853.6(Fis1TPRC:Fis1 C-terminal tetratricopeptide repeat); PF14852.6(Fis1TPRN:Fis1 N-terminal tetratricopeptide repeat); PF07719.17(TPR2:Tetratricopeptide repeat); PF13428.6(TPR14:Tetratricopeptide repeat)
VIT211s0065g01170	GO:0016021(cellularcomponent:integral component of membrane)				ENOG41115R9(S:Function unknown)	RVW75374.1(hypothetical protein CK203052916 [Vitis vinifera])	None
VIT217s0000g08160					ENOG410YDAC(S:Function unknown)	XP002279813.2(PREDICTED: polygalacturonase 1 beta-like protein 3 [Vitis vinifera])	sp|Q40161|GP1SOLLC(Polygalacturonase-1 non-catalytic subunit beta OS=Solanum lycopersicum OX=4081 GN=GP1 PE=1 SV=1)	PF03181.15(BURP:BURP domain)
VIT205s0062g00400	GO:0016758(molecularfunction:transferase activity, transferring hexosyl groups); GO:0008194(molecularfunction:UDP-glycosyltransferase activity); GO:0043231(cellularcomponent:intracellular membrane-bounded organelle); GO:0080044(molecularfunction:quercetin 7-O-glucosyltransferase activity); GO:0080043(molecularfunction:quercetin 3-O-glucosyltransferase activity)	K21371	UGT75L6, UGTCs2		COG1819(S:Function unknown)	RVW67416.1(Crocetin glucosyltransferase, chloroplastic [Vitis vinifera])	sp|F8WKW0|UGT1GARJA(Crocetin glucosyltransferase, chloroplastic OS=Gardenia jasminoides OX=114476 GN=UGT75L6 PE=1 SV=1)	PF00201.18(UDPGT:UDP-glucoronosyl and UDP-glucosyl transferase)
VIT213s0019g02530	GO:0004252(molecularfunction:serine-type endopeptidase activity)				COG1404(O:Posttranslational modification, protein turnover, chaperones)	CBI31599.3(unnamed protein product, partial [Vitis vinifera])	sp|Q39547|CUCM1CUCME(Cucumisin OS=Cucumis melo OX=3656 PE=1 SV=1)	PF00082.22(PeptidaseS8:Subtilase family); PF17766.1(fn36:Fibronectin type-III domain); PF05922.16(InhibitorI9:Peptidase inhibitor I9); PF02225.22(PA:PA domain)
VIT208s0007g00520		K08998	K08998		COG0759(S:Function unknown)	XP002268102.1(PREDICTED: UPF0161 protein At3g09310 [Vitis vinifera])	sp|Q9SR32|U161ARATH(UPF0161 protein At3g09310 OS=Arabidopsis thaliana OX=3702 GN=At3g09310 PE=2 SV=2)	PF01809.18(YidD:Putative membrane protein insertion efficiency factor)
VIT205s0029g01450	GO:0016021(cellularcomponent:integral component of membrane)				COG0515(S:Function unknown)	CBI23448.3(unnamed protein product, partial [Vitis vinifera])	None
VIT213s0064g01870	GO:0043531(molecularfunction:ADP binding)				COG4886(S:Function unknown); COG2319(S:Function unknown)	XP010659299.1(PREDICTED: putative disease resistance protein At3g14460 [Vitis vinifera])	sp|Q9LRR4|R13L1ARATH(Putative disease resistance RPP13-like protein 1 OS=Arabidopsis thaliana OX=3702 GN=RPPL1 PE=3 SV=1)	PF00931.22(NB-ARC:NB-ARC domain); PF18052.1(RxN:Rx N-terminal domain); PF12799.7(LRR4:Leucine Rich repeats (2 copies)); PF13855.6(LRR8:Leucine rich repeat); PF13191.6(AAA16:AAA ATPase domain); PF13401.6(AAA22:AAA domain)
VIT216s0022g01560	GO:0003735(molecularfunction:structural constituent of ribosome); GO:0000387(biologicalprocess:spliceosomal snRNP assembly); GO:0015935(cellularcomponent:small ribosomal subunit); GO:0006884(biologicalprocess:cell volume homeostasis); GO:0005829(cellularcomponent:cytosol); GO:0034715(cellularcomponent:pICln-Sm protein complex); GO:0006821(biologicalprocess:chloride transport); GO:0003723(molecula…	K05019	CLNS1A	map03013(RNA transport)	ENOG4111R94(U:Intracellular trafficking, secretion, and vesicular transport)	XP002265919.1(PREDICTED: chloride conductance regulatory protein ICln [Vitis vinifera])	sp|Q9LVA7|ICLNARATH(Chloride conductance regulatory protein ICln OS=Arabidopsis thaliana OX=3702 GN=At5g62290 PE=2 SV=1)	PF03517.13(Voldacs:Regulator of volume decrease after cellular swelling)
VIT210s0116g00090					ENOG410Z7Z7(S:Function unknown)	RVW45989.1(Pentatricopeptide repeat-containing protein, mitochondrial [Vitis vinifera])	sp|Q8LE47|PPR87ARATH(Pentatricopeptide repeat-containing protein At1g61870, mitochondrial OS=Arabidopsis thaliana OX=3702 GN=PPR336 PE=2 SV=2)	PF13041.6(PPR2:PPR repeat family); PF13812.6(PPR3:Pentatricopeptide repeat domain); PF01535.20(PPR:PPR repeat); PF17177.4(PPRlong:Pentacotripeptide-repeat region of PRORP)
VIT206s0004g04480						XP010651037.1(PREDICTED: uncharacterized protein LOC100243332 [Vitis vinifera])	None
VIT206s0004g05730	GO:0016787(molecularfunction:hydrolase activity)				COG0589(T:Signal transduction mechanisms); ENOG410YI8C(T:Signal transduction mechanisms)	XP002281607.1(PREDICTED: universal stress protein PHOS32 [Vitis vinifera])	sp|Q8VYN9|PHO32ARATH(Universal stress protein PHOS32 OS=Arabidopsis thaliana OX=3702 GN=PHOS32 PE=1 SV=1)	PF00582.26(Usp:Universal stress protein family)
VIT218s0001g08030					ENOG4111QJY(S:Function unknown)	XP002285596.2(PREDICTED: phosphoglycerate mutase-like protein 1 [Vitis vinifera])	sp|Q9FGF0|PGML1ARATH(Phosphoglycerate mutase-like protein 1 OS=Arabidopsis thaliana OX=3702 GN=At5g64460 PE=2 SV=1)	PF00300.22(HisPhos1:Histidine phosphatase superfamily (branch 1))
VIT215s0046g00330	GO:0004497(molecularfunction:monooxygenase activity); GO:0016020(cellularcomponent:membrane); GO:0010584(biologicalprocess:pollen exine formation); GO:0020037(molecularfunction:heme binding); GO:0016709(molecularfunction:oxidoreductase activity, acting on paired donors, with incorporation or reduction of molecular oxygen, NAD(P)H as one donor, and incorporation of one atom of oxygen); GO:0016021(…	K20496	CYP703A2		COG2124(K:Transcription)	XP002263965.2(PREDICTED: cytochrome P450 703A2 [Vitis vinifera])	sp|Q9LNJ4|C70A2ARATH(Cytochrome P450 703A2 OS=Arabidopsis thaliana OX=3702 GN=CYP703A2 PE=1 SV=1)	PF00067.22(p450:Cytochrome P450)
VIT207s0104g01340	GO:0016021(cellularcomponent:integral component of membrane); GO:0008643(biologicalprocess:carbohydrate transport); GO:0005886(cellularcomponent:plasma membrane); GO:0051119(molecularfunction:sugar transmembrane transporter activity)	K15382	SLC50A, SWEET		ENOG4111M4R(S:Function unknown)	XP002270131.1(PREDICTED: bidirectional sugar transporter SWEET14 [Vitis vinifera])	sp|B8BKP4|SWT14ORYSI(Bidirectional sugar transporter SWEET14 OS=Oryza sativa subsp. indica OX=39946 GN=SWEET14 PE=2 SV=1)	PF03083.16(MtN3slv:Sugar efflux transporter for intercellular exchange); PF04193.14(PQ-loop:PQ loop repeat)
VIT218s0072g01060	GO:0006355(biologicalprocess:regulation of transcription, DNA-templated); GO:0005634(cellularcomponent:nucleus); GO:0003677(molecularfunction:DNA binding)				ENOG410YB6I(S:Function unknown)	XP002267778.2(PREDICTED: NAC domain-containing protein 30 isoform X1 [Vitis vinifera])	sp|Q9C8W9|NAC30ARATH(NAC domain-containing protein 30 OS=Arabidopsis thaliana OX=3702 GN=NAC030 PE=1 SV=1)	PF02365.15(NAM:No apical meristem (NAM) protein)
VIT209s0002g02310	GO:0016787(molecularfunction:hydrolase activity); GO:0016021(cellularcomponent:integral component of membrane)				COG1235(S:Function unknown)	XP002280465.1(PREDICTED: putative hydrolase C777.06c isoform X4 [Vitis vinifera])	sp|O74545|YCV6SCHPO(Putative hydrolase C777.06c OS=Schizosaccharomyces pombe (strain 972 / ATCC 24843) OX=284812 GN=SPCC777.06c PE=4 SV=1)	PF12706.7(LactamaseB2:Beta-lactamase superfamily domain); PF00753.27(LactamaseB:Metallo-beta-lactamase superfamily)
VIT206s0009g03090	GO:0008299(biologicalprocess:isoprenoid biosynthetic process); GO:0016740(molecularfunction:transferase activity)	K14066	GPS	map00900(Terpenoid backbone biosynthesis)	COG0142(H:Coenzyme transport and metabolism)	RVW18000.1(Solanesyl-diphosphate synthase 1, mitochondrial [Vitis vinifera])	sp|Q653T6|SPS1ORYSJ(Solanesyl-diphosphate synthase 1, mitochondrial OS=Oryza sativa subsp. japonica OX=39947 GN=SPS1 PE=1 SV=1)	PF00348.17(polyprenylsynt:Polyprenyl synthetase)
VIT203s0063g00440	GO:0004518(molecularfunction:nuclease activity); GO:0016021(cellularcomponent:integral component of membrane); GO:0003755(molecularfunction:peptidyl-prolyl cis-trans isomerase activity); GO:0003677(molecularfunction:DNA binding)				COG1948(L:Replication, recombination and repair); ENOG4111HJG(S:Function unknown)	XP003635426.1(PREDICTED: uncharacterized protein LOC100854739 isoform X1 [Vitis vinifera])	None
VIT214s0081g00790	GO:0043531(molecularfunction:ADP binding)	K13459	RPS2	map04626(Plant-pathogen interaction)	COG4886(S:Function unknown)	CBI35154.3(unnamed protein product, partial [Vitis vinifera])	sp|Q940K0|DRL15ARATH(Probable disease resistance protein At1g61180 OS=Arabidopsis thaliana OX=3702 GN=At1g61180 PE=2 SV=2)
VIT216s0013g01256	GO:0003676(molecularfunction:nucleic acid binding); GO:0015074(biologicalprocess:DNA integration); GO:0016887(molecularfunction:ATPase activity); GO:0005524(molecularfunction:ATP binding)				ENOG4110NH9(S:Function unknown)	CAN62509.1(hypothetical protein VITISV039839 [Vitis vinifera])	None
VIT203s0063g01600	GO:0042343(biologicalprocess:indole glucosinolate metabolic process); GO:0004497(molecularfunction:monooxygenase activity); GO:0016020(cellularcomponent:membrane); GO:0020037(molecularfunction:heme binding); GO:0016709(molecularfunction:oxidoreductase activity, acting on paired donors, with incorporation or reduction of molecular oxygen, NAD(P)H as one donor, and incorporation of one atom of oxyg…	K00512	CYP17A		COG2124(Q:Secondary metabolites biosynthesis, transport and catabolism)	RVW61141.1(Cytochrome P450 82C4 [Vitis vinifera])	sp|Q9LSF8|C82G1ARATH(Cytochrome P450 82G1 OS=Arabidopsis thaliana OX=3702 GN=CYP82G1 PE=1 SV=1)
VIT201s0011g03200	GO:0016021(cellularcomponent:integral component of membrane)				COG2119(S:Function unknown)	XP019073690.1(PREDICTED: GDT1-like protein 5 isoform X1 [Vitis vinifera])	sp|Q9SX28|GDT15ARATH(GDT1-like protein 5 OS=Arabidopsis thaliana OX=3702 GN=At1g68650 PE=1 SV=1)	PF01169.19(UPF0016:Uncharacterized protein family UPF0016)
VIT218s0166g00300	GO:0051287(molecularfunction:NAD binding); GO:0000105(biologicalprocess:histidine biosynthetic process); GO:0004399(molecularfunction:histidinol dehydrogenase activity); GO:0008270(molecularfunction:zinc ion binding); GO:0009570(cellularcomponent:chloroplast stroma)	K00013	hisD	map00340(Histidine metabolism)	COG0141(E:Amino acid transport and metabolism)	CBI35507.3(unnamed protein product, partial [Vitis vinifera])	sp|Q9C5U8|HIS8ARATH(Histidinol dehydrogenase, chloroplastic OS=Arabidopsis thaliana OX=3702 GN=HISN8 PE=2 SV=1)	PF00815.20(Histidinoldh:Histidinol dehydrogenase)
VIT214s0128g00610	GO:0005618(cellularcomponent:cell wall); GO:0005576(cellularcomponent:extracellular region); GO:0030145(molecularfunction:manganese ion binding); GO:0045735(molecularfunction:nutrient reservoir activity)				ENOG410YERY(S:Function unknown)	RVW53462.1(Germin-like protein subfamily 1 member 14 [Vitis vinifera])	sp|Q9SFF9|GL17ARATH(Germin-like protein subfamily 1 member 7 OS=Arabidopsis thaliana OX=3702 GN=At3g05950 PE=2 SV=1)	PF00190.22(Cupin1:Cupin); PF07883.11(Cupin2:Cupin domain)
VIT203s0063g01610	GO:0016021(cellularcomponent:integral component of membrane)					CBI25761.3(unnamed protein product, partial [Vitis vinifera])	None
VIT209s0002g03260	None	None	None	None	None	None	None	None
VIT211s0016g04510	GO:0016021(cellularcomponent:integral component of membrane)				ENOG410ZBCE(S:Function unknown)	CBI28128.3(unnamed protein product, partial [Vitis vinifera])	None	PF12734.7(CYSTM:Cysteine-rich TM module stress tolerance)
VIT202s0025g01300	GO:0008233(molecularfunction:peptidase activity)				ENOG410YQDN(S:Function unknown)	XP002272604.1(PREDICTED: subtilisin-like protease SBT2.5 [Vitis vinifera])	sp|O64481|SBT25ARATH(Subtilisin-like protease SBT2.5 OS=Arabidopsis thaliana OX=3702 GN=SBT2.5 PE=2 SV=1)	PF05922.16(InhibitorI9:Peptidase inhibitor I9)
VIT203s0091g00760	GO:0005737(cellularcomponent:cytoplasm); GO:0009651(biologicalprocess:response to salt stress); GO:0005634(cellularcomponent:nucleus)				ENOG410XSIZ(K:Transcription)	XP010647921.1(PREDICTED: interferon-related developmental regulator 1 [Vitis vinifera])	sp|Q5S1U6|IFRD1PIG(Interferon-related developmental regulator 1 OS=Sus scrofa OX=9823 GN=IFRD1 PE=2 SV=1)	PF05004.13(IFRD:Interferon-related developmental regulator (IFRD))
VIT200s0455g00010	GO:0032482(biologicalprocess:Rab protein signal transduction); GO:0006886(biologicalprocess:intracellular protein transport); GO:0003924(molecularfunction:GTPase activity); GO:0005794(cellularcomponent:Golgi apparatus); GO:0005525(molecularfunction:GTP binding)	K07877	RAB2A		COG1100(O:Posttranslational modification, protein turnover, chaperones)	CBI38522.3(unnamed protein product, partial [Vitis vinifera])	sp|P92963|RAB1CARATH(Ras-related protein RABB1c OS=Arabidopsis thaliana OX=3702 GN=RABB1C PE=1 SV=1)	PF00071.22(Ras:Ras family)
VIT208s0040g01995	GO:0009834(biologicalprocess:plant-type secondary cell wall biogenesis); GO:0016021(cellularcomponent:integral component of membrane); GO:0015074(biologicalprocess:DNA integration); GO:0004190(molecularfunction:aspartic-type endopeptidase activity); GO:0003676(molecularfunction:nucleic acid binding); GO:0005886(cellularcomponent:plasma membrane)				COG2124(Q:Secondary metabolites biosynthesis, transport and catabolism)	XP010653712.1(PREDICTED: fasciclin-like arabinogalactan protein 11 [Vitis vinifera])	sp|Q8LEJ6|FLA11ARATH(Fasciclin-like arabinogalactan protein 11 OS=Arabidopsis thaliana OX=3702 GN=FLA11 PE=2 SV=2)
VIT207s0005g03450	GO:0046982(molecularfunction:protein heterodimerization activity); GO:0016021(cellularcomponent:integral component of membrane); GO:0005634(cellularcomponent:nucleus); GO:0007064(biologicalprocess:mitotic sister chromatid cohesion); GO:0003682(molecularfunction:chromatin binding); GO:0008278(cellularcomponent:cohesin complex); GO:0005524(molecularfunction:ATP binding); GO:0009507(cellularcomponen…	K06636	SMC1		COG1196(D:Cell cycle control, cell division, chromosome partitioning)	CBI37123.3(unnamed protein product, partial [Vitis vinifera])	sp|Q6Q1P4|SMC1ARATH(Structural maintenance of chromosomes protein 1 OS=Arabidopsis thaliana OX=3702 GN=SMC1 PE=2 SV=2)	PF06470.13(SMChinge:SMC proteins Flexible Hinge Domain)
VIT219s0015g02160	GO:0005506(molecularfunction:iron ion binding); GO:0016705(molecularfunction:oxidoreductase activity, acting on paired donors, with incorporation or reduction of molecular oxygen); GO:0016021(cellularcomponent:integral component of membrane); GO:0004497(molecularfunction:monooxygenase activity); GO:0020037(molecularfunction:heme binding)				COG2124(Q:Secondary metabolites biosynthesis, transport and catabolism)	CAN72247.1(hypothetical protein VITISV024665 [Vitis vinifera])	sp|H2DH21|C7A29PANGI(Cytochrome P450 CYP72A219 OS=Panax ginseng OX=4054 PE=2 SV=1)	PF00067.22(p450:Cytochrome P450)
VIT212s0035g00300	GO:0022857(molecularfunction:transmembrane transporter activity); GO:0016021(cellularcomponent:integral component of membrane); GO:0009451(biologicalprocess:RNA modification)				ENOG410Z7Z7(S:Function unknown); ENOG410XNQK(G:Carbohydrate transport and metabolism)	RVW98120.1(Pentatricopeptide repeat-containing protein, chloroplastic [Vitis vinifera])	sp|O22137|PP202ARATH(Pentatricopeptide repeat-containing protein At2g45350, chloroplastic OS=Arabidopsis thaliana OX=3702 GN=CRR4 PE=1 SV=2)	PF00083.24(Sugartr:Sugar (and other) transporter); PF14432.6(DYWdeaminase:DYW family of nucleic acid deaminases)
VIT200s0259g00190	GO:0016787(molecularfunction:hydrolase activity); GO:0035529(molecularfunction:NADH pyrophosphatase activity); GO:0047631(molecularfunction:ADP-ribose diphosphatase activity); GO:0051287(molecularfunction:NAD binding)				ENOG410Z4GH(B:Chromatin structure and dynamics)	RVW33646.1(Nudix hydrolase 2 [Vitis vinifera])	sp|Q94B74|NUDT2ARATH(Nudix hydrolase 2 OS=Arabidopsis thaliana OX=3702 GN=NUDT2 PE=1 SV=1)
VIT212s0034g02310	GO:0015074(biologicalprocess:DNA integration); GO:0003676(molecularfunction:nucleic acid binding); GO:0043531(molecularfunction:ADP binding)				COG4886(S:Function unknown); COG2319(S:Function unknown)	CAN65629.1(hypothetical protein VITISV020152 [Vitis vinifera])	sp|Q9LRR4|R13L1ARATH(Putative disease resistance RPP13-like protein 1 OS=Arabidopsis thaliana OX=3702 GN=RPPL1 PE=3 SV=1)	PF00931.22(NB-ARC:NB-ARC domain); PF18052.1(RxN:Rx N-terminal domain); PF12799.7(LRR4:Leucine Rich repeats (2 copies)); PF13855.6(LRR8:Leucine rich repeat); PF13191.6(AAA16:AAA ATPase domain)
VIT215s0046g03510						CBI40304.3(unnamed protein product, partial [Vitis vinifera])	None
VIT203s0038g01440	GO:0003824(molecularfunction:catalytic activity); GO:0009116(biologicalprocess:nucleoside metabolic process)	K01244	MTN	map00270(Cysteine and methionine metabolism)	ENOG4111IXC(F:Nucleotide transport and metabolism)	XP010645049.1(PREDICTED: ripening-related protein-like isoform X1 [Vitis vinifera])	sp|Q9T0I8|MTN1ARATH(5'-methylthioadenosine/S-adenosylhomocysteine nucleosidase 1 OS=Arabidopsis thaliana OX=3702 GN=MTN1 PE=1 SV=1)	PF01048.20(PNPUDP1:Phosphorylase superfamily)
VIT216s0098g01280	GO:0009507(cellularcomponent:chloroplast)				ENOG4111JU1(S:Function unknown)	XP002274646.1(PREDICTED: rhodanese-like domain-containing protein 14, chloroplastic [Vitis vinifera])	sp|Q94A65|STR14ARATH(Rhodanese-like domain-containing protein 14, chloroplastic OS=Arabidopsis thaliana OX=3702 GN=At4g27700 PE=2 SV=1)	PF00581.20(Rhodanese:Rhodanese-like domain)
VIT215s0046g01640					ENOG410Y0R7(S:Function unknown); ENOG410YFHI(S:Function unknown)	XP002279419.1(PREDICTED: protein ABIL1 [Vitis vinifera])	sp|Q8S8M5|ABIL1ARATH(Protein ABIL1 OS=Arabidopsis thaliana OX=3702 GN=ABIL1 PE=1 SV=1)
VIT207s0151g01030	GO:0017196(biologicalprocess:N-terminal peptidyl-methionine acetylation); GO:0016740(molecularfunction:transferase activity); GO:0004596(molecularfunction:peptide alpha-N-acetyltransferase activity); GO:0031416(cellularcomponent:NatB complex)	K17972	NAA20, NAT3		COG0456(A:RNA processing and modification)	XP002278246.1(PREDICTED: N-alpha-acetyltransferase 20 [Vitis vinifera])	sp|Q8LGI8|NAA20ARATH(N-terminal acetyltransferase B complex catalytic subunit NAA20 OS=Arabidopsis thaliana OX=3702 GN=NAA20 PE=1 SV=1)	PF00583.25(Acetyltransf1:Acetyltransferase (GNAT) family); PF13673.7(Acetyltransf10:Acetyltransferase (GNAT) domain); PF13508.7(Acetyltransf7:Acetyltransferase (GNAT) domain); PF08445.10(FR47:FR47-like protein); PF13527.7(Acetyltransf9:Acetyltransferase (GNAT) domain)
VIT216s0098g00970	GO:0004252(molecularfunction:serine-type endopeptidase activity)				COG1404(O:Posttranslational modification, protein turnover, chaperones); COG1809(S:Function unknown)	CBI23085.3(unnamed protein product, partial [Vitis vinifera])	sp|Q9MAP7|SBT35ARATH(Subtilisin-like protease SBT3.5 OS=Arabidopsis thaliana OX=3702 GN=SBT3.5 PE=1 SV=1)	PF00082.22(PeptidaseS8:Subtilase family); PF17766.1(fn36:Fibronectin type-III domain); PF02536.14(mTERF:mTERF); PF05922.16(InhibitorI9:Peptidase inhibitor I9); PF02225.22(PA:PA domain)
VIT204s0008g01220	GO:0016021(cellularcomponent:integral component of membrane); GO:0005524(molecularfunction:ATP binding); GO:0004672(molecularfunction:protein kinase activity)	K04733	IRAK4		ENOG410YETX(S:Function unknown)	XP002279173.2(PREDICTED: probable leucine-rich repeat receptor-like protein kinase At1g68400 [Vitis vinifera])	sp|Q9M9C5|Y1680ARATH(Probable leucine-rich repeat receptor-like protein kinase At1g68400 OS=Arabidopsis thaliana OX=3702 GN=At1g68400 PE=1 SV=1)	PF00069.25(Pkinase:Protein kinase domain); PF07714.17(PkinaseTyr:Protein tyrosine kinase); PF08263.12(LRRNT2:Leucine rich repeat N-terminal domain); PF12799.7(LRR4:Leucine Rich repeats (2 copies)); PF13855.6(LRR8:Leucine rich repeat)
VIT212s0059g01660	GO:0006633(biologicalprocess:fatty acid biosynthetic process); GO:0016747(molecularfunction:transferase activity, transferring acyl groups other than amino-acyl groups); GO:0005739(cellularcomponent:mitochondrion); GO:0004315(molecularfunction:3-oxoacyl-[acyl-carrier-protein] synthase activity)	K09458	fabF, OXSM, CEM1	map00780(Biotin metabolism); map00061(Fatty acid biosynthesis)	COG0304(I:Lipid transport and metabolism)	XP002277197.1(PREDICTED: 3-oxoacyl-[acyl-carrier-protein] synthase, mitochondrial isoform X1 [Vitis vinifera])	sp|Q8L3X9|KASMARATH(3-oxoacyl-[acyl-carrier-protein] synthase, mitochondrial OS=Arabidopsis thaliana OX=3702 GN=KAS PE=1 SV=1)	PF00109.26(ketoacyl-synt:Beta-ketoacyl synthase, N-terminal domain); PF02801.22(Ketoacyl-syntC:Beta-ketoacyl synthase, C-terminal domain); PF00108.23(ThiolaseN:Thiolase, N-terminal domain)
VIT217s0000g01650	GO:0016021(cellularcomponent:integral component of membrane); GO:0047793(molecularfunction:cycloeucalenol cycloisomerase activity)	K08246	CPI1	map00100(Steroid biosynthesis)	ENOG410YNGH(I:Lipid transport and metabolism)	XP002283559.1(PREDICTED: cycloeucalenol cycloisomerase isoform X1 [Vitis vinifera])	sp|Q9M643|CCI1ARATH(Cycloeucalenol cycloisomerase OS=Arabidopsis thaliana OX=3702 GN=CPI1 PE=2 SV=1)
VIT200s0253g00050	GO:0005507(molecularfunction:copper ion binding); GO:0016491(molecularfunction:oxidoreductase activity)				COG2132(Q:Secondary metabolites biosynthesis, transport and catabolism)	CBI18561.3(unnamed protein product, partial [Vitis vinifera])	sp|P29162|ASOLTOBAC(L-ascorbate oxidase homolog OS=Nicotiana tabacum OX=4097 PE=2 SV=1)	PF07732.15(Cu-oxidase3:Multicopper oxidase); PF00394.22(Cu-oxidase:Multicopper oxidase); PF07731.14(Cu-oxidase2:Multicopper oxidase)
VIT213s0064g00600					ENOG410YJSK(S:Function unknown)	CBI24919.3(unnamed protein product, partial [Vitis vinifera])	None
VIT217s0000g07135	GO:0000987(molecularfunction:core promoter proximal region sequence-specific DNA binding); GO:0046983(molecularfunction:protein dimerization activity); GO:0045944(biologicalprocess:positive regulation of transcription from RNA polymerase II promoter); GO:0005634(cellularcomponent:nucleus); GO:0000981(molecularfunction:RNA polymerase II transcription factor activity, sequence-specific DNA binding)	K04454	MEF2C		COG5068(S:Function unknown)	XP010663856.1(PREDICTED: agamous-like MADS-box protein AGL80 [Vitis vinifera])	sp|Q9FJK3|AGL80ARATH(Agamous-like MADS-box protein AGL80 OS=Arabidopsis thaliana OX=3702 GN=AGL80 PE=1 SV=1)	PF00319.18(SRF-TF:SRF-type transcription factor (DNA-binding and dimerisation domain))
VIT213s0156g00050	GO:0102965(molecularfunction:alcohol-forming fatty acyl-CoA reductase activity); GO:0080019(molecularfunction:fatty-acyl-CoA reductase (alcohol-forming) activity); GO:0006629(biologicalprocess:lipid metabolic process)	K13356	FAR	map04146(Peroxisome); map00073(Cutin, suberine and wax biosynthesis)	ENOG410XS7R(S:Function unknown)	CBI32152.3(unnamed protein product, partial [Vitis vinifera])	sp|Q08891|FACR2ARATH(Fatty acyl-CoA reductase 2 OS=Arabidopsis thaliana OX=3702 GN=FAR2 PE=1 SV=2)	PF07993.12(NADbinding4:Male sterility protein)
VIT203s0038g03300					ENOG411180M(S:Function unknown)	XP002281652.1(PREDICTED: uncharacterized protein LOC100255496 [Vitis vinifera])	None	PF03087.14(DUF241:Arabidopsis protein of unknown function)
VIT205s0165g00180	GO:0016787(molecularfunction:hydrolase activity); GO:0006629(biologicalprocess:lipid metabolic process); GO:0000943(cellularcomponent:retrotransposon nucleocapsid); GO:0015074(biologicalprocess:DNA integration); GO:0008270(molecularfunction:zinc ion binding); GO:0003676(molecularfunction:nucleic acid binding); GO:0007165(biologicalprocess:signal transduction)					RVW86762.1(Retrovirus-related Pol polyprotein from transposon TNT 1-94 [Vitis vinifera])	None
VIT203s0097g00400						CBI35430.3(unnamed protein product, partial [Vitis vinifera])	None
VIT212s0134g00195	GO:0016021(cellularcomponent:integral component of membrane)				ENOG41115RD(S:Function unknown)	XP002276175.1(PREDICTED: fasciclin-like arabinogalactan protein 21 [Vitis vinifera])	sp|Q9FL53|FLA21ARATH(Fasciclin-like arabinogalactan protein 21 OS=Arabidopsis thaliana OX=3702 GN=FLA21 PE=2 SV=1)	PF02469.22(Fasciclin:Fasciclin domain)
VIT209s0018g00142	GO:0003824(molecularfunction:catalytic activity)				COG5564(S:Function unknown)	CAN70750.1(hypothetical protein VITISV013205 [Vitis vinifera])	sp|Q8W4R8|P4KG6ARATH(Phosphatidylinositol 4-kinase gamma 6 OS=Arabidopsis thaliana OX=3702 GN=PI4KG6 PE=2 SV=1)	PF06792.11(UPF0261:Uncharacterised protein family (UPF0261))
VIT205s0020g03320	GO:0048038(molecularfunction:quinone binding); GO:0005507(molecularfunction:copper ion binding); GO:0009308(biologicalprocess:amine metabolic process); GO:0008131(molecularfunction:primary amine oxidase activity)	K00276	AOC3, AOC2, tynA	map00350(Tyrosine metabolism); map00960(Tropane, piperidine and pyridine alkaloid biosynthesis); map00410(beta-Alanine metabolism); map00950(Isoquinoline alkaloid biosynthesis); map00360(Phenylalanine metabolism); map00260(Glycine, serine and threonine metabolism)	COG3733(Q:Secondary metabolites biosynthesis, transport and catabolism)	XP002278327.1(PREDICTED: primary amine oxidase isoform X1 [Vitis vinifera])	sp|Q43077|AMOPEA(Primary amine oxidase OS=Pisum sativum OX=3888 PE=1 SV=1)	PF01179.20(Cuamineoxid:Copper amine oxidase, enzyme domain); PF02728.16(CuamineoxidN3:Copper amine oxidase, N3 domain); PF02727.16(CuamineoxidN2:Copper amine oxidase, N2 domain)
VIT200s0238g00090	GO:0007165(biologicalprocess:signal transduction); GO:0043531(molecularfunction:ADP binding)				COG4886(S:Function unknown)	RVW64942.1(Disease resistance-like protein DSC1 [Vitis vinifera])	sp|Q9SZ66|DSC1ARATH(Disease resistance-like protein DSC1 OS=Arabidopsis thaliana OX=3702 GN=DSC1 PE=1 SV=1)
VIT200s2125g00010	GO:0016126(biologicalprocess:sterol biosynthetic process); GO:0004497(molecularfunction:monooxygenase activity); GO:0000254(molecularfunction:C-4 methylsterol oxidase activity); GO:0016021(cellularcomponent:integral component of membrane); GO:0005789(cellularcomponent:endoplasmic reticulum membrane); GO:0005506(molecularfunction:iron ion binding); GO:0016491(molecularfunction:oxidoreductase activ…	K14423	SMO1	map00100(Steroid biosynthesis)	COG3000(S:Function unknown)	CBI23571.3(unnamed protein product, partial [Vitis vinifera])	sp|Q8L7W5|SMO11ARATH(Methylsterol monooxygenase 1-1 OS=Arabidopsis thaliana OX=3702 GN=SMO1-1 PE=1 SV=1)	PF04116.13(FAhydroxylase:Fatty acid hydroxylase superfamily)
VIT214s0006g01930	GO:0016021(cellularcomponent:integral component of membrane)				ENOG41113RR(S:Function unknown); ENOG410YPRJ(S:Function unknown)	XP010660475.1(PREDICTED: uncharacterized protein LOC104881595 [Vitis vinifera])	None
VIT217s0000g08415	GO:0008270(molecularfunction:zinc ion binding); GO:0003755(molecularfunction:peptidyl-prolyl cis-trans isomerase activity); GO:0009451(biologicalprocess:RNA modification)				ENOG410Z7Z7(S:Function unknown)	XP002281020.1(PREDICTED: pentatricopeptide repeat-containing protein At5g66520-like [Vitis vinifera])	sp|Q9FG16|PP367ARATH(Pentatricopeptide repeat-containing protein At5g06540 OS=Arabidopsis thaliana OX=3702 GN=PCMP-H88 PE=3 SV=1)	PF14432.6(DYWdeaminase:DYW family of nucleic acid deaminases)
VIT209s0002g03690					ENOG410YR0A(T:Signal transduction mechanisms)	XP002283976.1(PREDICTED: uncharacterized protein LOC100248099 [Vitis vinifera])	None	PF05553.11(DUF761:Cotton fibre expressed protein)
VIT201s0026g01080	GO:0004721(molecularfunction:phosphoprotein phosphatase activity)	K04382	PPP2C	map04136(Autophagy - other); map03015(mRNA surveillance pathway)	COG0639(S:Function unknown)	XP002268216.2(PREDICTED: serine/threonine-protein phosphatase PP2A-2 catalytic subunit [Vitis vinifera])	sp|Q9ZSE4|PP2AHEVBR(Serine/threonine-protein phosphatase PP2A catalytic subunit OS=Hevea brasiliensis OX=3981 GN=PP2A PE=2 SV=1)	PF00149.28(Metallophos:Calcineurin-like phosphoesterase)
VIT211s0037g00190					COG3568(S:Function unknown)	XP002278804.1(PREDICTED: uncharacterized protein LOC100263811 [Vitis vinifera])	None	PF03372.23(Exoendophos:Endonuclease/Exonuclease/phosphatase family)
VIT204s0008g00310	GO:0004674(molecularfunction:protein serine/threonine kinase activity); GO:0016021(cellularcomponent:integral component of membrane); GO:0005524(molecularfunction:ATP binding); GO:0005886(cellularcomponent:plasma membrane)				COG4886(S:Function unknown); COG0515(S:Function unknown)	XP019074952.1(PREDICTED: receptor-like protein kinase HSL1 isoform X1 [Vitis vinifera])	sp|C0LGX3|HSL2ARATH(LRR receptor-like serine/threonine-protein kinase HSL2 OS=Arabidopsis thaliana OX=3702 GN=HSL2 PE=1 SV=1)	PF00069.25(Pkinase:Protein kinase domain); PF07714.17(PkinaseTyr:Protein tyrosine kinase); PF13855.6(LRR8:Leucine rich repeat); PF12799.7(LRR4:Leucine Rich repeats (2 copies)); PF08263.12(LRRNT2:Leucine rich repeat N-terminal domain)
VIT206s0004g05870	GO:0005737(cellularcomponent:cytoplasm); GO:0007017(biologicalprocess:microtubule-based process); GO:0000278(biologicalprocess:mitotic cell cycle); GO:0003924(molecularfunction:GTPase activity); GO:0005200(molecularfunction:structural constituent of cytoskeleton); GO:0000226(biologicalprocess:microtubule cytoskeleton organization); GO:0005874(cellularcomponent:microtubule); GO:0005525(molecularfu…	K07375	TUBB	map04145(Phagosome)	COG5023(S:Function unknown)	XP002281289.1(PREDICTED: tubulin beta-2 chain [Vitis vinifera])	sp|Q8H7U1|TBB2ORYSJ(Tubulin beta-2 chain OS=Oryza sativa subsp. japonica OX=39947 GN=TUBB2 PE=2 SV=1)	PF00091.25(Tubulin:Tubulin/FtsZ family, GTPase domain); PF03953.17(TubulinC:Tubulin C-terminal domain); PF10644.9(MisatTubSegII:Misato Segment II tubulin-like domain); PF13809.6(Tubulin2:Tubulin like); PF14881.6(Tubulin3:Tubulin domain)
VIT205s0020g04850	GO:0016021(cellularcomponent:integral component of membrane); GO:0016301(molecularfunction:kinase activity); GO:0016788(molecularfunction:hydrolase activity, acting on ester bonds); GO:0005524(molecularfunction:ATP binding)				ENOG4111S2X(S:Function unknown)	XP002284322.1(PREDICTED: uncharacterized protein LOC100240916 isoform X2 [Vitis vinifera])	None	PF06414.12(Zetatoxin:Zeta toxin); PF13671.6(AAA33:AAA domain)
VIT214s0068g00690	GO:0003676(molecularfunction:nucleic acid binding); GO:0016579(biologicalprocess:protein deubiquitination); GO:0004843(molecularfunction:thiol-dependent ubiquitin-specific protease activity); GO:0005524(molecularfunction:ATP binding)				ENOG410YEQ4(O:Posttranslational modification, protein turnover, chaperones)	CBI21237.3(unnamed protein product, partial [Vitis vinifera])	sp|Q54P70|Y4757DICDI(OTU domain-containing protein DDBG0284757 OS=Dictyostelium discoideum OX=44689 GN=DDBG0284757 PE=4 SV=2)	PF02338.19(OTU:OTU-like cysteine protease)
VIT219s0014g03130					ENOG410YD56(S:Function unknown)	XP002284777.1(PREDICTED: stem-specific protein TSJT1 [Vitis vinifera])	sp|P24805|TSJT1TOBAC(Stem-specific protein TSJT1 OS=Nicotiana tabacum OX=4097 GN=TSJT1 PE=2 SV=1)	PF12481.8(DUF3700:Aluminium induced protein); PF13537.6(GATase7:Glutamine amidotransferase domain)
VIT204s0008g06500	GO:0016021(cellularcomponent:integral component of membrane)	K15289	SLC35F5		COG0697(S:Function unknown)	XP002285494.1(PREDICTED: uncharacterized transporter C405.03c [Vitis vinifera])	sp|Q03730|YMB8YEAST(Uncharacterized vacuolar membrane protein YML018C OS=Saccharomyces cerevisiae (strain ATCC 204508 / S288c) OX=559292 GN=YML018C PE=1 SV=1)	PF00892.20(EamA:EamA-like transporter family); PF08449.11(UAA:UAA transporter family)
VIT218s0001g12130	GO:0071555(biologicalprocess:cell wall organization); GO:0016021(cellularcomponent:integral component of membrane); GO:0016757(molecularfunction:transferase activity, transferring glycosyl groups); GO:0000139(cellularcomponent:Golgi membrane)	K20783	RRA	map00514(Other types of O-glycan biosynthesis)	ENOG410YBEW(S:Function unknown)	XP002283221.1(PREDICTED: arabinosyltransferase RRA3 [Vitis vinifera])	sp|Q9LN62|RRA3ARATH(Arabinosyltransferase RRA3 OS=Arabidopsis thaliana OX=3702 GN=RRA3 PE=2 SV=1)	PF03407.16(Nucleotidtrans:Nucleotide-diphospho-sugar transferase)
VIT213s0047g00740	GO:0043531(molecularfunction:ADP binding)				COG4886(S:Function unknown)	XP002270668.2(PREDICTED: putative disease resistance RPP13-like protein 1 [Vitis vinifera])	sp|Q9LRR4|R13L1ARATH(Putative disease resistance RPP13-like protein 1 OS=Arabidopsis thaliana OX=3702 GN=RPPL1 PE=3 SV=1)	PF12799.7(LRR4:Leucine Rich repeats (2 copies)); PF13855.6(LRR8:Leucine rich repeat)
VIT214s0006g02440	GO:0005618(cellularcomponent:cell wall); GO:0005576(cellularcomponent:extracellular region); GO:0030145(molecularfunction:manganese ion binding); GO:0045735(molecularfunction:nutrient reservoir activity)				ENOG410YERY(S:Function unknown)	XP019080492.1(PREDICTED: putative germin-like protein 2-1 [Vitis vinifera])	sp|Q6K5Q0|GL21ORYSJ(Putative germin-like protein 2-1 OS=Oryza sativa subsp. japonica OX=39947 GN=Os02g0491600 PE=3 SV=1)	PF00190.22(Cupin1:Cupin); PF07883.11(Cupin2:Cupin domain)
VIT208s0040g00480	GO:0005509(molecularfunction:calcium ion binding); GO:0019722(biologicalprocess:calcium-mediated signaling)				ENOG410YNWG(S:Function unknown)	XP002278583.1(PREDICTED: uncharacterized protein LOC100249911 [Vitis vinifera])	None	PF14383.6(VARLMGL:DUF761-associated sequence motif)
VIT203s0038g02500	GO:0009793(biologicalprocess:embryo development ending in seed dormancy); GO:0006511(biologicalprocess:ubiquitin-dependent protein catabolic process)	K03094	SKP1, CBF3D	map04120(Ubiquitin mediated proteolysis); map04141(Protein processing in endoplasmic reticulum)	COG5201(O:Posttranslational modification, protein turnover, chaperones)	XP002279232.1(PREDICTED: SKP1-like protein 1A isoform X5 [Vitis vinifera])	sp|Q39255|SKP1AARATH(SKP1-like protein 1A OS=Arabidopsis thaliana OX=3702 GN=SKP1A PE=1 SV=1)	PF01466.19(Skp1:Skp1 family, dimerisation domain); PF03931.15(Skp1POZ:Skp1 family, tetramerisation domain)
VIT202s0488g00040					ENOG410Z7Z7(S:Function unknown)	CBI25851.3(unnamed protein product, partial [Vitis vinifera])	sp|Q9LVS3|PP422ARATH(Pentatricopeptide repeat-containing protein At5g47360 OS=Arabidopsis thaliana OX=3702 GN=At5g47360 PE=2 SV=1)	PF13041.6(PPR2:PPR repeat family); PF12854.7(PPR1:PPR repeat); PF01535.20(PPR:PPR repeat); PF13812.6(PPR3:Pentatricopeptide repeat domain); PF17177.4(PPRlong:Pentacotripeptide-repeat region of PRORP)
VIT214s0068g01460	GO:0005737(cellularcomponent:cytoplasm); GO:0009570(cellularcomponent:chloroplast stroma); GO:0016301(molecularfunction:kinase activity); GO:0009658(biologicalprocess:chloroplast organization); GO:0004765(molecularfunction:shikimate kinase activity); GO:0010027(biologicalprocess:thylakoid membrane organization); GO:0009507(cellularcomponent:chloroplast)	K00891	aroK, aroL	map00400(Phenylalanine, tyrosine and tryptophan biosynthesis)	COG0703(E:Amino acid transport and metabolism)	CAN61068.1(hypothetical protein VITISV006589 [Vitis vinifera])	sp|Q9LW20|SKL1ARATH(Probable inactive shikimate kinase like 1, chloroplastic OS=Arabidopsis thaliana OX=3702 GN=SKL1 PE=2 SV=1)	PF01202.22(SKI:Shikimate kinase)
VIT200s0532g00050	GO:0046983(molecularfunction:protein dimerization activity)				ENOG4111M4Q(O:Posttranslational modification, protein turnover, chaperones)	XP019074104.1(PREDICTED: transcription factor ILR3 isoform X1 [Vitis vinifera])	sp|Q9FH37|ILR3ARATH(Transcription factor ILR3 OS=Arabidopsis thaliana OX=3702 GN=ILR3 PE=1 SV=1)	PF00010.26(HLH:Helix-loop-helix DNA-binding domain); PF13870.6(DUF4201:Domain of unknown function (DUF4201)); PF12329.8(TMFDNAbd:TATA element modulatory factor 1 DNA binding); PF17675.1(APG6N:Apg6 coiled-coil region); PF07926.12(TPRMLP12:TPR/MLP1/MLP2-like protein); PF06005.12(ZapB:Cell division protein ZapB)
VIT204s0008g02170	GO:0004525(molecularfunction:ribonuclease III activity); GO:0006396(biologicalprocess:RNA processing); GO:0003723(molecularfunction:RNA binding); GO:0005524(molecularfunction:ATP binding); GO:0031047(biologicalprocess:gene silencing by RNA)	K11592	DICER1, DCR1		COG0571(L:Replication, recombination and repair)	CBI20740.3(unnamed protein product, partial [Vitis vinifera])	sp|Q5N870|DCL3AORYSJ(Endoribonuclease Dicer homolog 3a OS=Oryza sativa subsp. japonica OX=39947 GN=DCL3A PE=2 SV=1)	PF07727.14(RVT2:Reverse transcriptase (RNA-dependent DNA polymerase)); PF00636.26(Ribonuclease3:Ribonuclease III domain); PF03368.14(Dicerdimer:Dicer dimerisation domain); PF14622.6(Ribonucleas33:Ribonuclease-III-like); PF00271.31(HelicaseC:Helicase conserved C-terminal domain); PF02170.22(PAZ:PAZ domain); PF00035.26(dsrm:Double-stranded RNA binding motif)
VIT207s0095g00550	GO:0016021(cellularcomponent:integral component of membrane); GO:0016301(molecularfunction:kinase activity); GO:0030246(molecularfunction:carbohydrate binding); GO:0004674(molecularfunction:protein serine/threonine kinase activity); GO:0004672(molecularfunction:protein kinase activity); GO:0005524(molecularfunction:ATP binding)	K04733	IRAK4		COG0515(T:Signal transduction mechanisms); ENOG41126QM(S:Function unknown)	XP002267797.3(PREDICTED: S-locus-specific glycoprotein S6 [Vitis vinifera])	sp|Q9LW83|CE101ARATH(G-type lectin S-receptor-like serine/threonine-protein kinase CES101 OS=Arabidopsis thaliana OX=3702 GN=CES101 PE=2 SV=2)	PF01453.24(Blectin:D-mannose binding lectin); PF08276.11(PAN2:PAN-like domain)
VIT212s0059g00390	GO:0000124(cellularcomponent:SAGA complex); GO:0051123(biologicalprocess:RNA polymerase II transcriptional preinitiation complex assembly); GO:0006325(biologicalprocess:chromatin organization); GO:0005634(cellularcomponent:nucleus); GO:0005669(cellularcomponent:transcription factor TFIID complex); GO:0006357(biologicalprocess:regulation of transcription from RNA polymerase II promoter); GO:000636…	K03131	TAF6	map03022(Basal transcription factors)	COG5095(K:Transcription)	RVW97494.1(hypothetical protein CK203026194 [Vitis vinifera])	None
VIT214s0068g02262	GO:0043231(cellularcomponent:intracellular membrane-bounded organelle); GO:0009671(molecularfunction:nitrate:proton symporter activity); GO:0016021(cellularcomponent:integral component of membrane); GO:0009705(cellularcomponent:plant-type vacuole membrane); GO:0022857(molecularfunction:transmembrane transporter activity); GO:0015112(molecularfunction:nitrate transmembrane transporter activity); G…	K05016	CLCN7		COG0038(P:Inorganic ion transport and metabolism)	XP010646994.1(PREDICTED: probable leucine-rich repeat receptor-like protein kinase At1g35710, partial [Vitis vinifera])	sp|P92942|CLCBARATH(Chloride channel protein CLC-b OS=Arabidopsis thaliana OX=3702 GN=CLC-B PE=1 SV=1)	PF00571.28(CBS:CBS domain)
VIT200s1323g00010	GO:0009451(biologicalprocess:RNA modification)				ENOG410Z7Z7(Z:Cytoskeleton)	XP003635554.1(PREDICTED: pentatricopeptide repeat-containing protein At4g22760 [Vitis vinifera])	sp|P0C8Q5|PP336ARATH(Pentatricopeptide repeat-containing protein At4g22760 OS=Arabidopsis thaliana OX=3702 GN=PCMP-E6 PE=2 SV=1)	PF01535.20(PPR:PPR repeat); PF13041.6(PPR2:PPR repeat family); PF12854.7(PPR1:PPR repeat); PF13812.6(PPR3:Pentatricopeptide repeat domain); PF17177.4(PPRlong:Pentacotripeptide-repeat region of PRORP)
VIT204s0008g07120	GO:0016021(cellularcomponent:integral component of membrane); GO:0015074(biologicalprocess:DNA integration); GO:0004190(molecularfunction:aspartic-type endopeptidase activity); GO:0030163(biologicalprocess:protein catabolic process); GO:0003676(molecularfunction:nucleic acid binding); GO:0006508(biologicalprocess:proteolysis)				ENOG410XNV7(O:Posttranslational modification, protein turnover, chaperones)	RVX19697.1(Aspartyl protease family protein [Vitis vinifera])	sp|Q8S9J6|ASPAARATH(Aspartyl protease family protein At5g10770 OS=Arabidopsis thaliana OX=3702 GN=At5g10770 PE=2 SV=1)	PF14541.6(TAXiC:Xylanase inhibitor C-terminal)
VIT208s0007g01400	GO:0005737(cellularcomponent:cytoplasm); GO:0016740(molecularfunction:transferase activity); GO:0004364(molecularfunction:glutathione transferase activity); GO:0006749(biologicalprocess:glutathione metabolic process)	K00799	GST, gst	map00480(Glutathione metabolism)	ENOG410XSIX(O:Posttranslational modification, protein turnover, chaperones)	XP002275435.3(PREDICTED: glutathione S-transferase U8 [Vitis vinifera])	sp|Q9SR36|GSTU8ARATH(Glutathione S-transferase U8 OS=Arabidopsis thaliana OX=3702 GN=GSTU8 PE=2 SV=1)	PF02798.20(GSTN:Glutathione S-transferase, N-terminal domain); PF13417.6(GSTN3:Glutathione S-transferase, N-terminal domain); PF13409.6(GSTN2:Glutathione S-transferase, N-terminal domain); PF00043.25(GSTC:Glutathione S-transferase, C-terminal domain); PF17172.4(GSTN4:Glutathione S-transferase N-terminal domain); PF13410.6(GSTC2:Glutathione S-transferase, C-terminal domain)
VIT218s0001g14890	GO:0005737(cellularcomponent:cytoplasm); GO:0010150(biologicalprocess:leaf senescence); GO:0009737(biologicalprocess:response to abscisic acid); GO:0009753(biologicalprocess:response to jasmonic acid); GO:0003700(molecularfunction:transcription factor activity, sequence-specific DNA binding); GO:0016021(cellularcomponent:integral component of membrane); GO:0009751(biologicalprocess:response to sa…				ENOG410YWQ7(K:Transcription)	XP002279268.2(PREDICTED: protein FD [Vitis vinifera])	sp|Q84JK2|FDARATH(Protein FD OS=Arabidopsis thaliana OX=3702 GN=FD PE=1 SV=1)	PF00170.21(bZIP1:bZIP transcription factor)
VIT208s0007g04630					ENOG4110003(S:Function unknown); ENOG410XQE8(S:Function unknown)	XP019077176.1(PREDICTED: protein SHOOT GRAVITROPISM 6 isoform X2 [Vitis vinifera])	sp|F4IP13|SHGR6ARATH(Protein SHOOT GRAVITROPISM 6 OS=Arabidopsis thaliana OX=3702 GN=SGR6 PE=2 SV=1)	PF00855.17(PWWP:PWWP domain); PF13513.6(HEATEZ:HEAT-like repeat); PF12717.7(Cnd1:non-SMC mitotic condensation complex subunit 1)
VIT204s0008g00760					ENOG411157A(S:Function unknown)	XP002277123.1(PREDICTED: PITH domain-containing protein 1 [Vitis vinifera])	sp|Q54Z24|PITH1DICDI(PITH domain-containing protein 1 OS=Dictyostelium discoideum OX=44689 GN=DDBG0277951 PE=3 SV=1)	PF06201.13(PITH:PITH domain)
VIT202s0012g02250	GO:0003700(molecularfunction:transcription factor activity, sequence-specific DNA binding)	K09060	GBF		ENOG410Y53Y(K:Transcription)	XP002276625.1(PREDICTED: bZIP transcription factor 16 [Vitis vinifera])	sp|Q84LG2|BZP68ARATH(bZIP transcription factor 68 OS=Arabidopsis thaliana OX=3702 GN=BZIP68 PE=1 SV=1)	PF16596.5(MFMRassoc:Disordered region downstream of MFMR); PF07777.11(MFMR:G-box binding protein MFMR); PF00170.21(bZIP1:bZIP transcription factor); PF07716.15(bZIP2:Basic region leucine zipper); PF02183.18(HALZ:Homeobox associated leucine zipper); PF03131.17(bZIPMaf:bZIP Maf transcription factor)
VIT215s0048g02740	GO:0005737(cellularcomponent:cytoplasm); GO:0006468(biologicalprocess:protein phosphorylation); GO:0005634(cellularcomponent:nucleus); GO:0004674(molecularfunction:protein serine/threonine kinase activity); GO:0007165(biologicalprocess:signal transduction); GO:0035556(biologicalprocess:intracellular signal transduction); GO:0005524(molecularfunction:ATP binding)				COG0515(T:Signal transduction mechanisms)	XP010661479.1(PREDICTED: CBL-interacting protein kinase 12 isoform X1 [Vitis vinifera])	sp|Q9MAM1|CIPK9ARATH(CBL-interacting serine/threonine-protein kinase 9 OS=Arabidopsis thaliana OX=3702 GN=CIPK9 PE=1 SV=2)	PF00069.25(Pkinase:Protein kinase domain); PF07714.17(PkinaseTyr:Protein tyrosine kinase); PF03822.14(NAF:NAF domain); PF14531.6(Kinase-like:Kinase-like)
VIT215s0046g02780	GO:0050661(molecularfunction:NADP binding); GO:0050660(molecularfunction:flavin adenine dinucleotide binding); GO:0016021(cellularcomponent:integral component of membrane); GO:0005789(cellularcomponent:endoplasmic reticulum membrane); GO:0003958(molecularfunction:NADPH-hemoprotein reductase activity); GO:0016747(molecularfunction:transferase activity, transferring acyl groups other than amino-acy…	K00327	POR		COG0369(P:Inorganic ion transport and metabolism)	CBI40357.3(unnamed protein product, partial [Vitis vinifera])	sp|P37116|NCPRVIGRR(NADPH--cytochrome P450 reductase OS=Vigna radiata var. radiata OX=3916 PE=1 SV=1)
VIT212s0059g00520	GO:0090630(biologicalprocess:activation of GTPase activity); GO:0006886(biologicalprocess:intracellular protein transport); GO:0005096(molecularfunction:GTPase activator activity); GO:0017137(molecularfunction:Rab GTPase binding); GO:0005623(cellularcomponent:cell)	K20165	TBC1D2		COG5210(S:Function unknown)	XP002266264.1(PREDICTED: growth hormone-regulated TBC protein 1 isoform X1 [Vitis vinifera])	sp|B1AVH7|TBD2AMOUSE(TBC1 domain family member 2A OS=Mus musculus OX=10090 GN=Tbc1d2 PE=2 SV=1)	PF00566.18(RabGAP-TBC:Rab-GTPase-TBC domain)
VIT218s0001g00820	GO:0045454(biologicalprocess:cell redox homeostasis); GO:0005623(cellularcomponent:cell)				COG0526(G:Carbohydrate transport and metabolism)	XP002285902.1(PREDICTED: thioredoxin-like protein CDSP32, chloroplastic [Vitis vinifera])	sp|Q9SGS4|CDSPARATH(Thioredoxin-like protein CDSP32, chloroplastic OS=Arabidopsis thaliana OX=3702 GN=CDSP32 PE=1 SV=1)	PF00085.20(Thioredoxin:Thioredoxin); PF13905.6(Thioredoxin8:Thioredoxin-like); PF13899.6(Thioredoxin7:Thioredoxin-like); PF14595.6(Thioredoxin9:Thioredoxin)
VIT211s0016g03870	GO:0004252(molecularfunction:serine-type endopeptidase activity); GO:0016021(cellularcomponent:integral component of membrane); GO:0042538(biologicalprocess:hyperosmotic salinity response); GO:0005794(cellularcomponent:Golgi apparatus)	K08653	MBTPS1	map04141(Protein processing in endoplasmic reticulum)	COG1404(O:Posttranslational modification, protein turnover, chaperones)	XP002280942.1(PREDICTED: subtilisin-like protease SBT6.1 [Vitis vinifera])	sp|Q0WUG6|SBT61ARATH(Subtilisin-like protease SBT6.1 OS=Arabidopsis thaliana OX=3702 GN=SBT6.1 PE=1 SV=1)	PF00082.22(PeptidaseS8:Subtilase family)
VIT207s0031g01790	GO:0046658(cellularcomponent:anchored component of plasma membrane); GO:0016021(cellularcomponent:integral component of membrane); GO:0005975(biologicalprocess:carbohydrate metabolic process); GO:0004553(molecularfunction:hydrolase activity, hydrolyzing O-glycosyl compounds)				ENOG410YBX5(G:Carbohydrate transport and metabolism)	XP002275701.1(PREDICTED: glucan endo-1,3-beta-glucosidase 8 [Vitis vinifera])	sp|Q6NKW9|E138ARATH(Glucan endo-1,3-beta-glucosidase 8 OS=Arabidopsis thaliana OX=3702 GN=At1g64760 PE=2 SV=2)	PF00332.18(Glycohydro17:Glycosyl hydrolases family 17); PF07983.13(X8:X8 domain)
VIT211s0052g00670	GO:0007010(biologicalprocess:cytoskeleton organization); GO:0051015(molecularfunction:actin filament binding)	K05768	GSN		ENOG410XR0A(S:Function unknown)	XP010656852.1(PREDICTED: villin-4 [Vitis vinifera])	sp|O65570|VILI4ARATH(Villin-4 OS=Arabidopsis thaliana OX=3702 GN=VLN4 PE=1 SV=1)	PF00626.22(Gelsolin:Gelsolin repeat); PF02209.19(VHP:Villin headpiece domain)
VIT205s0062g00250	GO:0042546(biologicalprocess:cell wall biogenesis); GO:0005618(cellularcomponent:cell wall); GO:0016021(cellularcomponent:integral component of membrane); GO:0048046(cellularcomponent:apoplast); GO:0071555(biologicalprocess:cell wall organization); GO:0016762(molecularfunction:xyloglucan:xyloglucosyl transferase activity); GO:0004553(molecularfunction:hydrolase activity, hydrolyzing O-glycosyl co…	K08235	E2.4.1.207		COG2273(G:Carbohydrate transport and metabolism)	XP002267838.1(PREDICTED: xyloglucan endotransglucosylase/hydrolase 2 [Vitis vinifera])	sp|P35694|XTH2SOYBN(Xyloglucan endotransglucosylase/hydrolase 2 OS=Glycine max OX=3847 PE=2 SV=1)	PF00722.21(Glycohydro16:Glycosyl hydrolases family 16); PF06955.12(XETC:Xyloglucan endo-transglycosylase (XET) C-terminus)
VIT214s0081g00610	GO:0016021(cellularcomponent:integral component of membrane)				ENOG410YZAJ(S:Function unknown)	RVW34187.1(hypothetical protein CK203106002 [Vitis vinifera])	None
VIT211s0037g01190	GO:0009507(cellularcomponent:chloroplast)				ENOG410Z6BK(S:Function unknown)	YP009159802.1(Ycf68 protein (chloroplast) [Carnegiea gigantea])	sp|Q49KT9|YCF68EUCGG(Uncharacterized protein ycf68 OS=Eucalyptus globulus subsp. globulus OX=71271 GN=ycf68-1 PE=3 SV=1)
VIT212s0055g01080	GO:0020037(molecularfunction:heme binding); GO:0000943(cellularcomponent:retrotransposon nucleocapsid); GO:0004601(molecularfunction:peroxidase activity); GO:0042744(biologicalprocess:hydrogen peroxide catabolic process); GO:0006979(biologicalprocess:response to oxidative stress); GO:0046872(molecularfunction:metal ion binding); GO:0009505(cellularcomponent:plant-type cell wall); GO:0009506(cellu…	K00430	E1.11.1.7	map00940(Phenylpropanoid biosynthesis)	ENOG4111ADF(I:Lipid transport and metabolism)	CBI20062.3(unnamed protein product, partial [Vitis vinifera])	sp|P22196|PER2ARAHY(Cationic peroxidase 2 OS=Arachis hypogaea OX=3818 GN=PNC2 PE=2 SV=1)
VIT217s0000g06120	GO:0005737(cellularcomponent:cytoplasm); GO:0016740(molecularfunction:transferase activity); GO:0004364(molecularfunction:glutathione transferase activity); GO:0006749(biologicalprocess:glutathione metabolic process)	K00799	GST, gst	map00480(Glutathione metabolism)	ENOG410XSIX(O:Posttranslational modification, protein turnover, chaperones)	XP002269072.1(PREDICTED: glutathione S-transferase U9-like [Vitis vinifera])	sp|Q9FUT0|GSTU9ARATH(Glutathione S-transferase U9 OS=Arabidopsis thaliana OX=3702 GN=GSTU9 PE=2 SV=1)	PF02798.20(GSTN:Glutathione S-transferase, N-terminal domain); PF13417.6(GSTN3:Glutathione S-transferase, N-terminal domain); PF13409.6(GSTN2:Glutathione S-transferase, N-terminal domain)
VIT200s1390g00010	GO:0003676(molecularfunction:nucleic acid binding); GO:0005524(molecularfunction:ATP binding); GO:0004386(molecularfunction:helicase activity)	K14810	DDX56, DBP9		ENOG410XR15(L:Replication, recombination and repair)	XP003635571.3(PREDICTED: DEAD-box ATP-dependent RNA helicase 16-like [Vitis vinifera])	sp|Q9SW44|RH16ARATH(DEAD-box ATP-dependent RNA helicase 16 OS=Arabidopsis thaliana OX=3702 GN=RH16 PE=2 SV=1)	PF00270.29(DEAD:DEAD/DEAH box helicase); PF04851.15(ResIII:Type III restriction enzyme, res subunit)
VIT206s0004g00470	GO:0016021(cellularcomponent:integral component of membrane); GO:0022857(molecularfunction:transmembrane transporter activity)	K15104	SLC25A11, OGC		ENOG410XQHU(I:Lipid transport and metabolism)	XP002285722.1(PREDICTED: mitochondrial dicarboxylate/tricarboxylate transporter DTC [Vitis vinifera])	sp|Q9C5M0|DTCARATH(Mitochondrial dicarboxylate/tricarboxylate transporter DTC OS=Arabidopsis thaliana OX=3702 GN=DTC PE=1 SV=1)	PF00153.27(Mitocarr:Mitochondrial carrier protein)
VIT207s0104g01495	GO:0006355(biologicalprocess:regulation of transcription, DNA-templated); GO:0003690(molecularfunction:double-stranded DNA binding)	K15032	MTERFD		ENOG410XT49(S:Function unknown)	XP010652055.1(PREDICTED: transcription termination factor MTERF6, chloroplastic/mitochondrial [Vitis vinifera])	None	PF02536.14(mTERF:mTERF)
VIT205s0020g00840						XP002268697.1(PREDICTED: late embryogenesis abundant protein D-29 [Vitis vinifera])	None	PF02987.16(LEA4:Late embryogenesis abundant protein); PF12732.7(YtxH:YtxH-like protein); PF01442.18(Apolipoprotein:Apolipoprotein A1/A4/E domain)
VIT208s0040g00310	GO:0016021(cellularcomponent:integral component of membrane); GO:0005774(cellularcomponent:vacuolar membrane)				ENOG41121N2(O:Posttranslational modification, protein turnover, chaperones)	XP002283980.2(PREDICTED: E3 ubiquitin-protein ligase At1g12760 [Vitis vinifera])	sp|Q9LN71|RING1ARATH(E3 ubiquitin-protein ligase At1g12760 OS=Arabidopsis thaliana OX=3702 GN=At1g12760 PE=1 SV=1)	PF13639.6(zf-RING2:Ring finger domain); PF17123.5(zf-RING11:RING-like zinc finger); PF12678.7(zf-rbx1:RING-H2 zinc finger domain); PF13923.6(zf-C3HC42:Zinc finger, C3HC4 type (RING finger)); PF00097.25(zf-C3HC4:Zinc finger, C3HC4 type (RING finger)); PF13920.6(zf-C3HC43:Zinc finger, C3HC4 type (RING finger))
VIT205s0077g00670	GO:0016021(cellularcomponent:integral component of membrane)				ENOG410YW44(G:Carbohydrate transport and metabolism)	RVW26472.1(hypothetical protein CK203093910 [Vitis vinifera])	None
VIT200s0301g00160					ENOG410XRN4(S:Function unknown); ENOG410YEEU(S:Function unknown)	XP002267215.2(PREDICTED: uncharacterized protein LOC100258948 [Vitis vinifera])	None	PF06830.11(Rootcap:Root cap)
VIT205s0020g00190						CBI25957.3(unnamed protein product, partial [Vitis vinifera])	None
VIT212s0035g01680	GO:0043531(molecularfunction:ADP binding)				COG4886(S:Function unknown)	CBI29652.3(unnamed protein product, partial [Vitis vinifera])	sp|O81825|DRL28ARATH(Probable disease resistance protein At4g27220 OS=Arabidopsis thaliana OX=3702 GN=At4g27220 PE=2 SV=1)	PF00931.22(NB-ARC:NB-ARC domain)
VIT210s0042g01130	GO:0005737(cellularcomponent:cytoplasm); GO:0031624(molecularfunction:ubiquitin conjugating enzyme binding); GO:0032436(biologicalprocess:positive regulation of proteasomal ubiquitin-dependent protein catabolic process); GO:0004842(molecularfunction:ubiquitin-protein transferase activity); GO:0000151(cellularcomponent:ubiquitin ligase complex); GO:0004523(molecularfunction:RNA-DNA hybrid ribonucl…				ENOG410YFG7(S:Function unknown); ENOG4111RK3(S:Function unknown)	XP002273428.1(PREDICTED: probable E3 ubiquitin-protein ligase ARI11 [Vitis vinifera])	sp|D3YYI7|RN217MOUSE(Probable E3 ubiquitin-protein ligase RNF217 OS=Mus musculus OX=10090 GN=Rnf217 PE=3 SV=2)	PF01485.21(IBR:IBR domain, a half RING-finger domain); PF13456.6(RVT3:Reverse transcriptase-like); PF00097.25(zf-C3HC4:Zinc finger, C3HC4 type (RING finger))
VIT219s0014g01280					ENOG410YMWR(S:Function unknown)	CAN60296.1(hypothetical protein VITISV017759 [Vitis vinifera])	None
VIT202s0154g00070	GO:0045165(biologicalprocess:cell fate commitment); GO:0009944(biologicalprocess:polarity specification of adaxial/abaxial axis); GO:0010154(biologicalprocess:fruit development); GO:0010158(biologicalprocess:abaxial cell fate specification); GO:0005634(cellularcomponent:nucleus); GO:1902183(biologicalprocess:regulation of shoot apical meristem development); GO:2000024(biologicalprocess:regulation…				ENOG410YG5N(K:Transcription); ENOG41104RE(K:Transcription)	XP002266233.1(PREDICTED: protein YABBY 4 [Vitis vinifera])	sp|O22152|YAB1ARATH(Axial regulator YABBY 1 OS=Arabidopsis thaliana OX=3702 GN=YAB1 PE=1 SV=1)	PF04690.13(YABBY:YABBY protein); PF09011.10(HMGbox2:HMG-box domain)
VIT200s0229g00060	GO:0022857(molecularfunction:transmembrane transporter activity); GO:0016021(cellularcomponent:integral component of membrane); GO:0003676(molecularfunction:nucleic acid binding); GO:0005886(cellularcomponent:plasma membrane)				ENOG410YAMV(S:Function unknown)	RVX15672.1(WAT1-related protein [Vitis vinifera])	sp|Q9FGL0|WTR44ARATH(WAT1-related protein At5g47470 OS=Arabidopsis thaliana OX=3702 GN=At5g47470 PE=3 SV=1)	PF00892.20(EamA:EamA-like transporter family)
VIT200s0183g00250	GO:0000943(cellularcomponent:retrotransposon nucleocapsid); GO:0016021(cellularcomponent:integral component of membrane)					CAN81887.1(hypothetical protein VITISV021500 [Vitis vinifera])	None
VIT208s0007g03500	GO:0046872(molecularfunction:metal ion binding); GO:0003993(molecularfunction:acid phosphatase activity)				COG1409(S:Function unknown)	XP002276913.1(PREDICTED: probable purple acid phosphatase 20 isoform X1 [Vitis vinifera])	sp|Q9LXI7|PPA20ARATH(Probable purple acid phosphatase 20 OS=Arabidopsis thaliana OX=3702 GN=PAP20 PE=2 SV=1)	PF00149.28(Metallophos:Calcineurin-like phosphoesterase); PF16656.5(PuracphosphN:Purple acid Phosphatase, N-terminal domain); PF14008.6(MetallophosC:Iron/zinc purple acid phosphatase-like protein C); PF12850.7(Metallophos2:Calcineurin-like phosphoesterase superfamily domain)
VIT200s0685g00020	GO:0016021(cellularcomponent:integral component of membrane); GO:0046872(molecularfunction:metal ion binding); GO:0030001(biologicalprocess:metal ion transport)				ENOG410Z7V6(S:Function unknown)	CBI23553.3(unnamed protein product, partial [Vitis vinifera])	None
VIT208s0040g00750	GO:0046872(molecularfunction:metal ion binding); GO:0003676(molecularfunction:nucleic acid binding)				ENOG410Z8PA(S:Function unknown); ENOG410YPEB(S:Function unknown); ENOG4111CYJ(S:Function unknown)	CBI32829.3(unnamed protein product, partial [Vitis vinifera])	sp|Q39262|ZFP3ARATH(Zinc finger protein 3 OS=Arabidopsis thaliana OX=3702 GN=ZFP3 PE=1 SV=1)	PF12171.8(zf-C2H2jaz:Zinc-finger double-stranded RNA-binding); PF13912.6(zf-C2H26:C2H2-type zinc finger)
VIT202s0025g01150					ENOG41118R7(S:Function unknown)	XP010659026.1(PREDICTED: uncharacterized protein LOC104881245 isoform X1 [Vitis vinifera])	None
VIT216s0039g00150	GO:0016021(cellularcomponent:integral component of membrane); GO:0008289(molecularfunction:lipid binding); GO:0006869(biologicalprocess:lipid transport)				ENOG410Z3SZ(S:Function unknown)	XP010662020.1(PREDICTED: testis-expressed sequence 2 protein [Vitis vinifera])	sp|Q6ZPJ0|TEX2MOUSE(Testis-expressed protein 2 OS=Mus musculus OX=10090 GN=Tex2 PE=1 SV=2)
VIT209s0002g05260	GO:0005737(cellularcomponent:cytoplasm); GO:0016853(molecularfunction:isomerase activity); GO:0008017(molecularfunction:microtubule binding); GO:0008568(molecularfunction:microtubule-severing ATPase activity); GO:0031122(biologicalprocess:cytoplasmic microtubule organization); GO:0016887(molecularfunction:ATPase activity); GO:0005874(cellularcomponent:microtubule); GO:0005634(cellularcomponent:nu…	K07767	KATNA1		ENOG410XPN7(E:Amino acid transport and metabolism)	XP019077955.1(PREDICTED: katanin p60 ATPase-containing subunit A1 [Vitis vinifera])	sp|Q9SEX2|KTNA1ARATH(Katanin p60 ATPase-containing subunit A1 OS=Arabidopsis thaliana OX=3702 GN=AAA1 PE=1 SV=1)	PF00004.29(AAA:ATPase family associated with various cellular activities (AAA)); PF17862.1(AAAlid3:AAA+ lid domain); PF09336.10(Vps4C:Vps4 C terminal oligomerisation domain); PF05496.12(RuvBN:Holliday junction DNA helicase RuvB P-loop domain); PF07724.14(AAA2:AAA domain (Cdc48 subfamily)); PF13671.6(AAA33:AAA domain)
VIT206s0004g06580	GO:0016773(molecularfunction:phosphotransferase activity, alcohol group as acceptor); GO:0019200(molecularfunction:carbohydrate kinase activity); GO:0019140(molecularfunction:inositol 3-kinase activity); GO:0005524(molecularfunction:ATP binding); GO:0010264(biologicalprocess:myo-inositol hexakisphosphate biosynthetic process)	K19517	MIK	map00562(Inositol phosphate metabolism)	COG0524(P:Inorganic ion transport and metabolism)	CBI15956.3(unnamed protein product, partial [Vitis vinifera])	sp|Q93Z01|MIKARATH(Inositol 3-kinase OS=Arabidopsis thaliana OX=3702 GN=At5g58730 PE=2 SV=1)	PF00294.24(PfkB:pfkB family carbohydrate kinase)
VIT212s0059g02080					ENOG410YUY6(S:Function unknown)	CAN80259.1(hypothetical protein VITISV034223 [Vitis vinifera])	None
VIT213s0047g00330	GO:0006355(biologicalprocess:regulation of transcription, DNA-templated); GO:0008270(molecularfunction:zinc ion binding)				ENOG410ZPZY(S:Function unknown)	XP002272915.3(PREDICTED: protein FAR1-RELATED SEQUENCE 3 [Vitis vinifera])	sp|Q9ZVC9|FRS3ARATH(Protein FAR1-RELATED SEQUENCE 3 OS=Arabidopsis thaliana OX=3702 GN=FRS3 PE=1 SV=2)	PF10551.9(MULE:MULE transposase domain); PF03101.15(FAR1:FAR1 DNA-binding domain); PF04434.17(SWIM:SWIM zinc finger); PF07258.14(COMMdomain:COMM domain)
VIT218s0001g10070	GO:0016021(cellularcomponent:integral component of membrane); GO:0005524(molecularfunction:ATP binding); GO:0004672(molecularfunction:protein kinase activity)				COG0515(P:Inorganic ion transport and metabolism)	XP010664553.1(PREDICTED: probable inactive receptor kinase At5g67200 [Vitis vinifera])	sp|Q93Y06|Y5720ARATH(Probable inactive receptor kinase At5g67200 OS=Arabidopsis thaliana OX=3702 GN=At5g67200 PE=1 SV=1)	PF00069.25(Pkinase:Protein kinase domain); PF07714.17(PkinaseTyr:Protein tyrosine kinase); PF13855.6(LRR8:Leucine rich repeat); PF12799.7(LRR4:Leucine Rich repeats (2 copies))
VIT213s0067g03460	GO:0000160(biologicalprocess:phosphorelay signal transduction system)	K14492	ARR-A	map04075(Plant hormone signal transduction)	COG5641(K:Transcription); COG3706(T:Signal transduction mechanisms)	CBI40159.3(unnamed protein product, partial [Vitis vinifera])	sp|O80366|ARR9ARATH(Two-component response regulator ARR9 OS=Arabidopsis thaliana OX=3702 GN=ARR9 PE=1 SV=1)	PF00072.24(Responsereg:Response regulator receiver domain)
VIT212s0134g00500	GO:0005737(cellularcomponent:cytoplasm); GO:0006468(biologicalprocess:protein phosphorylation); GO:0051726(biologicalprocess:regulation of cell cycle); GO:0000079(biologicalprocess:regulation of cyclin-dependent protein serine/threonine kinase activity); GO:0019901(molecularfunction:protein kinase binding); GO:0016538(molecularfunction:cyclin-dependent protein serine/threonine kinase regulator ac…	K18812	CYCD6		ENOG410XRKC(D:Cell cycle control, cell division, chromosome partitioning)	XP010657381.1(PREDICTED: putative cyclin-D6-1 isoform X1 [Vitis vinifera])	sp|Q9ZR04|CCD61ARATH(Putative cyclin-D6-1 OS=Arabidopsis thaliana OX=3702 GN=CYCD6-1 PE=3 SV=1)	PF00134.23(CyclinN:Cyclin, N-terminal domain); PF02984.19(CyclinC:Cyclin, C-terminal domain)
VIT206s0004g03870	GO:0005634(cellularcomponent:nucleus); GO:0009909(biologicalprocess:regulation of flower development)				ENOG410YZD0(S:Function unknown)	XP010651084.2(PREDICTED: uncharacterized protein LOC104879557 isoform X1 [Vitis vinifera])	sp|O50055|COL1ARATH(Zinc finger protein CONSTANS-LIKE 1 OS=Arabidopsis thaliana OX=3702 GN=COL1 PE=1 SV=1)	PF06203.14(CCT:CCT motif)
VIT208s0056g00840	GO:0015297(molecularfunction:antiporter activity); GO:0042910(molecularfunction:xenobiotic transporter activity); GO:0000943(cellularcomponent:retrotransposon nucleocapsid); GO:0016021(cellularcomponent:integral component of membrane); GO:0015074(biologicalprocess:DNA integration); GO:0003676(molecularfunction:nucleic acid binding)					CAN63840.1(hypothetical protein VITISV021178 [Vitis vinifera])	None
VIT213s0064g00520	GO:0005975(biologicalprocess:carbohydrate metabolic process); GO:0008422(molecularfunction:beta-glucosidase activity); GO:0004553(molecularfunction:hydrolase activity, hydrolyzing O-glycosyl compounds)	K01188	E3.2.1.21	map00460(Cyanoamino acid metabolism); map00500(Starch and sucrose metabolism); map00940(Phenylpropanoid biosynthesis)	COG2723(G:Carbohydrate transport and metabolism)	RVW20736.1(Furcatin hydrolase [Vitis vinifera])	sp|B8AVF0|BGL12ORYSI(Beta-glucosidase 12 OS=Oryza sativa subsp. indica OX=39946 GN=BGLU12 PE=3 SV=1)	PF00232.18(Glycohydro1:Glycosyl hydrolase family 1)
VIT206s0004g05520	None	None	None	None	None	None	None	None
VIT211s0052g01330	GO:0042546(biologicalprocess:cell wall biogenesis); GO:0006073(biologicalprocess:cellular glucan metabolic process); GO:0005618(cellularcomponent:cell wall); GO:0016021(cellularcomponent:integral component of membrane); GO:0048046(cellularcomponent:apoplast); GO:0071555(biologicalprocess:cell wall organization); GO:0016762(molecularfunction:xyloglucan:xyloglucosyl transferase activity); GO:000455…	K14504;K08235	TCH4;E2.4.1.207	map04075(Plant hormone signal transduction)	COG2273(G:Carbohydrate transport and metabolism)	RVW67883.1(putative xyloglucan endotransglucosylase/hydrolase protein 23 [Vitis vinifera])	sp|Q38857|XTH22ARATH(Xyloglucan endotransglucosylase/hydrolase protein 22 OS=Arabidopsis thaliana OX=3702 GN=XTH22 PE=1 SV=1)	PF00722.21(Glycohydro16:Glycosyl hydrolases family 16); PF06955.12(XETC:Xyloglucan endo-transglycosylase (XET) C-terminus)
VIT203s0091g00640	GO:0003735(molecularfunction:structural constituent of ribosome); GO:0005840(cellularcomponent:ribosome); GO:0008270(molecularfunction:zinc ion binding); GO:0006412(biologicalprocess:translation)	K02980	RP-S29e, RPS29	map03010(Ribosome)		XP028076500.1(40S ribosomal protein S29-like [Camellia sinensis])	sp|Q680P8|RS29ARATH(40S ribosomal protein S29 OS=Arabidopsis thaliana OX=3702 GN=RPS29A PE=3 SV=2)
VIT211s0037g01365	GO:0005634(cellularcomponent:nucleus); GO:0003677(molecularfunction:DNA binding)				ENOG4111D0V(S:Function unknown)	XP019078510.1(PREDICTED: B3 domain-containing transcription factor VRN1-like [Vitis vinifera])	sp|Q8L3W1|VRN1ARATH(B3 domain-containing transcription factor VRN1 OS=Arabidopsis thaliana OX=3702 GN=VRN1 PE=1 SV=1)	PF02362.21(B3:B3 DNA binding domain)
VIT214s0060g00370	GO:0008270(molecularfunction:zinc ion binding)	K17604	ZSWIM3		ENOG410YFHW(S:Function unknown)	XP002276424.1(PREDICTED: uncharacterized protein LOC100251030 isoform X1 [Vitis vinifera])	None	PF03108.15(DBDTnpMut:MuDR family transposase); PF10551.9(MULE:MULE transposase domain); PF00564.24(PB1:PB1 domain); PF04434.17(SWIM:SWIM zinc finger); PF00872.18(Transposasemut:Transposase, Mutator family)
VIT201s0146g00400					ENOG410YURX(S:Function unknown)	RVW84110.1(hypothetical protein CK203040529 [Vitis vinifera])	None
VIT200s0192g00130	GO:0006857(biologicalprocess:oligopeptide transport); GO:0015934(cellularcomponent:large ribosomal subunit); GO:0005840(cellularcomponent:ribosome); GO:0022625(cellularcomponent:cytosolic large ribosomal subunit); GO:0016020(cellularcomponent:membrane); GO:0004523(molecularfunction:RNA-DNA hybrid ribonuclease activity); GO:0003735(molecularfunction:structural constituent of ribosome); GO:0015074(…	K02938	RP-L8e, RPL8	map03010(Ribosome)	COG0090(J:Translation, ribosomal structure and biogenesis); ENOG41119T8(S:Function unknown)	XP019073614.1(PREDICTED: uncharacterized protein LOC109122023 [Vitis vinifera])	sp|Q42064|RL83ARATH(60S ribosomal protein L8-3 OS=Arabidopsis thaliana OX=3702 GN=RPL8C PE=2 SV=2)
VIT214s0060g01470	GO:0005516(molecularfunction:calmodulin binding)				ENOG410Y99W(S:Function unknown)	XP010659675.1(PREDICTED: calmodulin-binding protein 60 D [Vitis vinifera])	sp|Q9FKL6|CB60BARATH(Calmodulin-binding protein 60 B OS=Arabidopsis thaliana OX=3702 GN=CBP60B PE=2 SV=1)	PF07887.11(Calmodulinbind:Calmodulin binding protein-like)
VIT205s0049g02010	GO:0032482(biologicalprocess:Rab protein signal transduction); GO:0006886(biologicalprocess:intracellular protein transport); GO:0003924(molecularfunction:GTPase activity); GO:0005768(cellularcomponent:endosome); GO:0005525(molecularfunction:GTP binding)	K07904	RAB11A	map04144(Endocytosis)	COG1100(S:Function unknown)	RVW21144.1(Ras-related protein RABA4a [Vitis vinifera])	sp|Q40522|RB11DTOBAC(Ras-related protein Rab11D OS=Nicotiana tabacum OX=4097 GN=RAB11D PE=2 SV=1)	PF00071.22(Ras:Ras family); PF08477.13(Roc:Ras of Complex, Roc, domain of DAPkinase)
VIT211s0016g01556	GO:0016021(cellularcomponent:integral component of membrane)				COG0666(S:Function unknown)	XP010656488.1(PREDICTED: uncharacterized protein LOC104880674 [Vitis vinifera])	None	PF13962.6(PGG:Domain of unknown function)
VIT218s0001g06220	GO:0019211(molecularfunction:phosphatase activator activity); GO:0016567(biologicalprocess:protein ubiquitination); GO:0031146(biologicalprocess:SCF-dependent proteasomal ubiquitin-dependent protein catabolic process); GO:0019005(cellularcomponent:SCF ubiquitin ligase complex)				ENOG410XQ54(S:Function unknown)	XP010664340.1(PREDICTED: F-box protein FBW2 [Vitis vinifera])	sp|Q9ZPE4|FBW2ARATH(F-box protein FBW2 OS=Arabidopsis thaliana OX=3702 GN=FBW2 PE=1 SV=1)	PF12937.7(F-box-like:F-box-like)
VIT209s0002g06620	None	None	None	None	None	None	None	None
VIT205s0020g02700	GO:0010374(biologicalprocess:stomatal complex development); GO:0046983(molecularfunction:protein dimerization activity); GO:0005634(cellularcomponent:nucleus); GO:0045893(biologicalprocess:positive regulation of transcription, DNA-templated); GO:0003677(molecularfunction:DNA binding)				ENOG410YD82(K:Transcription)	XP002277678.1(PREDICTED: transcription factor MUTE isoform X2 [Vitis vinifera])	sp|Q9M8K6|MUTEARATH(Transcription factor MUTE OS=Arabidopsis thaliana OX=3702 GN=MUTE PE=2 SV=1)	PF00010.26(HLH:Helix-loop-helix DNA-binding domain)
VIT205s0020g01940						CBI26118.3(unnamed protein product, partial [Vitis vinifera])	None
VIT203s0038g00140	GO:0016021(cellularcomponent:integral component of membrane); GO:0016757(molecularfunction:transferase activity, transferring glycosyl groups)				ENOG4111F56(S:Function unknown)	XP002269775.1(PREDICTED: uncharacterized protein LOC100267753 [Vitis vinifera])	None	PF04577.14(DUF563:Protein of unknown function (DUF563))
VIT219s0014g01510	None	None	None	None	None	None	None	None
VIT213s0019g05350	None	None	None	None	None	None	None	None
VIT211s0016g00470	GO:0016157(molecularfunction:sucrose synthase activity); GO:0005985(biologicalprocess:sucrose metabolic process)	K00695	E2.4.1.13	map00500(Starch and sucrose metabolism)	COG0438(Z:Cytoskeleton)	XP002275155.1(PREDICTED: sucrose synthase [Vitis vinifera])	sp|P13708|SUSSOYBN(Sucrose synthase OS=Glycine max OX=3847 GN=SS PE=1 SV=2)	PF00862.19(Sucrosesynth:Sucrose synthase); PF00534.20(Glycostransf1:Glycosyl transferases group 1); PF13692.6(Glycotrans14:Glycosyl transferases group 1); PF13524.6(Glycotrans12:Glycosyl transferases group 1)
VIT203s0180g00120	GO:0016021(cellularcomponent:integral component of membrane); GO:0055085(biologicalprocess:transmembrane transport)				COG1055(P:Inorganic ion transport and metabolism)	XP010647899.1(PREDICTED: sodium/proton antiporter 1 isoform X1 [Vitis vinifera])	sp|Q9LT68|NHD1ARATH(Sodium/proton antiporter 1 OS=Arabidopsis thaliana OX=3702 GN=NHD1 PE=2 SV=1)	PF03600.16(CitMHS:Citrate transporter); PF02040.15(ArsB:Arsenical pump membrane protein)
VIT215s0024g00860					ENOG410YZN5(S:Function unknown)	XP010661165.1(PREDICTED: uncharacterized protein LOC100252352 isoform X1 [Vitis vinifera])	None	PF00754.25(F5F8typeC:F5/8 type C domain)
VIT219s0014g00955	GO:0003887(molecularfunction:DNA-directed DNA polymerase activity); GO:0008408(molecularfunction:3'-5' exonuclease activity); GO:0006261(biologicalprocess:DNA-dependent DNA replication); GO:0003677(molecularfunction:DNA binding)	K02335	polA	map03420(Nucleotide excision repair); map03410(Base excision repair); map03030(DNA replication); map03440(Homologous recombination)	COG0749(L:Replication, recombination and repair)	RVW42890.1(DNA polymerase I A, chloroplastic/mitochondrial [Vitis vinifera])	sp|F4I6M1|POLIAARATH(DNA polymerase I A, chloroplastic/mitochondrial OS=Arabidopsis thaliana OX=3702 GN=POLIA PE=2 SV=1)	PF00476.20(DNApolA:DNA polymerase family A)
VIT206s0004g08120						XP010650811.1(PREDICTED: uncharacterized protein LOC100853672 isoform X2 [Vitis vinifera])	None
VIT207s0031g02090	GO:0005829(cellularcomponent:cytosol); GO:0005634(cellularcomponent:nucleus); GO:0005886(cellularcomponent:plasma membrane)				ENOG410ZW1U(S:Function unknown)	CBI21559.3(unnamed protein product, partial [Vitis vinifera])	sp|Q54TB8|TSTBDICDI(TSET complex member tstB OS=Dictyostelium discoideum OX=44689 GN=tstB PE=1 SV=1)	PF14604.6(SH39:Variant SH3 domain); PF00018.28(SH31:SH3 domain)
VIT217s0000g06240	GO:0005634(cellularcomponent:nucleus); GO:0017126(biologicalprocess:nucleologenesis)				ENOG411208S(S:Function unknown)	XP002284935.1(PREDICTED: uncharacterized protein LOC100255290 [Vitis vinifera])	sp|Q8L557|EM514ARATH(Protein EMBRYO DEFECTIVE 514 OS=Arabidopsis thaliana OX=3702 GN=EMB514 PE=1 SV=1)	PF11523.8(DUF3223:Protein of unknown function (DUF3223))
VIT201s0026g01360	GO:0009639(biologicalprocess:response to red or far red light); GO:0009959(biologicalprocess:negative gravitropism)				ENOG411185K(S:Function unknown)	XP002280629.1(PREDICTED: IRK-interacting protein [Vitis vinifera])	None	PF04859.12(DUF641:Plant protein of unknown function (DUF641))
VIT210s0003g03040	GO:0003824(molecularfunction:catalytic activity)				ENOG410XQET(S:Function unknown)	XP018850579.1(PREDICTED: uncharacterized protein ycf23-like [Juglans regia])	sp|P51373|YCF23PORPU(Uncharacterized protein ycf23 OS=Porphyra purpurea OX=2787 GN=ycf23 PE=3 SV=1)	PF04481.12(DUF561:Protein of unknown function (DUF561))
VIT203s0017g01440	GO:0071949(molecularfunction:FAD binding); GO:0016491(molecularfunction:oxidoreductase activity)				COG0277(C:Energy production and conversion)	RVW78344.1(Berberine bridge enzyme-like 21 [Vitis vinifera])	sp|Q9SVG3|BBE21ARATH(Berberine bridge enzyme-like 21 OS=Arabidopsis thaliana OX=3702 GN=At4g20840 PE=2 SV=1)	PF01565.23(FADbinding4:FAD binding domain)
VIT218s0122g01465					ENOG410Z7Z7(I:Lipid transport and metabolism); ENOG410Z7Z7(Q:Secondary metabolites biosynthesis, transport and catabolism)	RVW50871.1(Pentatricopeptide repeat-containing protein [Vitis vinifera])	sp|Q9SGQ6|PP126ARATH(Pentatricopeptide repeat-containing protein At1g76280 OS=Arabidopsis thaliana OX=3702 GN=At1g76280 PE=2 SV=2)
VIT212s0028g02380	GO:0008168(molecularfunction:methyltransferase activity); GO:0016020(cellularcomponent:membrane); GO:0006897(biologicalprocess:endocytosis); GO:0030125(cellularcomponent:clathrin vesicle coat)	K20069	NECAP12		ENOG41113PS(S:Function unknown)	XP002280009.3(PREDICTED: uncharacterized protein LOC100245387 [Vitis vinifera])	sp|Q681Q7|Y1390ARATH(Uncharacterized protein At1g03900 OS=Arabidopsis thaliana OX=3702 GN=At1g03900 PE=2 SV=1)	PF07933.14(DUF1681:Protein of unknown function (DUF1681))
VIT214s0006g00260	GO:0048573(biologicalprocess:photoperiodism, flowering); GO:0042393(molecularfunction:histone binding); GO:0043966(biologicalprocess:histone H3 acetylation); GO:0043967(biologicalprocess:histone H4 acetylation); GO:0005634(cellularcomponent:nucleus); GO:0004402(molecularfunction:histone acetyltransferase activity); GO:0006355(biologicalprocess:regulation of transcription, DNA-templated); GO:00036…				ENOG41128EW(S:Function unknown)	CBI33464.3(unnamed protein product, partial [Vitis vinifera])	sp|Q9SGH2|MBD9ARATH(Methyl-CpG-binding domain-containing protein 9 OS=Arabidopsis thaliana OX=3702 GN=MBD9 PE=2 SV=1)
VIT215s0048g02328	GO:0006355(biologicalprocess:regulation of transcription, DNA-templated); GO:0005634(cellularcomponent:nucleus); GO:0016021(cellularcomponent:integral component of membrane); GO:0003677(molecularfunction:DNA binding)				ENOG410YED8(S:Function unknown); ENOG4111M0G(S:Function unknown)	XP019081107.1(PREDICTED: protein NTM1-like 9 [Vitis vinifera])	sp|Q9FFI5|NAC86ARATH(NAC domain-containing protein 86 OS=Arabidopsis thaliana OX=3702 GN=NAC086 PE=2 SV=1)	PF02365.15(NAM:No apical meristem (NAM) protein)
VIT214s0128g00940	GO:0005618(cellularcomponent:cell wall); GO:0005576(cellularcomponent:extracellular region); GO:0030145(molecularfunction:manganese ion binding); GO:0045735(molecularfunction:nutrient reservoir activity)				ENOG410YERY(S:Function unknown)	CBI36810.3(unnamed protein product, partial [Vitis vinifera])	sp|Q9LEA7|GL18ARATH(Germin-like protein subfamily 1 member 8 OS=Arabidopsis thaliana OX=3702 GN=GLP9 PE=2 SV=2)
VIT200s0347g00120	GO:0016021(cellularcomponent:integral component of membrane); GO:0030246(molecularfunction:carbohydrate binding); GO:0004674(molecularfunction:protein serine/threonine kinase activity); GO:0004672(molecularfunction:protein kinase activity); GO:0005524(molecularfunction:ATP binding); GO:0048544(biologicalprocess:recognition of pollen)				COG0515(T:Signal transduction mechanisms); ENOG4110XTI(T:Signal transduction mechanisms)	XP010646861.2(PREDICTED: LOW QUALITY PROTEIN: G-type lectin S-receptor-like serine/threonine-protein kinase At1g11330 [Vitis vinifera])	sp|Q9SXB8|Y1133ARATH(G-type lectin S-receptor-like serine/threonine-protein kinase At1g11330 OS=Arabidopsis thaliana OX=3702 GN=At1g11330 PE=1 SV=3)	PF07714.17(PkinaseTyr:Protein tyrosine kinase); PF00069.25(Pkinase:Protein kinase domain); PF01636.23(APH:Phosphotransferase enzyme family); PF12330.8(Haspinkinase:Haspin like kinase domain)
VIT210s0003g01700	GO:0005794(cellularcomponent:Golgi apparatus); GO:0006888(biologicalprocess:ER to Golgi vesicle-mediated transport); GO:0005783(cellularcomponent:endoplasmic reticulum); GO:0005801(cellularcomponent:cis-Golgi network); GO:0016021(cellularcomponent:integral component of membrane); GO:0006621(biologicalprocess:protein retention in ER lumen); GO:0005789(cellularcomponent:endoplasmic reticulum membra…	K10949	KDELR		COG5196(G:Carbohydrate transport and metabolism)	XP002267990.1(PREDICTED: ER lumen protein-retaining receptor A isoform X1 [Vitis vinifera])	sp|P35402|ERD2AARATH(ER lumen protein-retaining receptor A OS=Arabidopsis thaliana OX=3702 GN=ERD2A PE=2 SV=1)	PF00810.18(ERlumenrecept:ER lumen protein retaining receptor)
VIT211s0052g00730		K12115	ZTL	map04712(Circadian rhythm - plant)	ENOG410XRGE(O:Posttranslational modification, protein turnover, chaperones)	XP002269105.1(PREDICTED: adagio protein 1 [Vitis vinifera])	sp|Q94BT6|ADO1ARATH(Adagio protein 1 OS=Arabidopsis thaliana OX=3702 GN=ADO1 PE=1 SV=2)	PF13418.6(Kelch4:Galactose oxidase, central domain); PF13415.6(Kelch3:Galactose oxidase, central domain); PF13854.6(Kelch5:Kelch motif); PF07646.15(Kelch2:Kelch motif); PF13964.6(Kelch6:Kelch motif); PF01344.25(Kelch1:Kelch motif); PF12937.7(F-box-like:F-box-like); PF00646.33(F-box:F-box domain); PF13426.7(PAS9:PAS domain)
VIT213s0019g01360	GO:0016021(cellularcomponent:integral component of membrane); GO:0035556(biologicalprocess:intracellular signal transduction)				ENOG4111CT2(S:Function unknown); ENOG41106T3(S:Function unknown); COG0443(S:Function unknown)	CAN84045.1(hypothetical protein VITISV019433 [Vitis vinifera])	None	PF03107.16(C12:C1 domain)
VIT215s0021g02130	GO:0015031(biologicalprocess:protein transport); GO:0005737(cellularcomponent:cytoplasm); GO:0006914(biologicalprocess:autophagy)	K08343	ATG3	map04136(Autophagy - other)	ENOG410Y3BC(U:Intracellular trafficking, secretion, and vesicular transport)	XP002276342.1(PREDICTED: autophagy-related protein 3 [Vitis vinifera])	sp|Q0WWQ1|ATG3ARATH(Autophagy-related protein 3 OS=Arabidopsis thaliana OX=3702 GN=ATG3 PE=1 SV=2)	PF03986.13(AutophagyN:Autophagocytosis associated protein (Atg3), N-terminal domain); PF03987.15(AutophagyactC:Autophagocytosis associated protein, active-site domain); PF10381.9(AutophagyC:Autophagocytosis associated protein C-terminal)
VIT213s0074g00110	GO:0003824(molecularfunction:catalytic activity); GO:0009116(biologicalprocess:nucleoside metabolic process); GO:0005524(molecularfunction:ATP binding); GO:0004672(molecularfunction:protein kinase activity)				COG0775(T:Signal transduction mechanisms)	XP002262699.1(PREDICTED: bark storage protein A [Vitis vinifera])	sp|Q07469|BSPAPOPDE(Bark storage protein A OS=Populus deltoides OX=3696 GN=BSPA PE=2 SV=1)	PF01048.20(PNPUDP1:Phosphorylase superfamily)
VIT209s0002g02710	GO:0016021(cellularcomponent:integral component of membrane); GO:0005524(molecularfunction:ATP binding); GO:0004672(molecularfunction:protein kinase activity)	K04733	IRAK4		COG0515(T:Signal transduction mechanisms)	XP019077819.1(PREDICTED: probable LRR receptor-like protein kinase At1g51890 [Vitis vinifera])	sp|Q9C8I6|IOS1ARATH(LRR receptor-like serine/threonine-protein kinase IOS1 OS=Arabidopsis thaliana OX=3702 GN=IOS1 PE=1 SV=1)	PF00069.25(Pkinase:Protein kinase domain); PF07714.17(PkinaseTyr:Protein tyrosine kinase)
VIT204s0008g02590	GO:0005737(cellularcomponent:cytoplasm); GO:0005794(cellularcomponent:Golgi apparatus); GO:0016021(cellularcomponent:integral component of membrane); GO:0046658(cellularcomponent:anchored component of plasma membrane)				ENOG410YHCU(S:Function unknown); ENOG4112AU7(S:Function unknown)	RVW52327.1(Fasciclin-like arabinogalactan protein 14 [Vitis vinifera])	sp|Q9LTW9|FLA14ARATH(Fasciclin-like arabinogalactan protein 14 OS=Arabidopsis thaliana OX=3702 GN=FLA14 PE=2 SV=1)
VIT219s0014g04860	GO:0000276(cellularcomponent:mitochondrial proton-transporting ATP synthase complex, coupling factor F(o)); GO:0015986(biologicalprocess:ATP synthesis coupled proton transport); GO:0015078(molecularfunction:hydrogen ion transmembrane transporter activity); GO:0099132(deleted:old GO)	K02140	ATPeFG, ATP5L, ATP20	map00190(Oxidative phosphorylation)	ENOG4111XRX(I:Lipid transport and metabolism)	CBI20480.3(unnamed protein product, partial [Vitis vinifera])	sp|P93732|PIPARATH(Proline iminopeptidase OS=Arabidopsis thaliana OX=3702 GN=PIP PE=2 SV=3)	PF04718.15(ATP-syntG:Mitochondrial ATP synthase g subunit)
VIT204s0044g01580	GO:0048046(cellularcomponent:apoplast); GO:0000943(cellularcomponent:retrotransposon nucleocapsid); GO:0016021(cellularcomponent:integral component of membrane); GO:0009706(cellularcomponent:chloroplast inner membrane)					CBI37516.3(unnamed protein product, partial [Vitis vinifera])	None
VIT218s0001g08490	GO:0016787(molecularfunction:hydrolase activity); GO:0016021(cellularcomponent:integral component of membrane)				COG5594(S:Function unknown)	XP002283520.1(PREDICTED: CSC1-like protein RXW8 isoform X1 [Vitis vinifera])	sp|F4IBD7|CSCLAARATH(CSC1-like protein RXW8 OS=Arabidopsis thaliana OX=3702 GN=RXW8 PE=2 SV=1)	PF02714.15(RSN17TM:Calcium-dependent channel, 7TM region, putative phosphate); PF13967.6(RSN1TM:Late exocytosis, associated with Golgi transport); PF14703.6(PHM7cyt:Cytosolic domain of 10TM putative phosphate transporter)
VIT211s0149g00210	GO:0016787(molecularfunction:hydrolase activity); GO:1902600(biologicalprocess:hydrogen ion transmembrane transport); GO:0016021(cellularcomponent:integral component of membrane); GO:0120029(biologicalprocess:proton export across plasma membrane); GO:0005886(cellularcomponent:plasma membrane); GO:0051453(biologicalprocess:regulation of intracellular pH); GO:0008553(molecularfunction:hydrogen-expo…	K01535	PMA1, PMA2	map00190(Oxidative phosphorylation)	COG0474(S:Function unknown)	XP002263241.1(PREDICTED: ATPase 8, plasma membrane-type [Vitis vinifera])	sp|Q9M2A0|PMA8ARATH(ATPase 8, plasma membrane-type OS=Arabidopsis thaliana OX=3702 GN=AHA8 PE=3 SV=1)	PF00122.20(E1-E2ATPase:E1-E2 ATPase); PF00702.26(Hydrolase:haloacid dehalogenase-like hydrolase); PF00690.26(CationATPaseN:Cation transporter/ATPase, N-terminus); PF08282.12(Hydrolase3:haloacid dehalogenase-like hydrolase); PF13246.6(CationATPase:Cation transport ATPase (P-type))
VIT215s0048g02990	GO:0016787(molecularfunction:hydrolase activity); GO:0016021(cellularcomponent:integral component of membrane); GO:0005524(molecularfunction:ATP binding)	K08900	BCS1		COG0465(S:Function unknown)	XP002262724.1(PREDICTED: AAA-ATPase At2g46620 [Vitis vinifera])	sp|F4IJ77|AATP4ARATH(AAA-ATPase At2g46620 OS=Arabidopsis thaliana OX=3702 GN=At2g46620 PE=2 SV=1)	PF14363.6(AAAassoc:Domain associated at C-terminal with AAA); PF00004.29(AAA:ATPase family associated with various cellular activities (AAA)); PF13191.6(AAA16:AAA ATPase domain); PF13479.6(AAA24:AAA domain)
VIT212s0034g00750	GO:0004674(molecularfunction:protein serine/threonine kinase activity); GO:0004709(molecularfunction:MAP kinase kinase kinase activity); GO:0005524(molecularfunction:ATP binding); GO:0004672(molecularfunction:protein kinase activity)	K13414	MEKK1	map04016(MAPK signaling pathway - plant); map04626(Plant-pathogen interaction)	ENOG410XQGS(T:Signal transduction mechanisms)	CBI23895.3(unnamed protein product, partial [Vitis vinifera])	sp|Q39008|M3K1ARATH(Mitogen-activated protein kinase kinase kinase 1 OS=Arabidopsis thaliana OX=3702 GN=MEKK1 PE=1 SV=2)	PF00069.25(Pkinase:Protein kinase domain); PF07714.17(PkinaseTyr:Protein tyrosine kinase); PF14531.6(Kinase-like:Kinase-like); PF12330.8(Haspinkinase:Haspin like kinase domain)
VIT218s0076g00230					ENOG410Y0MN(S:Function unknown)	CBI18539.3(unnamed protein product, partial [Vitis vinifera])	None
VIT209s0002g01810		K17794	TIM23		COG5596(C:Energy production and conversion)	XP002278010.2(PREDICTED: mitochondrial import inner membrane translocase subunit TIM23-1 [Vitis vinifera])	sp|Q9LNQ1|TI231ARATH(Mitochondrial import inner membrane translocase subunit TIM23-1 OS=Arabidopsis thaliana OX=3702 GN=TIM23-1 PE=2 SV=1)	PF02466.19(Tim17:Tim17/Tim22/Tim23/Pmp24 family)
VIT214s0171g00050	GO:0016021(cellularcomponent:integral component of membrane); GO:0016301(molecularfunction:kinase activity)				COG4886(S:Function unknown); COG0035(F:Nucleotide transport and metabolism)	XP003633794.1(PREDICTED: probable leucine-rich repeat receptor-like protein kinase At1g35710 [Vitis vinifera])	sp|Q6JN47|EIX1SOLLC(Receptor-like protein EIX1 OS=Solanum lycopersicum OX=4081 GN=EIX1 PE=2 SV=2)	PF13855.6(LRR8:Leucine rich repeat); PF12799.7(LRR4:Leucine Rich repeats (2 copies)); PF08263.12(LRRNT2:Leucine rich repeat N-terminal domain)
VIT204s0043g00850	GO:0016787(molecularfunction:hydrolase activity); GO:0016021(cellularcomponent:integral component of membrane)				ENOG410YWUH(S:Function unknown)	XP002271039.1(PREDICTED: uncharacterized protein LOC100262060 [Vitis vinifera])	None
VIT206s0009g01860						XP002271597.1(PREDICTED: protein SENSITIVITY TO RED LIGHT REDUCED 1 [Vitis vinifera])	sp|Q8GWZ6|SRR1ARATH(Protein SENSITIVITY TO RED LIGHT REDUCED 1 OS=Arabidopsis thaliana OX=3702 GN=SRR1 PE=2 SV=2)	PF07985.12(SRR1:SRR1)
VIT211s0016g04810	GO:0005506(molecularfunction:iron ion binding); GO:0016705(molecularfunction:oxidoreductase activity, acting on paired donors, with incorporation or reduction of molecular oxygen); GO:0016021(cellularcomponent:integral component of membrane); GO:0004497(molecularfunction:monooxygenase activity); GO:0020037(molecularfunction:heme binding)	K15639	CYP734A1, BAS1	map00905(Brassinosteroid biosynthesis)	COG2124(Q:Secondary metabolites biosynthesis, transport and catabolism)	XP002285021.2(PREDICTED: cytochrome P450 734A1 [Vitis vinifera])	sp|O48786|C734AARATH(Cytochrome P450 734A1 OS=Arabidopsis thaliana OX=3702 GN=CYP734A1 PE=2 SV=1)	PF00067.22(p450:Cytochrome P450)
VIT203s0038g01280	GO:0009733(biologicalprocess:response to auxin)	K14488	SAUR	map04075(Plant hormone signal transduction)	ENOG410YVUY(S:Function unknown); ENOG4111DHX(S:Function unknown)	RVW36555.1(Auxin-induced protein 15A [Vitis vinifera])	sp|P33081|AX15ASOYBN(Auxin-induced protein 15A OS=Glycine max OX=3847 PE=2 SV=1)	PF02519.14(Auxininducible:Auxin responsive protein)
VIT219s0085g01130					ENOG4111TBC(S:Function unknown)	XP010645079.1(PREDICTED: UPF0678 fatty acid-binding protein-like protein At1g79260 [Vitis vinifera])	sp|O64527|Y1926ARATH(UPF0678 fatty acid-binding protein-like protein At1g79260 OS=Arabidopsis thaliana OX=3702 GN=At1g79260 PE=1 SV=1)	PF08768.11(DUF1794:Domain of unknown function (DUF1794))
VIT204s0044g00290	GO:0016021(cellularcomponent:integral component of membrane)				ENOG410YX7S(S:Function unknown)	XP002279457.2(PREDICTED: uncharacterized protein LOC100254025 [Vitis vinifera])	None
VIT217s0000g06730	GO:0008270(molecularfunction:zinc ion binding); GO:0003676(molecularfunction:nucleic acid binding)				ENOG41116U1(S:Function unknown)	XP010663333.1(PREDICTED: zinc finger RNA-binding protein isoform X1 [Vitis vinifera])	None	PF12874.7(zf-met:Zinc-finger of C2H2 type); PF12171.8(zf-C2H2jaz:Zinc-finger double-stranded RNA-binding); PF06220.12(zf-U1:U1 zinc finger)
VIT216s0039g02473					ENOG410YGVB(S:Function unknown)	RVX01644.1(hypothetical protein CK203024362 [Vitis vinifera])	None
VIT200s1206g00020					ENOG410Y2CG(S:Function unknown)	CBI41088.3(unnamed protein product, partial [Vitis vinifera])	sp|Q9Y7K5|YGI3SCHPO(Uncharacterized WD repeat-containing protein C2A9.03 OS=Schizosaccharomyces pombe (strain 972 / ATCC 24843) OX=284812 GN=SPBC2A9.03 PE=4 SV=2)	PF00400.32(WD40:WD domain, G-beta repeat); PF10313.9(DUF2415:Uncharacterised protein domain (DUF2415))
VIT210s0042g00290	GO:0018230(biologicalprocess:peptidyl-L-cysteine S-palmitoylation); GO:0005794(cellularcomponent:Golgi apparatus); GO:0005783(cellularcomponent:endoplasmic reticulum); GO:0016021(cellularcomponent:integral component of membrane); GO:0006612(biologicalprocess:protein targeting to membrane); GO:0019706(molecularfunction:protein-cysteine S-palmitoyltransferase activity)	K20028	ZDHHC21520		COG5273(S:Function unknown)	CBI29012.3(unnamed protein product, partial [Vitis vinifera])	sp|Q94C49|ZDH18ARATH(Probable protein S-acyltransferase 13 OS=Arabidopsis thaliana OX=3702 GN=PAT13 PE=2 SV=1)	PF01529.20(DHHC:DHHC palmitoyltransferase)
VIT203s0088g00470	GO:0003824(molecularfunction:catalytic activity); GO:0005886(cellularcomponent:plasma membrane)				ENOG410XQIA(S:Function unknown)	XP002263345.1(PREDICTED: lanC-like protein GCL2 [Vitis vinifera])	sp|Q8VZQ6|GCL2ARATH(LanC-like protein GCL2 OS=Arabidopsis thaliana OX=3702 GN=GCL2 PE=2 SV=1)	PF05147.13(LANClike:Lanthionine synthetase C-like protein)
VIT210s0003g00190		K07466	RFA1, RPA1, rpa	map03430(Mismatch repair); map03420(Nucleotide excision repair); map03030(DNA replication); map03440(Homologous recombination)	ENOG4111IKT(S:Function unknown)	XP002279414.1(PREDICTED: uncharacterized protein At4g28440 [Vitis vinifera])	sp|O49453|Y4844ARATH(Uncharacterized protein At4g28440 OS=Arabidopsis thaliana OX=3702 GN=At4g28440 PE=1 SV=1)
VIT218s0001g13440	GO:0005623(cellularcomponent:cell); GO:0016021(cellularcomponent:integral component of membrane); GO:0055085(biologicalprocess:transmembrane transport); GO:0006873(biologicalprocess:cellular ion homeostasis); GO:0008308(molecularfunction:voltage-gated anion channel activity)				ENOG4111DP4(U:Intracellular trafficking, secretion, and vesicular transport); ENOG410YDIV(U:Intracellular trafficking, secretion, and vesicular transport)	RVW50379.1(S-type anion channel SLAH1 [Vitis vinifera])	sp|Q5E930|SLAH1ARATH(S-type anion channel SLAH1 OS=Arabidopsis thaliana OX=3702 GN=SLAH1 PE=2 SV=1)	PF03595.17(SLAC1:Voltage-dependent anion channel)
VIT207s0104g00300	GO:0005737(cellularcomponent:cytoplasm); GO:0043231(cellularcomponent:intracellular membrane-bounded organelle); GO:0030026(biologicalprocess:cellular manganese ion homeostasis); GO:0016021(cellularcomponent:integral component of membrane); GO:0015074(biologicalprocess:DNA integration); GO:0003676(molecularfunction:nucleic acid binding)	K16302	CNNM		COG1253(P:Inorganic ion transport and metabolism)	XP002276672.1(PREDICTED: DUF21 domain-containing protein At4g14240 [Vitis vinifera])	sp|Q67XQ0|Y4424ARATH(DUF21 domain-containing protein At4g14240 OS=Arabidopsis thaliana OX=3702 GN=CBSDUF1 PE=1 SV=1)	PF01595.20(DUF21:Cyclin M transmembrane N-terminal domain)
VIT217s0000g07270	GO:0046872(molecularfunction:metal ion binding)				ENOG4111CCQ(S:Function unknown); ENOG410Z0YU(S:Function unknown)	RVW32861.1(hypothetical protein CK203096665 [Vitis vinifera])	None
VIT202s0025g05170					ENOG410Z7Z7(S:Function unknown)	CBI34820.3(unnamed protein product, partial [Vitis vinifera])	sp|Q56XJ7|Y4276ARATH(Uncharacterized protein At4g22758 OS=Arabidopsis thaliana OX=3702 GN=At4g22758 PE=2 SV=1)
VIT208s0032g00050	GO:0003824(molecularfunction:catalytic activity); GO:0016874(molecularfunction:ligase activity)	K01897	ACSL, fadD	map00061(Fatty acid biosynthesis); map00071(Fatty acid degradation); map04146(Peroxisome)	COG1022(I:Lipid transport and metabolism)	XP010653199.1(PREDICTED: probable acyl-activating enzyme 16, chloroplastic [Vitis vinifera])	sp|Q9LK39|AAE16ARATH(Probable acyl-activating enzyme 16, chloroplastic OS=Arabidopsis thaliana OX=3702 GN=AAE16 PE=2 SV=1)	PF00501.28(AMP-binding:AMP-binding enzyme)
VIT204s0008g03360	GO:0016567(biologicalprocess:protein ubiquitination); GO:0006511(biologicalprocess:ubiquitin-dependent protein catabolic process); GO:0031146(biologicalprocess:SCF-dependent proteasomal ubiquitin-dependent protein catabolic process); GO:0019005(cellularcomponent:SCF ubiquitin ligase complex)	K10268	FBXL220		ENOG410XQ54(S:Function unknown)	XP010648494.1(PREDICTED: F-box/LRR-repeat protein 20 [Vitis vinifera])	sp|Q9FGN4|FB289ARATH(F-box protein At5g51370 OS=Arabidopsis thaliana OX=3702 GN=At5g51370 PE=2 SV=1)	PF13516.6(LRR6:Leucine Rich repeat); PF18511.1(F-box5:F-box)
VIT201s0026g02660	GO:0005737(cellularcomponent:cytoplasm); GO:0035308(biologicalprocess:negative regulation of protein dephosphorylation); GO:0004864(molecularfunction:protein phosphatase inhibitor activity)				ENOG41115QU(S:Function unknown)	CBI31940.3(unnamed protein product, partial [Vitis vinifera])	None	PF04667.17(Endosulfine:cAMP-regulated phosphoprotein/endosulfine conserved region)
VIT219s0014g03300	GO:0003700(molecularfunction:transcription factor activity, sequence-specific DNA binding); GO:0006355(biologicalprocess:regulation of transcription, DNA-templated); GO:0005634(cellularcomponent:nucleus); GO:0045893(biologicalprocess:positive regulation of transcription, DNA-templated); GO:0003677(molecularfunction:DNA binding)				ENOG4111FG3(K:Transcription)	XP002284654.2(PREDICTED: NAC transcription factor 56 [Vitis vinifera])	sp|Q9LD44|NAC56ARATH(NAC transcription factor 56 OS=Arabidopsis thaliana OX=3702 GN=NAC056 PE=2 SV=1)	PF02365.15(NAM:No apical meristem (NAM) protein)
VIT204s0008g01620	GO:0051259(biologicalprocess:protein oligomerization); GO:0006457(biologicalprocess:protein folding); GO:0042542(biologicalprocess:response to hydrogen peroxide); GO:0051082(molecularfunction:unfolded protein binding); GO:0000302(biologicalprocess:response to reactive oxygen species); GO:0009651(biologicalprocess:response to salt stress); GO:0009408(biologicalprocess:response to heat); GO:0009644…	K13993	HSP20	map04141(Protein processing in endoplasmic reticulum)	COG0071(O:Posttranslational modification, protein turnover, chaperones)	XP002279527.1(PREDICTED: 18.8 kDa class II heat shock protein-like [Vitis vinifera])	sp|Q01545|HSP22IPONI(18.8 kDa class II heat shock protein OS=Ipomoea nil OX=35883 GN=SHSP-2 PE=2 SV=1)	PF00011.21(HSP20:Hsp20/alpha crystallin family); PF17886.1(ArsAHSP20:HSP20-like domain found in ArsA)
VIT200s0372g00030	GO:0010333(molecularfunction:terpene synthase activity); GO:0000287(molecularfunction:magnesium ion binding)	K15086	TPS14	map00902(Monoterpenoid biosynthesis)	ENOG410YDA6(S:Function unknown)	CBI23480.3(unnamed protein product, partial [Vitis vinifera])	sp|P0CV96|NES1FRAVE((3S,6E)-nerolidol synthase 1, chloroplastic OS=Fragaria vesca OX=57918 PE=1 SV=1)	PF01397.21(Terpenesynth:Terpene synthase, N-terminal domain)
VIT203s0110g00200	GO:0020037(molecularfunction:heme binding); GO:0005743(cellularcomponent:mitochondrial inner membrane); GO:0016021(cellularcomponent:integral component of membrane); GO:0045275(cellularcomponent:respiratory chain complex III); GO:0008121(molecularfunction:ubiquinol-cytochrome-c reductase activity); GO:0006122(biologicalprocess:mitochondrial electron transport, ubiquinol to cytochrome c); GO:00057…	K00412	CYTB, petB	map00190(Oxidative phosphorylation)	COG1290(C:Energy production and conversion)	KYP77874.1(Cytochrome b [Cajanus cajan])	sp|Q9ZZT8|CYBPEA(Cytochrome b OS=Pisum sativum OX=3888 GN=MT-CYB PE=3 SV=1)	PF00033.19(CytochromeB:Cytochrome b/b6/petB)
VIT213s0123g00024	GO:0010333(molecularfunction:terpene synthase activity); GO:0000287(molecularfunction:magnesium ion binding)	K18108	E4.2.3.111	map00902(Monoterpenoid biosynthesis)	ENOG410YF98(O:Posttranslational modification, protein turnover, chaperones)	RVW74249.1((-)-alpha-terpineol synthase [Vitis vinifera])	sp|Q6PWU2|ATESYVITVI((-)-alpha-terpineol synthase OS=Vitis vinifera OX=29760 PE=1 SV=1)	PF03936.16(TerpenesynthC:Terpene synthase family, metal binding domain); PF01397.21(Terpenesynth:Terpene synthase, N-terminal domain)
VIT200s0372g00020	GO:0010333(molecularfunction:terpene synthase activity); GO:0000287(molecularfunction:magnesium ion binding)	K15086	TPS14	map00902(Monoterpenoid biosynthesis)	ENOG410YDA6(S:Function unknown)	RVW58717.1((3S,6E)-nerolidol synthase 1 [Vitis vinifera])	sp|P0CV94|NES1FRAAN((3S,6E)-nerolidol synthase 1 OS=Fragaria ananassa OX=3747 PE=1 SV=1)	PF03936.16(TerpenesynthC:Terpene synthase family, metal binding domain); PF01397.21(Terpenesynth:Terpene synthase, N-terminal domain)
VIT217s0000g00150	GO:0006355(biologicalprocess:regulation of transcription, DNA-templated); GO:0003677(molecularfunction:DNA binding)				ENOG4110P9Q(K:Transcription)	XP002284664.1(PREDICTED: floricaula/leafy homolog [Vitis vinifera])	sp|P23915|FLOANTMA(Floricaula protein OS=Antirrhinum majus OX=4151 GN=FLO PE=2 SV=1)	PF17538.2(CLFYFLO:DNA Binding Domain (C-terminal) Leafy/Floricaula); PF01698.16(SAMLFY:Floricaula / Leafy protein SAM domain)
VIT200s0341g00070	GO:0003700(molecularfunction:transcription factor activity, sequence-specific DNA binding); GO:0005634(cellularcomponent:nucleus); GO:0003677(molecularfunction:DNA binding)				ENOG410YIZG(K:Transcription); ENOG41118EY(K:Transcription)	XP019073925.1(PREDICTED: ethylene-responsive transcription factor ERF039 [Vitis vinifera])	sp|Q9SUK8|ERF39ARATH(Ethylene-responsive transcription factor ERF039 OS=Arabidopsis thaliana OX=3702 GN=ERF039 PE=2 SV=1)	PF00847.20(AP2:AP2 domain)
VIT212s0028g02730	GO:0016021(cellularcomponent:integral component of membrane); GO:0016301(molecularfunction:kinase activity)	K08869	ADCK, ABC1		COG0661(S:Function unknown)	XP010646357.1(PREDICTED: probable serine/threonine-protein kinase abkC [Vitis vinifera])	sp|Q6NSR3|ADCK2MOUSE(Uncharacterized aarF domain-containing protein kinase 2 OS=Mus musculus OX=10090 GN=Adck2 PE=2 SV=1)
VIT218s0001g06080	GO:0016758(molecularfunction:transferase activity, transferring hexosyl groups); GO:0008194(molecularfunction:UDP-glycosyltransferase activity); GO:0043231(cellularcomponent:intracellular membrane-bounded organelle)	K21374	UGT85A2324	map00902(Monoterpenoid biosynthesis)	COG1819(S:Function unknown)	RVW65444.1(7-deoxyloganetin glucosyltransferase [Vitis vinifera])	sp|F8WKW1|UGT2GARJA(7-deoxyloganetin glucosyltransferase OS=Gardenia jasminoides OX=114476 GN=UGT85A24 PE=1 SV=1)	PF00201.18(UDPGT:UDP-glucoronosyl and UDP-glucosyl transferase)
VIT215s0046g01800	GO:0015297(molecularfunction:antiporter activity); GO:0016021(cellularcomponent:integral component of membrane); GO:0042910(molecularfunction:xenobiotic transporter activity)	K03327	TC.MATE, SLC47A, norM, mdtK, dinF		COG0534(K:Transcription)	CBI40440.3(unnamed protein product, partial [Vitis vinifera])	sp|F4JH46|DTX34ARATH(Protein DETOXIFICATION 34 OS=Arabidopsis thaliana OX=3702 GN=DTX34 PE=2 SV=1)	PF01554.18(MatE:MatE)
VIT207s0185g00140	GO:0003735(molecularfunction:structural constituent of ribosome); GO:0006412(biologicalprocess:translation); GO:0005840(cellularcomponent:ribosome)	K02970	RP-S21, MRPS21, rpsU	map03010(Ribosome)	ENOG410YVTI(S:Function unknown)	XP010652624.1(PREDICTED: uncharacterized protein LOC100855184 [Vitis vinifera])	None	PF01165.20(RibosomalS21:Ribosomal protein S21)
VIT212s0057g00170					ENOG410YZKG(S:Function unknown)	XP002274919.1(PREDICTED: uncharacterized protein LOC100261290 [Vitis vinifera])	None	PF12609.8(DUF3774:Wound-induced protein)
VIT209s0018g01470	None					None	None	PF13855.6(LRR8:Leucine rich repeat); PF12799.7(LRR4:Leucine Rich repeats (2 copies))
VIT217s0053g00790	GO:0006661(biologicalprocess:phosphatidylinositol biosynthetic process); GO:0016021(cellularcomponent:integral component of membrane); GO:0070772(cellularcomponent:PAS complex)	K15305	VAC14, TAX1BP2		ENOG410XP6E(U:Intracellular trafficking, secretion, and vesicular transport)	CBI35304.3(unnamed protein product, partial [Vitis vinifera])	sp|Q9ZU97|VAC14ARATH(Protein VAC14 homolog OS=Arabidopsis thaliana OX=3702 GN=VAC14 PE=1 SV=2)	PF12755.7(Vac14Fab1bd:Vacuolar 14 Fab1-binding region)
VIT204s0079g00010	GO:0005618(cellularcomponent:cell wall); GO:0009664(biologicalprocess:plant-type cell wall organization); GO:0016020(cellularcomponent:membrane); GO:0005576(cellularcomponent:extracellular region)				ENOG410YEM2(S:Function unknown)	XP028058122.1(expansin-A4 [Camellia sinensis])	sp|Q852A1|EXPA7ORYSJ(Expansin-A7 OS=Oryza sativa subsp. japonica OX=39947 GN=EXPA7 PE=2 SV=1)
VIT219s0014g00860	GO:0035091(molecularfunction:phosphatidylinositol binding); GO:1900027(biologicalprocess:regulation of ruffle assembly); GO:0046872(molecularfunction:metal ion binding); GO:0032587(cellularcomponent:ruffle membrane)	K20523	SH3YL1		COG2930(S:Function unknown)	XP002285551.1(PREDICTED: uncharacterized protein LOC100246883 [Vitis vinifera])	sp|P32793|YSC84YEAST(Protein YSC84 OS=Saccharomyces cerevisiae (strain ATCC 204508 / S288c) OX=559292 GN=YSC84 PE=1 SV=2)	PF04366.12(Ysc84:Las17-binding protein actin regulator); PF01363.21(FYVE:FYVE zinc finger)
VIT213s0067g00200						CBI25514.3(unnamed protein product, partial [Vitis vinifera])	None
VIT210s0003g04860	GO:0016021(cellularcomponent:integral component of membrane); GO:0005886(cellularcomponent:plasma membrane); GO:0004674(molecularfunction:protein serine/threonine kinase activity); GO:0004672(molecularfunction:protein kinase activity); GO:0046777(biologicalprocess:protein autophosphorylation); GO:0005524(molecularfunction:ATP binding)				COG0515(T:Signal transduction mechanisms); COG4886(S:Function unknown)	CBI31013.3(unnamed protein product, partial [Vitis vinifera])	sp|C0LGP4|Y3475ARATH(Probable LRR receptor-like serine/threonine-protein kinase At3g47570 OS=Arabidopsis thaliana OX=3702 GN=At3g47570 PE=2 SV=1)	PF00069.25(Pkinase:Protein kinase domain); PF07714.17(PkinaseTyr:Protein tyrosine kinase); PF13855.6(LRR8:Leucine rich repeat); PF12799.7(LRR4:Leucine Rich repeats (2 copies))
VIT214s0060g02270	GO:0005737(cellularcomponent:cytoplasm); GO:0005509(molecularfunction:calcium ion binding)				ENOG4111FVP(S:Function unknown)	XP002283842.1(PREDICTED: translationally-controlled tumor protein homolog [Vitis vinifera])	sp|Q5J907|TCTPELAGV(Translationally-controlled tumor protein homolog OS=Elaeis guineensis var. tenera OX=51953 GN=TCTP PE=2 SV=1)	PF00838.17(TCTP:Translationally controlled tumour protein)
VIT213s0074g00450	GO:0003824(molecularfunction:catalytic activity); GO:0006284(biologicalprocess:base-excision repair); GO:0051539(molecularfunction:4 iron, 4 sulfur cluster binding)				COG0177(L:Replication, recombination and repair)	XP002267310.1(PREDICTED: transcriptional activator DEMETER [Vitis vinifera])	sp|Q8LK56|DMEARATH(Transcriptional activator DEMETER OS=Arabidopsis thaliana OX=3702 GN=DME PE=1 SV=2)	PF15628.6(RRMDME:RRM in Demeter); PF15629.6(Perm-CXXC:Permuted single zf-CXXC unit); PF00730.25(HhH-GPD:HhH-GPD superfamily base excision DNA repair protein)
VIT207s0031g00020	GO:0052866(molecularfunction:phosphatidylinositol phosphate phosphatase activity); GO:0004725(molecularfunction:protein tyrosine phosphatase activity); GO:0005829(cellularcomponent:cytosol); GO:0009651(biologicalprocess:response to salt stress)	K01110	PTEN	map04070(Phosphatidylinositol signaling system); map00562(Inositol phosphate metabolism)	COG2453(L:Replication, recombination and repair)	XP002278436.1(PREDICTED: phosphatidylinositol 3,4,5-trisphosphate 3-phosphatase and protein-tyrosine-phosphatase PTEN2A [Vitis vinifera])	sp|Q9LT75|PTN2AARATH(Phosphatidylinositol 3,4,5-trisphosphate 3-phosphatase and protein-tyrosine-phosphatase PTEN2A OS=Arabidopsis thaliana OX=3702 GN=PTEN2A PE=1 SV=1)
VIT219s0090g01540	GO:0005797(cellularcomponent:Golgi medial cisterna); GO:0006487(biologicalprocess:protein N-linked glycosylation); GO:0000139(cellularcomponent:Golgi membrane); GO:0048367(biologicalprocess:shoot system development); GO:0016757(molecularfunction:transferase activity, transferring glycosyl groups); GO:0031204(biologicalprocess:posttranslational protein targeting to membrane, translocation); GO:005…	K03714	XYLT	map00513(Various types of N-glycan biosynthesis)	ENOG410ZHQA(C:Energy production and conversion)	XP002275353.1(PREDICTED: beta-(1,2)-xylosyltransferase isoform X1 [Vitis vinifera])	sp|Q9LDH0|XYLTARATH(Beta-1,2-xylosyltransferase OS=Arabidopsis thaliana OX=3702 GN=XYLT PE=1 SV=1)	PF04577.14(DUF563:Protein of unknown function (DUF563))
VIT203s0063g00770	GO:0016787(molecularfunction:hydrolase activity)				COG0657(I:Lipid transport and metabolism)	XP002285060.1(PREDICTED: probable carboxylesterase 7 isoform X2 [Vitis vinifera])	sp|Q9SMN0|CXE12ARATH(Probable carboxylesterase 12 OS=Arabidopsis thaliana OX=3702 GN=CXE12 PE=1 SV=1)	PF07859.13(Abhydrolase3:alpha/beta hydrolase fold); PF00135.28(COesterase:Carboxylesterase family)
VIT200s0299g00060	GO:0009733(biologicalprocess:response to auxin); GO:0009753(biologicalprocess:response to jasmonic acid); GO:0005634(cellularcomponent:nucleus); GO:0009723(biologicalprocess:response to ethylene); GO:0003677(molecularfunction:DNA binding); GO:0046686(biologicalprocess:response to cadmium ion); GO:0009651(biologicalprocess:response to salt stress); GO:0009739(biologicalprocess:response to gibberel…				ENOG4111IMA(K:Transcription)	XP002274350.1(PREDICTED: transcription factor MYB1R1 [Vitis vinifera])	sp|Q7XC57|MYBS3ORYSJ(Transcription factor MYBS3 OS=Oryza sativa subsp. japonica OX=39947 GN=MYBS3 PE=2 SV=1)	PF00249.31(MybDNA-binding:Myb-like DNA-binding domain)
VIT207s0130g00240	GO:0005634(cellularcomponent:nucleus); GO:0003677(molecularfunction:DNA binding)				ENOG410YG6U(S:Function unknown)	XP002267747.1(PREDICTED: zinc-finger homeodomain protein 3 [Vitis vinifera])	sp|O64722|ZHD3ARATH(Zinc-finger homeodomain protein 3 OS=Arabidopsis thaliana OX=3702 GN=ZHD3 PE=1 SV=1)
VIT213s0175g00210	GO:0016791(molecularfunction:phosphatase activity); GO:0004721(molecularfunction:phosphoprotein phosphatase activity)	K17616	CTDSPL2		COG5190(C:Energy production and conversion)	CBI40902.3(unnamed protein product, partial [Vitis vinifera])	sp|Q54GB2|CTSL2DICDI(CTD small phosphatase-like protein 2 OS=Dictyostelium discoideum OX=44689 GN=ctdspl2 PE=3 SV=1)	PF03031.18(NIF:NLI interacting factor-like phosphatase)
VIT209s0002g08450						CBI36439.3(unnamed protein product, partial [Vitis vinifera])	None
VIT218s0001g00980	GO:0005737(cellularcomponent:cytoplasm); GO:0005516(molecularfunction:calmodulin binding); GO:0009738(biologicalprocess:abscisic acid-activated signaling pathway); GO:0016020(cellularcomponent:membrane); GO:0004683(molecularfunction:calmodulin-dependent protein kinase activity); GO:0005634(cellularcomponent:nucleus); GO:0016301(molecularfunction:kinase activity); GO:0009982(molecularfunction:pseu…	K13412	CPK	map04626(Plant-pathogen interaction)	ENOG410XRMJ(J:Translation, ribosomal structure and biogenesis)	XP010664136.1(PREDICTED: calcium-dependent protein kinase 29 isoform X3 [Vitis vinifera])	sp|P53683|CDPKJORYSJ(Calcium-dependent protein kinase 19 OS=Oryza sativa subsp. japonica OX=39947 GN=CPK19 PE=2 SV=2)	PF00069.25(Pkinase:Protein kinase domain); PF07714.17(PkinaseTyr:Protein tyrosine kinase)
VIT218s0001g15240	GO:0046658(cellularcomponent:anchored component of plasma membrane); GO:0009055(molecularfunction:electron carrier activity)				ENOG4111D22(S:Function unknown); ENOG410YPS7(S:Function unknown)	CBI19945.3(unnamed protein product, partial [Vitis vinifera])	sp|P00303|BABLCUCSA(Basic blue protein OS=Cucumis sativus OX=3659 PE=1 SV=1)	PF02298.17(Cubindlike:Plastocyanin-like domain)
VIT208s0007g05685	GO:0000943(cellularcomponent:retrotransposon nucleocapsid); GO:0015074(biologicalprocess:DNA integration); GO:0016021(cellularcomponent:integral component of membrane); GO:0003676(molecularfunction:nucleic acid binding)				ENOG411199N(S:Function unknown)	XP010654327.1(PREDICTED: UPF0481 protein At3g47200-like [Vitis vinifera])	sp|Q9SD53|Y3720ARATH(UPF0481 protein At3g47200 OS=Arabidopsis thaliana OX=3702 GN=At3g47200 PE=2 SV=1)	PF03140.15(DUF247:Plant protein of unknown function)
VIT201s0137g00090	GO:0005634(cellularcomponent:nucleus); GO:0016620(molecularfunction:oxidoreductase activity, acting on the aldehyde or oxo group of donors, NAD or NADP as acceptor); GO:0005739(cellularcomponent:mitochondrion); GO:0006511(biologicalprocess:ubiquitin-dependent protein catabolic process); GO:0008270(molecularfunction:zinc ion binding); GO:0046686(biologicalprocess:response to cadmium ion); GO:00095…	K00128	ALDH	map00310(Lysine degradation); map00330(Arginine and proline metabolism); map00410(beta-Alanine metabolism); map00903(Limonene and pinene degradation); map00561(Glycerolipid metabolism); map00340(Histidine metabolism); map00053(Ascorbate and aldarate metabolism); map00010(Glycolysis / Gluconeogenesis); map00071(Fatty acid degradation); map00380(Tryptophan metabolism); map00280(Valine, leucine and …	COG1012(C:Energy production and conversion)	RVX10539.1(Aldehyde dehydrogenase family 2 member B4, mitochondrial [Vitis vinifera])	sp|Q8S528|AL2B7ARATH(Aldehyde dehydrogenase family 2 member B7, mitochondrial OS=Arabidopsis thaliana OX=3702 GN=ALDH2B7 PE=1 SV=2)
VIT201s0010g03830	GO:0016021(cellularcomponent:integral component of membrane)				ENOG4112AUU(S:Function unknown)	CBI27674.3(unnamed protein product, partial [Vitis vinifera])	None
VIT200s0454g00020	GO:0004252(molecularfunction:serine-type endopeptidase activity); GO:0005615(cellularcomponent:extracellular space)				COG1404(O:Posttranslational modification, protein turnover, chaperones)	CBI38459.3(unnamed protein product, partial [Vitis vinifera])	None
VIT214s0219g00080	GO:0016021(cellularcomponent:integral component of membrane); GO:0016757(molecularfunction:transferase activity, transferring glycosyl groups)	K20781	SGT1	map00514(Other types of O-glycan biosynthesis)	ENOG4111MC0(S:Function unknown)	XP002271170.1(PREDICTED: peptidyl serine alpha-galactosyltransferase [Vitis vinifera])	sp|Q8VYF9|SRGT1ARATH(Peptidyl serine alpha-galactosyltransferase OS=Arabidopsis thaliana OX=3702 GN=SERGT1 PE=2 SV=1)
VIT212s0028g02540	GO:0016787(molecularfunction:hydrolase activity)				ENOG410YRJI(S:Function unknown)	XP002279275.1(PREDICTED: PLASMODESMATA CALLOSE-BINDING PROTEIN 5 [Vitis vinifera])	sp|Q9M2K6|PDCB5ARATH(PLASMODESMATA CALLOSE-BINDING PROTEIN 5 OS=Arabidopsis thaliana OX=3702 GN=PDCB5 PE=2 SV=2)	PF07983.13(X8:X8 domain)
VIT201s0011g06400	GO:0003700(molecularfunction:transcription factor activity, sequence-specific DNA binding); GO:0005634(cellularcomponent:nucleus); GO:0009630(biologicalprocess:gravitropism); GO:0003676(molecularfunction:nucleic acid binding)				COG5048(S:Function unknown)	RVW89263.1(Protein SHOOT GRAVITROPISM 5 [Vitis vinifera])	sp|Q9C9X7|IDD14ARATH(Protein indeterminate-domain 14 OS=Arabidopsis thaliana OX=3702 GN=IDD14 PE=1 SV=1)	PF00096.26(zf-C2H2:Zinc finger, C2H2 type)
VIT206s0004g07160	GO:0000302(biologicalprocess:response to reactive oxygen species); GO:0006826(biologicalprocess:iron ion transport); GO:0009579(cellularcomponent:thylakoid); GO:0015979(biologicalprocess:photosynthesis); GO:0009535(cellularcomponent:chloroplast thylakoid membrane); GO:0009941(cellularcomponent:chloroplast envelope); GO:0004322(molecularfunction:ferroxidase activity); GO:0016020(cellularcomponent:…	K00522	FTH1		COG1528(P:Inorganic ion transport and metabolism); ENOG410Y5ZV(P:Inorganic ion transport and metabolism)	XP002278224.1(PREDICTED: ferritin-3, chloroplastic isoform X2 [Vitis vinifera])	sp|Q948P6|FRI3SOYBN(Ferritin-3, chloroplastic OS=Glycine max OX=3847 PE=2 SV=1)	PF00210.24(Ferritin:Ferritin-like domain)
VIT211s0103g00460	None	None	None	None	None	None	None	None
VIT214s0219g00090	GO:0006355(biologicalprocess:regulation of transcription, DNA-templated); GO:0008270(molecularfunction:zinc ion binding)	K17604	ZSWIM3		ENOG410ZJVC(S:Function unknown); ENOG410YSYI(S:Function unknown)	RVW25671.1(Protein FAR1-related sequence 5 [Vitis vinifera])	sp|Q9SZL8|FRS5ARATH(Protein FAR1-RELATED SEQUENCE 5 OS=Arabidopsis thaliana OX=3702 GN=FRS5 PE=1 SV=1)
VIT218s0001g10710	GO:0005634(cellularcomponent:nucleus); GO:0003677(molecularfunction:DNA binding)				ENOG4111SA1(K:Transcription)	CBI19534.3(unnamed protein product, partial [Vitis vinifera])	sp|Q9FMZ4|Y5270ARATH(B3 domain-containing protein At5g42700 OS=Arabidopsis thaliana OX=3702 GN=At5g42700 PE=2 SV=2)	PF02362.21(B3:B3 DNA binding domain)
VIT213s0064g01060	GO:0005634(cellularcomponent:nucleus); GO:0010468(biologicalprocess:regulation of gene expression); GO:0003676(molecularfunction:nucleic acid binding)				COG5048(S:Function unknown)	XP002275710.2(PREDICTED: zinc finger protein WIP2 [Vitis vinifera])	sp|Q9SVY1|ZWIP2ARATH(Zinc finger protein WIP2 OS=Arabidopsis thaliana OX=3702 GN=WIP2 PE=1 SV=1)
VIT211s0206g00120	GO:0005737(cellularcomponent:cytoplasm); GO:0006629(biologicalprocess:lipid metabolic process); GO:0000302(biologicalprocess:response to reactive oxygen species)	K03098	APOD		COG3040(S:Function unknown)	CBI18676.3(unnamed protein product, partial [Vitis vinifera])	sp|Q9FGT8|TILARATH(Temperature-induced lipocalin-1 OS=Arabidopsis thaliana OX=3702 GN=TIL PE=1 SV=1)	PF08212.12(Lipocalin2:Lipocalin-like domain)
VIT217s0000g06696	GO:0009904(biologicalprocess:chloroplast accumulation movement); GO:0005829(cellularcomponent:cytosol); GO:0009903(biologicalprocess:chloroplast avoidance movement)				ENOG410YIBI(S:Function unknown)	XP010663861.1(PREDICTED: myosin-6-like [Vitis vinifera])	None	PF05701.11(WEMBL:Weak chloroplast movement under blue light)
VIT201s0026g02480					ENOG4112442(S:Function unknown)	XP002275043.1(PREDICTED: calvin cycle protein CP12-1, chloroplastic [Vitis vinifera])	sp|O22914|CP121ARATH(Calvin cycle protein CP12-1, chloroplastic OS=Arabidopsis thaliana OX=3702 GN=CP12-1 PE=1 SV=1)	PF02672.15(CP12:CP12 domain)
VIT208s0007g07570	GO:0006355(biologicalprocess:regulation of transcription, DNA-templated); GO:0005634(cellularcomponent:nucleus); GO:0030015(cellularcomponent:CCR4-NOT core complex); GO:0000932(cellularcomponent:cytoplasmic mRNA processing body); GO:0017148(biologicalprocess:negative regulation of translation)	K12580	CNOT3, NOT3	map03018(RNA degradation)	COG5665(K:Transcription)	XP010653834.1(PREDICTED: CCR4-NOT transcription complex subunit 3 isoform X1 [Vitis vinifera])	sp|O75175|CNOT3HUMAN(CCR4-NOT transcription complex subunit 3 OS=Homo sapiens OX=9606 GN=CNOT3 PE=1 SV=1)	PF04065.15(Not3:Not1 N-terminal domain, CCR4-Not complex component); PF04153.18(NOT235:NOT2 / NOT3 / NOT5 family)
VIT211s0206g00130	GO:0016021(cellularcomponent:integral component of membrane); GO:0016192(biologicalprocess:vesicle-mediated transport)	K08516	YKT6	map04130(SNARE interactions in vesicular transport)	COG5143(U:Intracellular trafficking, secretion, and vesicular transport)	PSS21026.1(VAMP-like protein [Actinidia chinensis var. chinensis])	sp|Q9ZRD6|YKT61ARATH(VAMP-like protein YKT61 OS=Arabidopsis thaliana OX=3702 GN=YKT61 PE=2 SV=1)	PF00957.21(Synaptobrevin:Synaptobrevin); PF13774.6(Longin:Regulated-SNARE-like domain)
VIT210s0003g05400						CBI31060.3(unnamed protein product, partial [Vitis vinifera])	None
VIT211s0016g02530	GO:0006479(biologicalprocess:protein methylation); GO:0004177(molecularfunction:aminopeptidase activity); GO:0006355(biologicalprocess:regulation of transcription, DNA-templated); GO:0005829(cellularcomponent:cytosol); GO:0030145(molecularfunction:manganese ion binding); GO:0008469(molecularfunction:histone-arginine N-methyltransferase activity); GO:0034969(biologicalprocess:histone arginine meth…	K11434	PRMT1		ENOG410XQYH(S:Function unknown)	XP002282760.1(PREDICTED: probable protein arginine N-methyltransferase 1 [Vitis vinifera])	sp|A2Z0C0|ANM1ORYSI(Probable protein arginine N-methyltransferase 1 OS=Oryza sativa subsp. indica OX=39946 GN=PRMT1 PE=3 SV=1)	PF06325.13(PrmA:Ribosomal protein L11 methyltransferase (PrmA)); PF13649.6(Methyltransf25:Methyltransferase domain); PF08241.12(Methyltransf11:Methyltransferase domain); PF00398.20(RrnaAD:Ribosomal RNA adenine dimethylase); PF05175.14(MTS:Methyltransferase small domain); PF02475.16(Met10:Met-10+ like-protein); PF13489.6(Methyltransf23:Methyltransferase domain); PF13847.6(Methyltransf31:Methyltran…
VIT201s0011g03250	GO:0016021(cellularcomponent:integral component of membrane)				ENOG410XUTP(S:Function unknown)	XP003631188.2(PREDICTED: protein PLANT CADMIUM RESISTANCE 7 [Vitis vinifera])	sp|Q9M9A5|PCR6ARATH(Protein PLANT CADMIUM RESISTANCE 6 OS=Arabidopsis thaliana OX=3702 GN=PCR6 PE=2 SV=1)	PF04749.17(PLAC8:PLAC8 family)
VIT219s0014g03020	GO:0016021(cellularcomponent:integral component of membrane)					CBI20328.3(unnamed protein product, partial [Vitis vinifera])	None
VIT204s0043g00950	GO:0016021(cellularcomponent:integral component of membrane); GO:0016887(molecularfunction:ATPase activity); GO:0005524(molecularfunction:ATP binding)				COG1127(Q:Secondary metabolites biosynthesis, transport and catabolism)	XP002272680.1(PREDICTED: protein TRIGALACTOSYLDIACYLGLYCEROL 3, chloroplastic [Vitis vinifera])	sp|Q9AT00|TGD3ARATH(Protein TRIGALACTOSYLDIACYLGLYCEROL 3, chloroplastic OS=Arabidopsis thaliana OX=3702 GN=TGD3 PE=1 SV=1)
VIT210s0003g05410	GO:0008270(molecularfunction:zinc ion binding)				ENOG410YCUA(S:Function unknown)	CBI31061.3(unnamed protein product, partial [Vitis vinifera])	None
VIT219s0090g00600	None	None	None	None	None	None	None	None
VIT204s0023g00400	GO:0009535(cellularcomponent:chloroplast thylakoid membrane); GO:0016021(cellularcomponent:integral component of membrane); GO:0016491(molecularfunction:oxidoreductase activity); GO:0015979(biologicalprocess:photosynthesis); GO:0009538(cellularcomponent:photosystem I reaction center)	K02699	psaL	map00195(Photosynthesis)	ENOG4111KFU(C:Energy production and conversion)	XP002278780.1(PREDICTED: photosystem I reaction center subunit XI, chloroplastic [Vitis vinifera])	sp|Q41385|PSALSPIOL(Photosystem I reaction center subunit XI, chloroplastic OS=Spinacia oleracea OX=3562 GN=PSAL PE=1 SV=1)	PF00786.28(PBD:P21-Rho-binding domain)
VIT219s0015g02690	GO:0005737(cellularcomponent:cytoplasm); GO:0016740(molecularfunction:transferase activity); GO:0004364(molecularfunction:glutathione transferase activity); GO:0006749(biologicalprocess:glutathione metabolic process)	K00799	GST, gst	map00480(Glutathione metabolism)	ENOG410XSIX(O:Posttranslational modification, protein turnover, chaperones)	CBI39925.3(unnamed protein product, partial [Vitis vinifera])	sp|Q9SHH7|GSTUPARATH(Glutathione S-transferase U25 OS=Arabidopsis thaliana OX=3702 GN=GSTU25 PE=1 SV=1)	PF02798.20(GSTN:Glutathione S-transferase, N-terminal domain); PF13417.6(GSTN3:Glutathione S-transferase, N-terminal domain); PF13409.6(GSTN2:Glutathione S-transferase, N-terminal domain); PF17172.4(GSTN4:Glutathione S-transferase N-terminal domain)
VIT200s1389g00010	GO:0045551(molecularfunction:cinnamyl-alcohol dehydrogenase activity); GO:0009809(biologicalprocess:lignin biosynthetic process); GO:0008270(molecularfunction:zinc ion binding); GO:0016616(molecularfunction:oxidoreductase activity, acting on the CH-OH group of donors, NAD or NADP as acceptor); GO:0016491(molecularfunction:oxidoreductase activity)	K00083	CAD	map00940(Phenylpropanoid biosynthesis)	COG1064(C:Energy production and conversion)	XP010647499.1(PREDICTED: probable mannitol dehydrogenase [Vitis vinifera])	sp|Q9ZRF1|MTDHFRAAN(Probable mannitol dehydrogenase OS=Fragaria ananassa OX=3747 GN=CAD PE=2 SV=1)	PF08240.12(ADHN:Alcohol dehydrogenase GroES-like domain); PF00107.26(ADHzincN:Zinc-binding dehydrogenase); PF02826.19(2-HaciddhC:D-isomer specific 2-hydroxyacid dehydrogenase, NAD binding domain); PF01262.21(AlaDhPNTC:Alanine dehydrogenase/PNT, C-terminal domain); PF13602.6(ADHzincN2:Zinc-binding dehydrogenase)
VIT211s0149g00040	GO:0009535(cellularcomponent:chloroplast thylakoid membrane); GO:0009941(cellularcomponent:chloroplast envelope); GO:0005524(molecularfunction:ATP binding); GO:0004017(molecularfunction:adenylate kinase activity)	K00939	adk, AK	map00230(Purine metabolism); map00730(Thiamine metabolism)	COG0563(F:Nucleotide transport and metabolism)	XP002264815.2(PREDICTED: adenylate kinase 5, chloroplastic isoform X1 [Vitis vinifera])	sp|Q8VYL1|KAD5ARATH(Adenylate kinase 5, chloroplastic OS=Arabidopsis thaliana OX=3702 GN=At5g35170 PE=1 SV=1)	PF00406.22(ADK:Adenylate kinase); PF09353.10(DUF1995:Domain of unknown function (DUF1995)); PF13207.6(AAA17:AAA domain); PF13238.6(AAA18:AAA domain)
VIT200s2015g00010					ENOG410YMD2(S:Function unknown); ENOG4111MDI(S:Function unknown)	RVW83646.1(putative F-box/LRR-repeat protein 23 [Vitis vinifera])	None
VIT210s0003g02540	GO:0042626(molecularfunction:ATPase activity, coupled to transmembrane movement of substances); GO:0016021(cellularcomponent:integral component of membrane); GO:0016887(molecularfunction:ATPase activity); GO:0005524(molecularfunction:ATP binding)	K05658	ABCB1, CD243	map02010(ABC transporters)	COG1132(V:Defense mechanisms)	XP002271185.1(PREDICTED: ABC transporter B family member 9 isoform X1 [Vitis vinifera])	sp|Q9M0M2|AB9BARATH(ABC transporter B family member 9 OS=Arabidopsis thaliana OX=3702 GN=ABCB9 PE=3 SV=2)	PF00664.23(ABCmembrane:ABC transporter transmembrane region); PF00005.27(ABCtran:ABC transporter); PF02463.19(SMCN:RecF/RecN/SMC N terminal domain); PF13555.6(AAA29:P-loop containing region of AAA domain); PF09818.9(ABCATPase:Predicted ATPase of the ABC class); PF06414.12(Zetatoxin:Zeta toxin)
VIT208s0007g03170	GO:0016021(cellularcomponent:integral component of membrane)				ENOG41114IE(S:Function unknown)	XP002282347.1(PREDICTED: uncharacterized protein LOC100242650 [Vitis vinifera])	None
VIT202s0025g02980	GO:0005737(cellularcomponent:cytoplasm); GO:0006796(biologicalprocess:phosphate-containing compound metabolic process); GO:0000287(molecularfunction:magnesium ion binding); GO:0005829(cellularcomponent:cytosol); GO:0004427(molecularfunction:inorganic diphosphatase activity)	K01507	ppa	map00190(Oxidative phosphorylation)	COG0221(S:Function unknown)	XP002271762.1(PREDICTED: soluble inorganic pyrophosphatase 1 [Vitis vinifera])	sp|Q93V56|IPYR1ARATH(Soluble inorganic pyrophosphatase 1 OS=Arabidopsis thaliana OX=3702 GN=PPA1 PE=1 SV=1)	PF00719.19(Pyrophosphatase:Inorganic pyrophosphatase)
VIT219s0014g05180	GO:0043531(molecularfunction:ADP binding)	K13459	RPS2	map04626(Plant-pathogen interaction)	COG4886(S:Function unknown)	XP003634660.1(PREDICTED: disease resistance protein At4g27190 [Vitis vinifera])	sp|Q9T048|DRL27ARATH(Disease resistance protein At4g27190 OS=Arabidopsis thaliana OX=3702 GN=At4g27190 PE=2 SV=1)	PF00931.22(NB-ARC:NB-ARC domain); PF13855.6(LRR8:Leucine rich repeat); PF13401.6(AAA22:AAA domain); PF05621.11(TniB:Bacterial TniB protein)
VIT209s0002g08020	GO:0043531(molecularfunction:ADP binding)				COG4886(S:Function unknown); ENOG410ZHU5(S:Function unknown)	XP019077746.1(PREDICTED: putative disease resistance protein RGA3 [Vitis vinifera])	sp|Q7XA40|RGA3SOLBU(Putative disease resistance protein RGA3 OS=Solanum bulbocastanum OX=147425 GN=RGA3 PE=2 SV=2)	PF00931.22(NB-ARC:NB-ARC domain); PF18052.1(RxN:Rx N-terminal domain); PF13855.6(LRR8:Leucine rich repeat); PF12799.7(LRR4:Leucine Rich repeats (2 copies)); PF13401.6(AAA22:AAA domain)
VIT211s0065g01160	GO:0016779(molecularfunction:nucleotidyltransferase activity); GO:0005851(cellularcomponent:eukaryotic translation initiation factor 2B complex); GO:0005085(molecularfunction:guanyl-nucleotide exchange factor activity); GO:0009058(biologicalprocess:biosynthetic process); GO:0031369(molecularfunction:translation initiation factor binding); GO:0003743(molecularfunction:translation initiation factor…	K03240	EIF2B5	map03013(RNA transport)	COG1208(M:Cell wall/membrane/envelope biogenesis)	CBI24111.3(unnamed protein product, partial [Vitis vinifera])	sp|Q54RF3|EI2BEDICDI(Translation initiation factor eIF-2B subunit epsilon OS=Dictyostelium discoideum OX=44689 GN=eif2b5 PE=3 SV=1)	PF00483.23(NTPtransferase:Nucleotidyl transferase); PF12804.7(NTPtransf3:MobA-like NTP transferase domain)
VIT218s0001g07910	None	None	None	None	None	None	None	None
VIT208s0032g00150					ENOG410YMD2(S:Function unknown); COG3104(E:Amino acid transport and metabolism); ENOG410XQ54(S:Function unknown)	CBI39053.3(unnamed protein product, partial [Vitis vinifera])	sp|Q9M2Z5|FBL53ARATH(F-box/LRR-repeat protein At3g48880 OS=Arabidopsis thaliana OX=3702 GN=At3g48880 PE=2 SV=1)
VIT215s0046g02220	GO:0003824(molecularfunction:catalytic activity); GO:0009058(biologicalprocess:biosynthetic process); GO:0030170(molecularfunction:pyridoxal phosphate binding)	K20772	ACS126	map00270(Cysteine and methionine metabolism); map04016(MAPK signaling pathway - plant)	COG0436(E:Amino acid transport and metabolism)	XP002276774.2(PREDICTED: 1-aminocyclopropane-1-carboxylate synthase 1 [Vitis vinifera])	sp|Q9MB95|1A11PRUMU(1-aminocyclopropane-1-carboxylate synthase 1 OS=Prunus mume OX=102107 GN=ACS1 PE=2 SV=1)	PF00155.21(Aminotran12:Aminotransferase class I and II)
VIT200s0989g00010	GO:0042626(molecularfunction:ATPase activity, coupled to transmembrane movement of substances); GO:0016021(cellularcomponent:integral component of membrane); GO:0016020(cellularcomponent:membrane); GO:0016887(molecularfunction:ATPase activity); GO:0005886(cellularcomponent:plasma membrane); GO:0055085(biologicalprocess:transmembrane transport); GO:0005524(molecularfunction:ATP binding)				COG1131(V:Defense mechanisms)	CBI35723.3(unnamed protein product, partial [Vitis vinifera])	sp|Q8RXN0|AB11GARATH(ABC transporter G family member 11 OS=Arabidopsis thaliana OX=3702 GN=ABCG11 PE=1 SV=1)	PF01061.24(ABC2membrane:ABC-2 type transporter); PF00005.27(ABCtran:ABC transporter); PF13304.6(AAA21:AAA domain, putative AbiEii toxin, Type IV TA system); PF13555.6(AAA29:P-loop containing region of AAA domain); PF03193.16(RsgAGTPase:RsgA GTPase); PF02463.19(SMCN:RecF/RecN/SMC N terminal domain); PF13191.6(AAA16:AAA ATPase domain); PF03215.15(Rad17:Rad17 P-loop domain)
VIT219s0027g01060	GO:0048312(biologicalprocess:intracellular distribution of mitochondria); GO:0005737(cellularcomponent:cytoplasm); GO:0003723(molecularfunction:RNA binding)	K03255	TIF31, CLU1		ENOG410XQUQ(S:Function unknown)	CBI21739.3(unnamed protein product, partial [Vitis vinifera])	sp|F4J5S1|CLUARATH(Clustered mitochondria protein OS=Arabidopsis thaliana OX=3702 GN=FMT PE=2 SV=1)
VIT219s0014g01630	GO:0016740(molecularfunction:transferase activity); GO:0008033(biologicalprocess:tRNA processing); GO:0005524(molecularfunction:ATP binding)	K00791	miaA, TRIT1	map00908(Zeatin biosynthesis)	COG0324(J:Translation, ribosomal structure and biogenesis)	XP002283012.1(PREDICTED: tRNA dimethylallyltransferase 9 [Vitis vinifera])	sp|Q9C5J6|IPT9ARATH(tRNA dimethylallyltransferase 9 OS=Arabidopsis thaliana OX=3702 GN=IPT9 PE=2 SV=1)	PF01715.17(IPPT:IPP transferase); PF01745.16(IPT:Isopentenyl transferase); PF13401.6(AAA22:AAA domain); PF13671.6(AAA33:AAA domain)
VIT218s0001g09260					ENOG4111T26(S:Function unknown)	XP010664524.1(PREDICTED: QWRF motif-containing protein 2 isoform X1 [Vitis vinifera])	sp|Q94AI1|QWRF2ARATH(QWRF motif-containing protein 2 OS=Arabidopsis thaliana OX=3702 GN=QWRF2 PE=2 SV=1)	PF04484.12(QWRF:QWRF family)
VIT209s0002g02120	GO:0005975(biologicalprocess:carbohydrate metabolic process); GO:0005618(cellularcomponent:cell wall); GO:0016021(cellularcomponent:integral component of membrane); GO:0030246(molecularfunction:carbohydrate binding); GO:0005773(cellularcomponent:vacuole); GO:0004565(molecularfunction:beta-galactosidase activity)				COG1874(S:Function unknown)	XP010654522.1(PREDICTED: beta-galactosidase 1 [Vitis vinifera])	sp|Q9SCW1|BGAL1ARATH(Beta-galactosidase 1 OS=Arabidopsis thaliana OX=3702 GN=BGAL1 PE=2 SV=1)	PF01301.19(Glycohydro35:Glycosyl hydrolases family 35); PF17834.1(GHD:Beta-sandwich domain in beta galactosidase); PF02140.18(GalLectin:Galactose binding lectin domain); PF02449.15(Glycohydro42:Beta-galactosidase); PF13364.6(BetaGaldom45:Beta-galactosidase jelly roll domain)
VIT218s0001g05800	GO:0008168(molecularfunction:methyltransferase activity); GO:0016021(cellularcomponent:integral component of membrane); GO:0005802(cellularcomponent:trans-Golgi network); GO:0005768(cellularcomponent:endosome); GO:0005794(cellularcomponent:Golgi apparatus)				ENOG410Y9W6(S:Function unknown)	XP002285784.1(PREDICTED: probable pectin methyltransferase QUA2 [Vitis vinifera])	sp|Q9C9Q8|PMTTARATH(Probable pectin methyltransferase QUA2 OS=Arabidopsis thaliana OX=3702 GN=QUA2 PE=1 SV=2)	PF03141.16(Methyltransf29:Putative S-adenosyl-L-methionine-dependent methyltransferase); PF08241.12(Methyltransf11:Methyltransferase domain); PF13649.6(Methyltransf25:Methyltransferase domain); PF13847.6(Methyltransf31:Methyltransferase domain)
VIT206s0004g06020	GO:0005737(cellularcomponent:cytoplasm); GO:0005975(biologicalprocess:carbohydrate metabolic process); GO:0005980(biologicalprocess:glycogen catabolic process); GO:0102250(molecularfunction:linear malto-oligosaccharide phosphorylase activity); GO:0030170(molecularfunction:pyridoxal phosphate binding); GO:0008184(molecularfunction:glycogen phosphorylase activity); GO:0102499(molecularfunction:SHG …	K00688	PYG, glgP	map00500(Starch and sucrose metabolism)	COG0058(G:Carbohydrate transport and metabolism)	XP002280732.1(PREDICTED: alpha-glucan phosphorylase, H isozyme [Vitis vinifera])	sp|P32811|PHSHSOLTU(Alpha-glucan phosphorylase, H isozyme OS=Solanum tuberosum OX=4113 PE=1 SV=1)	PF00343.20(Phosphorylase:Carbohydrate phosphorylase)
VIT209s0002g01360	GO:0016021(cellularcomponent:integral component of membrane)				ENOG41118JY(S:Function unknown); ENOG41107NH(S:Function unknown)	XP010654441.1(PREDICTED: classical arabinogalactan protein 9 [Vitis vinifera])	None
VIT208s0007g02800	GO:0008239(molecularfunction:dipeptidyl-peptidase activity); GO:0006508(biologicalprocess:proteolysis); GO:0004180(molecularfunction:carboxypeptidase activity); GO:0008236(molecularfunction:serine-type peptidase activity)	K01285	PRCP		ENOG410Y38A(S:Function unknown)	XP002281618.1(PREDICTED: lysosomal Pro-X carboxypeptidase [Vitis vinifera])	sp|Q5RBU7|PCPPONAB(Lysosomal Pro-X carboxypeptidase OS=Pongo abelii OX=9601 GN=PRCP PE=2 SV=1)	PF05577.12(PeptidaseS28:Serine carboxypeptidase S28); PF12146.8(Hydrolase4:Serine aminopeptidase, S33)
VIT208s0007g08440	GO:0043531(molecularfunction:ADP binding)				COG4886(S:Function unknown)	CAN69089.1(hypothetical protein VITISV009157 [Vitis vinifera])	sp|Q7XA42|RGA1SOLBU(Putative disease resistance protein RGA1 OS=Solanum bulbocastanum OX=147425 GN=RGA1 PE=2 SV=2)	PF00931.22(NB-ARC:NB-ARC domain); PF13855.6(LRR8:Leucine rich repeat); PF12799.7(LRR4:Leucine Rich repeats (2 copies))
VIT207s0005g06310	GO:0016021(cellularcomponent:integral component of membrane)				ENOG410YQD5(S:Function unknown)	XP003632369.1(PREDICTED: uncharacterized protein LOC100854111 [Vitis vinifera])	None	PF03909.17(BSD:BSD domain)
VIT213s0067g01520	GO:0016021(cellularcomponent:integral component of membrane)				ENOG410Y2BD(S:Function unknown)	XP010645497.1(PREDICTED: uncharacterized protein LOC100264237 [Vitis vinifera])	None
VIT205s0051g00460	GO:0016021(cellularcomponent:integral component of membrane); GO:0005886(cellularcomponent:plasma membrane); GO:0005524(molecularfunction:ATP binding); GO:0004672(molecularfunction:protein kinase activity)				COG4886(S:Function unknown)	XP010650217.1(PREDICTED: probable leucine-rich repeat receptor-like protein kinase At2g33170 [Vitis vinifera])	sp|O49318|Y2317ARATH(Probable leucine-rich repeat receptor-like protein kinase At2g33170 OS=Arabidopsis thaliana OX=3702 GN=At2g33170 PE=2 SV=1)	PF00069.25(Pkinase:Protein kinase domain); PF07714.17(PkinaseTyr:Protein tyrosine kinase); PF13855.6(LRR8:Leucine rich repeat); PF12799.7(LRR4:Leucine Rich repeats (2 copies)); PF08263.12(LRRNT2:Leucine rich repeat N-terminal domain)
VIT216s0022g01130	None	None	None	None	None	None	None	None
VIT219s0090g01660	GO:1990904(cellularcomponent:ribonucleoprotein complex); GO:0003723(molecularfunction:RNA binding); GO:0003729(molecularfunction:mRNA binding)	K14411	MSI	map03015(mRNA surveillance pathway)	ENOG410YA8Z(S:Function unknown)	XP002274589.1(PREDICTED: heterogeneous nuclear ribonucleoprotein 1 [Vitis vinifera])	sp|Q8W034|RNP1ARATH(Heterogeneous nuclear ribonucleoprotein 1 OS=Arabidopsis thaliana OX=3702 GN=RNP1 PE=1 SV=1)	PF00076.22(RRM1:RNA recognition motif. (a.k.a. RRM, RBD, or RNP domain)); PF16367.5(RRM7:RNA recognition motif)
VIT216s0100g00180	GO:0019538(biologicalprocess:protein metabolic process); GO:0016021(cellularcomponent:integral component of membrane); GO:0005524(molecularfunction:ATP binding)	K03695	clpB		COG0542(O:Posttranslational modification, protein turnover, chaperones)	ACT97165.1(heat shock protein [Vitis labrusca x Vitis vinifera])	sp|Q6F2Y7|CLPB1ORYSJ(Chaperone protein ClpB1 OS=Oryza sativa subsp. japonica OX=39947 GN=CLPB1 PE=2 SV=1)
VIT205s0020g04050	GO:0010374(biologicalprocess:stomatal complex development); GO:0016021(cellularcomponent:integral component of membrane); GO:0010052(biologicalprocess:guard cell differentiation)				ENOG410Z0UY(S:Function unknown)	XP010649957.1(PREDICTED: EPIDERMAL PATTERNING FACTOR-like protein 5 [Vitis vinifera])	sp|Q2V3I3|EPFL4ARATH(EPIDERMAL PATTERNING FACTOR-like protein 4 OS=Arabidopsis thaliana OX=3702 GN=EPFL4 PE=1 SV=1)	PF17181.4(EPF:Epidermal patterning factor proteins)
VIT209s0002g06420	GO:0016740(molecularfunction:transferase activity); GO:0016829(molecularfunction:lyase activity)				ENOG41120WB(S:Function unknown)	XP002270473.1(PREDICTED: uncharacterized protein LOC100242353 [Vitis vinifera])	None	PF00903.25(Glyoxalase:Glyoxalase/Bleomycin resistance protein/Dioxygenase superfamily); PF12681.7(Glyoxalase2:Glyoxalase-like domain); PF13669.6(Glyoxalase4:Glyoxalase/Bleomycin resistance protein/Dioxygenase superfamily)
VIT203s0091g00160	GO:0008233(molecularfunction:peptidase activity)				ENOG4111I5H(S:Function unknown)	RVW61485.1(Basic secretory protease [Vitis vinifera])	sp|C0HJG8|BSPBOSSE(Basic secretory protease (Fragments) OS=Boswellia serrata OX=613112 PE=1 SV=1)	PF04450.12(BSP:Peptidase of plants and bacteria)
VIT215s0045g01010	GO:0043531(molecularfunction:ADP binding)	K13457	RPM1, RPS3	map04626(Plant-pathogen interaction)	COG4886(S:Function unknown); ENOG41107N4(S:Function unknown)	CAN81877.1(hypothetical protein VITISV034529 [Vitis vinifera])	sp|Q9SX38|DRL4ARATH(Putative disease resistance protein At1g50180 OS=Arabidopsis thaliana OX=3702 GN=At1g50180 PE=3 SV=2)	PF18052.1(RxN:Rx N-terminal domain)
VIT205s0049g01310	GO:0042273(biologicalprocess:ribosomal large subunit biogenesis); GO:0005840(cellularcomponent:ribosome); GO:0022625(cellularcomponent:cytosolic large ribosomal subunit); GO:0003735(molecularfunction:structural constituent of ribosome); GO:0003723(molecularfunction:RNA binding); GO:0006412(biologicalprocess:translation)	K02875	RP-L14e, RPL14	map03010(Ribosome)	COG2163(J:Translation, ribosomal structure and biogenesis)	CBI23666.3(unnamed protein product, partial [Vitis vinifera])	sp|Q9T043|RL142ARATH(60S ribosomal protein L14-2 OS=Arabidopsis thaliana OX=3702 GN=RPL14B PE=1 SV=1)	PF01929.17(RibosomalL14e:Ribosomal protein L14)
VIT218s0075g00520	GO:0004674(molecularfunction:protein serine/threonine kinase activity); GO:0004672(molecularfunction:protein kinase activity); GO:0004713(molecularfunction:protein tyrosine kinase activity); GO:0005524(molecularfunction:ATP binding); GO:0005886(cellularcomponent:plasma membrane)	K04733	IRAK4		COG0515(T:Signal transduction mechanisms)	CBI18286.3(unnamed protein product, partial [Vitis vinifera])	sp|Q8LGB6|ZED1ARATH(Non-functional pseudokinase ZED1 OS=Arabidopsis thaliana OX=3702 GN=ZED1 PE=1 SV=1)	PF07714.17(PkinaseTyr:Protein tyrosine kinase); PF00069.25(Pkinase:Protein kinase domain); PF14223.6(Retrotrangag2:gag-polypeptide of LTR copia-type); PF14244.6(Retrotrangag3:gag-polypeptide of LTR copia-type)
VIT200s0258g00070	GO:0004674(molecularfunction:protein serine/threonine kinase activity); GO:0016021(cellularcomponent:integral component of membrane); GO:0030247(molecularfunction:polysaccharide binding); GO:0005524(molecularfunction:ATP binding); GO:0004672(molecularfunction:protein kinase activity)	K04733	IRAK4		COG0515(T:Signal transduction mechanisms); ENOG410YB97(T:Signal transduction mechanisms)	RVW18985.1(Rust resistance kinase Lr10 [Vitis vinifera])	sp|P93604|LRK10WHEAT(Rust resistance kinase Lr10 OS=Triticum aestivum OX=4565 GN=LRK10 PE=2 SV=1)
VIT216s0039g01530	GO:0006855(biologicalprocess:drug transmembrane transport); GO:0016021(cellularcomponent:integral component of membrane); GO:0015297(molecularfunction:antiporter activity); GO:0042910(molecularfunction:xenobiotic transporter activity)	K03327	TC.MATE, SLC47A, norM, mdtK, dinF		COG0534(O:Posttranslational modification, protein turnover, chaperones)	CBI26474.3(unnamed protein product, partial [Vitis vinifera])	None
VIT210s0003g02380	GO:0046872(molecularfunction:metal ion binding); GO:0051213(molecularfunction:dioxygenase activity); GO:0016491(molecularfunction:oxidoreductase activity)				COG3491(S:Function unknown)	XP002270646.2(PREDICTED: protein SRG1 [Vitis vinifera])	sp|Q39224|SRG1ARATH(Protein SRG1 OS=Arabidopsis thaliana OX=3702 GN=SRG1 PE=2 SV=1)	PF14226.6(DIOXN:non-haem dioxygenase in morphine synthesis N-terminal); PF03171.20(2OG-FeIIOxy:2OG-Fe(II) oxygenase superfamily)
VIT218s0001g09900	GO:0051287(molecularfunction:NAD binding); GO:0006564(biologicalprocess:L-serine biosynthetic process); GO:0004617(molecularfunction:phosphoglycerate dehydrogenase activity)				ENOG4111CC9(S:Function unknown)	XP002283016.3(PREDICTED: uncharacterized protein LOC100264228 [Vitis vinifera])	None
VIT211s0016g00610	GO:0016021(cellularcomponent:integral component of membrane)				ENOG410YE4A(S:Function unknown)	RVX05456.1(hypothetical protein CK203013462 [Vitis vinifera])	None
VIT205s0020g04280	GO:0005388(molecularfunction:calcium-transporting ATPase activity); GO:0016021(cellularcomponent:integral component of membrane); GO:0005524(molecularfunction:ATP binding)	K01537	ATP2C		ENOG410XNNC(P:Inorganic ion transport and metabolism)	XP002279593.1(PREDICTED: putative calcium-transporting ATPase 13, plasma membrane-type [Vitis vinifera])	sp|Q9LIK7|ACA13ARATH(Putative calcium-transporting ATPase 13, plasma membrane-type OS=Arabidopsis thaliana OX=3702 GN=ACA13 PE=3 SV=1)	PF00689.21(CationATPaseC:Cation transporting ATPase, C-terminus); PF00122.20(E1-E2ATPase:E1-E2 ATPase); PF00702.26(Hydrolase:haloacid dehalogenase-like hydrolase); PF00690.26(CationATPaseN:Cation transporter/ATPase, N-terminus); PF13246.6(CationATPase:Cation transport ATPase (P-type))
VIT210s0003g03680						CBI30909.3(unnamed protein product, partial [Vitis vinifera])	None
VIT218s0072g00470	GO:0003700(molecularfunction:transcription factor activity, sequence-specific DNA binding); GO:0005634(cellularcomponent:nucleus); GO:0003677(molecularfunction:DNA binding)	K14432	ABF	map04075(Plant hormone signal transduction)	ENOG410ZKZR(K:Transcription)	XP002266826.1(PREDICTED: G-box-binding factor 4 [Vitis vinifera])	sp|P42777|GBF4ARATH(G-box-binding factor 4 OS=Arabidopsis thaliana OX=3702 GN=GBF4 PE=1 SV=1)	PF00170.21(bZIP1:bZIP transcription factor); PF07716.15(bZIP2:Basic region leucine zipper)
VIT217s0000g04020	GO:1903052(biologicalprocess:positive regulation of proteolysis involved in cellular protein catabolic process); GO:0030674(molecularfunction:protein binding, bridging); GO:0008233(molecularfunction:peptidase activity); GO:0051087(molecularfunction:chaperone binding); GO:0030163(biologicalprocess:protein catabolic process)	K06891	clpS		COG2127(O:Posttranslational modification, protein turnover, chaperones)	XP002274839.1(PREDICTED: ATP-dependent Clp protease adapter protein CLPS1, chloroplastic [Vitis vinifera])	sp|Q9SX29|CLPS1ARATH(ATP-dependent Clp protease adapter protein CLPS1, chloroplastic OS=Arabidopsis thaliana OX=3702 GN=CPLS1 PE=1 SV=1)	PF02617.17(ClpS:ATP-dependent Clp protease adaptor protein ClpS)
VIT214s0068g00750	GO:0016021(cellularcomponent:integral component of membrane); GO:0008270(molecularfunction:zinc ion binding); GO:0015095(molecularfunction:magnesium ion transmembrane transporter activity)				ENOG410ZRN7(S:Function unknown); ENOG410ZV7J(S:Function unknown)	XP010660769.1(PREDICTED: uncharacterized protein LOC100244618 [Vitis vinifera])	sp|O04133|SRC2SOYBN(Protein SRC2 OS=Glycine max OX=3847 GN=SRC2 PE=2 SV=1)	PF00168.30(C2:C2 domain)
VIT216s0098g00170	GO:0016021(cellularcomponent:integral component of membrane); GO:0030247(molecularfunction:polysaccharide binding); GO:0005524(molecularfunction:ATP binding); GO:0004672(molecularfunction:protein kinase activity)	K04733	IRAK4		COG0515(T:Signal transduction mechanisms)	RVW37219.1(Rust resistance kinase Lr10 [Vitis vinifera])	sp|P93604|LRK10WHEAT(Rust resistance kinase Lr10 OS=Triticum aestivum OX=4565 GN=LRK10 PE=2 SV=1)	PF07714.17(PkinaseTyr:Protein tyrosine kinase); PF00069.25(Pkinase:Protein kinase domain)
VIT205s0077g00880	GO:0020037(molecularfunction:heme binding); GO:0016788(molecularfunction:hydrolase activity, acting on ester bonds); GO:0006979(biologicalprocess:response to oxidative stress); GO:0005576(cellularcomponent:extracellular region); GO:0042744(biologicalprocess:hydrogen peroxide catabolic process); GO:0009505(cellularcomponent:plant-type cell wall); GO:0046872(molecularfunction:metal ion binding); GO…	K00430	E1.11.1.7	map00940(Phenylpropanoid biosynthesis)	ENOG4110HCC(I:Lipid transport and metabolism)	XP002272979.1(PREDICTED: peroxidase 29 [Vitis vinifera])	sp|Q9LSP0|PER29ARATH(Peroxidase 29 OS=Arabidopsis thaliana OX=3702 GN=PER29 PE=2 SV=2)	PF00141.23(peroxidase:Peroxidase)
VIT204s0008g01050	GO:0016021(cellularcomponent:integral component of membrane)				ENOG4111VBV(S:Function unknown)	XP019074719.1(PREDICTED: uncharacterized protein LOC100261115 [Vitis vinifera])	sp|Q39086|SD17ARATH(Receptor-like serine/threonine-protein kinase SD1-7 OS=Arabidopsis thaliana OX=3702 GN=SD17 PE=1 SV=1)
VIT207s0031g00880	GO:0016021(cellularcomponent:integral component of membrane); GO:0008146(molecularfunction:sulfotransferase activity)				ENOG410Y55A(S:Function unknown)	XP003632512.1(PREDICTED: uncharacterized protein LOC100254393 [Vitis vinifera])	None	PF00685.27(Sulfotransfer1:Sulfotransferase domain); PF13469.6(Sulfotransfer3:Sulfotransferase family)
VIT213s0067g00830	GO:0043531(molecularfunction:ADP binding); GO:0010088(biologicalprocess:phloem development)	K13457	RPM1, RPS3	map04626(Plant-pathogen interaction)	COG4886(S:Function unknown)	CAN64088.1(hypothetical protein VITISV006939 [Vitis vinifera])	sp|Q9SX38|DRL4ARATH(Putative disease resistance protein At1g50180 OS=Arabidopsis thaliana OX=3702 GN=At1g50180 PE=3 SV=2)	PF14577.6(SEOC:Sieve element occlusion C-terminus); PF00931.22(NB-ARC:NB-ARC domain); PF18052.1(RxN:Rx N-terminal domain); PF13191.6(AAA16:AAA ATPase domain)
VIT204s0008g02030	GO:0005504(molecularfunction:fatty acid binding); GO:0009570(cellularcomponent:chloroplast stroma); GO:0016872(molecularfunction:intramolecular lyase activity)				ENOG411267K(S:Function unknown)	XP002280130.1(PREDICTED: fatty-acid-binding protein 2 [Vitis vinifera])	sp|Q84RK2|FAP2ARATH(Fatty-acid-binding protein 2 OS=Arabidopsis thaliana OX=3702 GN=FAP2 PE=2 SV=2)	PF16035.5(Chalcone2:Chalcone isomerase like); PF02431.15(Chalcone:Chalcone-flavanone isomerase)
VIT204s0008g04630					ENOG410Z7Z7(S:Function unknown)	CBI20963.3(unnamed protein product, partial [Vitis vinifera])	sp|Q9SIL5|PP165ARATH(Pentatricopeptide repeat-containing protein At2g20540 OS=Arabidopsis thaliana OX=3702 GN=PCMP-E78 PE=2 SV=1)	PF01535.20(PPR:PPR repeat); PF12854.7(PPR1:PPR repeat); PF13812.6(PPR3:Pentatricopeptide repeat domain)
VIT211s0016g01950	GO:0005737(cellularcomponent:cytoplasm); GO:0018107(biologicalprocess:peptidyl-threonine phosphorylation); GO:0018105(biologicalprocess:peptidyl-serine phosphorylation); GO:0006897(biologicalprocess:endocytosis); GO:0005634(cellularcomponent:nucleus); GO:0004674(molecularfunction:protein serine/threonine kinase activity); GO:0005524(molecularfunction:ATP binding)	K02218	CSNK1, CKI		ENOG410XPGP(T:Signal transduction mechanisms)	XP002281345.2(PREDICTED: casein kinase 1-like protein 2 [Vitis vinifera])	sp|Q9CAI5|CKL2ARATH(Casein kinase 1-like protein 2 OS=Arabidopsis thaliana OX=3702 GN=CKL2 PE=1 SV=1)	PF00069.25(Pkinase:Protein kinase domain); PF07714.17(PkinaseTyr:Protein tyrosine kinase); PF17667.1(Pkinasefungal:Fungal protein kinase); PF01636.23(APH:Phosphotransferase enzyme family)
VIT210s0071g00300	GO:0016787(molecularfunction:hydrolase activity); GO:0016021(cellularcomponent:integral component of membrane)				ENOG4111184(H:Coenzyme transport and metabolism)	XP019078326.1(PREDICTED: transmembrane protein 53 [Vitis vinifera])	sp|Q9D0Z3|TMM53MOUSE(Transmembrane protein 53 OS=Mus musculus OX=10090 GN=Tmem53 PE=2 SV=1)	PF05705.14(DUF829:Eukaryotic protein of unknown function (DUF829))
VIT217s0000g10200	GO:0008146(molecularfunction:sulfotransferase activity)	K01025	SULT1		ENOG4111H56(S:Function unknown)	RVX14135.1(Cytosolic sulfotransferase 16 [Vitis vinifera])	sp|P52839|SOT12ARATH(Cytosolic sulfotransferase 12 OS=Arabidopsis thaliana OX=3702 GN=SOT12 PE=1 SV=2)	PF00685.27(Sulfotransfer1:Sulfotransferase domain); PF13469.6(Sulfotransfer3:Sulfotransferase family)
VIT216s0098g01030	GO:0000127(cellularcomponent:transcription factor TFIIIC complex)				ENOG410ZSFE(S:Function unknown)	XP003634172.1(PREDICTED: uncharacterized protein LOC100853102 isoform X1 [Vitis vinifera])	None	PF12657.7(TFIIICdelta:Transcription factor IIIC subunit delta N-term); PF00400.32(WD40:WD domain, G-beta repeat)
VIT206s0004g05110	GO:0009535(cellularcomponent:chloroplast thylakoid membrane); GO:0016021(cellularcomponent:integral component of membrane)				ENOG4111EE5(S:Function unknown)	XP002283174.1(PREDICTED: uncharacterized protein LOC100248460 [Vitis vinifera])	None
VIT201s0011g02430	GO:0002953(molecularfunction:5'-deoxynucleotidase activity)	K07023	K07023		COG1896(O:Posttranslational modification, protein turnover, chaperones)	XP002277753.1(PREDICTED: HD domain-containing protein 2 isoform X1 [Vitis vinifera])	sp|Q0P565|HDDC2BOVIN(HD domain-containing protein 2 OS=Bos taurus OX=9913 GN=HDDC2 PE=2 SV=1)	PF13023.6(HD3:HD domain); PF12917.7(HD2:HD containing hydrolase-like enzyme); PF01966.22(HD:HD domain)
VIT206s0004g07240	GO:0080043(molecularfunction:quercetin 3-O-glucosyltransferase activity); GO:0008194(molecularfunction:UDP-glycosyltransferase activity); GO:0043231(cellularcomponent:intracellular membrane-bounded organelle); GO:0080044(molecularfunction:quercetin 7-O-glucosyltransferase activity); GO:0016758(molecularfunction:transferase activity, transferring hexosyl groups)				COG1819(S:Function unknown)	XP002278087.2(PREDICTED: UDP-glycosyltransferase 87A1 [Vitis vinifera])	sp|O64732|U87A1ARATH(UDP-glycosyltransferase 87A1 OS=Arabidopsis thaliana OX=3702 GN=UGT87A1 PE=2 SV=1)	PF00201.18(UDPGT:UDP-glucoronosyl and UDP-glucosyl transferase)
VIT200s2679g00010					ENOG410ZA5Y(S:Function unknown)	CAN74546.1(hypothetical protein VITISV011096 [Vitis vinifera])	None	PF01476.20(LysM:LysM domain)
VIT203s0038g03520	GO:0009733(biologicalprocess:response to auxin); GO:0016021(cellularcomponent:integral component of membrane)				ENOG410YS77(S:Function unknown); ENOG410YP87(S:Function unknown)	CBI37769.3(unnamed protein product, partial [Vitis vinifera])	sp|Q0V7Z5|SAU64ARATH(Auxin-responsive protein SAUR64 OS=Arabidopsis thaliana OX=3702 GN=SAUR64 PE=2 SV=1)	PF02519.14(Auxininducible:Auxin responsive protein); PF02209.19(VHP:Villin headpiece domain)
VIT216s0050g02720	GO:0016021(cellularcomponent:integral component of membrane); GO:0016301(molecularfunction:kinase activity); GO:0030247(molecularfunction:polysaccharide binding); GO:0005524(molecularfunction:ATP binding); GO:0004672(molecularfunction:protein kinase activity)	K04733	IRAK4		COG0515(T:Signal transduction mechanisms)	XP010662564.1(PREDICTED: rust resistance kinase Lr10-like isoform X1 [Vitis vinifera])	sp|P93604|LRK10WHEAT(Rust resistance kinase Lr10 OS=Triticum aestivum OX=4565 GN=LRK10 PE=2 SV=1)	PF00069.25(Pkinase:Protein kinase domain); PF07714.17(PkinaseTyr:Protein tyrosine kinase); PF13947.6(GUBWAKbind:Wall-associated receptor kinase galacturonan-binding)
VIT201s0011g03040					ENOG410XSBP(S:Function unknown); ENOG411000D(S:Function unknown)	RVW65080.1(hypothetical protein CK203034922 [Vitis vinifera])	None
VIT201s0011g01025	GO:0031647(biologicalprocess:regulation of protein stability); GO:0005829(cellularcomponent:cytosol); GO:0004197(molecularfunction:cysteine-type endopeptidase activity); GO:0036459(molecularfunction:thiol-dependent ubiquitinyl hydrolase activity); GO:0006511(biologicalprocess:ubiquitin-dependent protein catabolic process); GO:0016579(biologicalprocess:protein deubiquitination); GO:0004843(molecul…	K11838	USP7, UBP15		COG5077(O:Posttranslational modification, protein turnover, chaperones)	CAN70305.1(hypothetical protein VITISV024232 [Vitis vinifera])	sp|Q84WU2|UBP13ARATH(Ubiquitin carboxyl-terminal hydrolase 13 OS=Arabidopsis thaliana OX=3702 GN=UBP13 PE=1 SV=1)
VIT211s0016g00510	GO:0042545(biologicalprocess:cell wall modification); GO:0045490(biologicalprocess:pectin catabolic process); GO:0030599(molecularfunction:pectinesterase activity); GO:0045330(molecularfunction:aspartyl esterase activity)	K01051	E3.1.1.11	map00040(Pentose and glucuronate interconversions)	COG4677(S:Function unknown)	CBI27759.3(unnamed protein product, partial [Vitis vinifera])	sp|Q84WM7|PPME1ARATH(Pectinesterase PPME1 OS=Arabidopsis thaliana OX=3702 GN=PPME1 PE=1 SV=1)	PF01095.19(Pectinesterase:Pectinesterase)
VIT205s0094g01130	GO:0055114(biologicalprocess:oxidation-reduction process); GO:0016491(molecularfunction:oxidoreductase activity)	K07119	PTGR3, ZADH2		COG2130(S:Function unknown)	XP002279529.1(PREDICTED: 2-alkenal reductase (NADP(+)-dependent) [Vitis vinifera])	sp|Q9SLN8|DBRTOBAC(2-alkenal reductase (NADP(+)-dependent) OS=Nicotiana tabacum OX=4097 GN=DBR PE=1 SV=1)	PF16884.5(ADHN2:N-terminal domain of oxidoreductase); PF00107.26(ADHzincN:Zinc-binding dehydrogenase); PF13602.6(ADHzincN2:Zinc-binding dehydrogenase)
VIT205s0020g00960	GO:0016021(cellularcomponent:integral component of membrane)				ENOG410ZEWT(S:Function unknown)	XP010649706.1(PREDICTED: uncharacterized protein LOC100853372 isoform X1 [Vitis vinifera])	None
VIT215s0048g00150	GO:0016021(cellularcomponent:integral component of membrane)					CBI38916.3(unnamed protein product, partial [Vitis vinifera])	None
VIT203s0038g03240	GO:0006004(biologicalprocess:fucose metabolic process); GO:0016021(cellularcomponent:integral component of membrane); GO:0016757(molecularfunction:transferase activity, transferring glycosyl groups)				ENOG410ZGHX(I:Lipid transport and metabolism)	CBI37793.3(unnamed protein product, partial [Vitis vinifera])	sp|Q949U4|OFT16ARATH(O-fucosyltransferase 16 OS=Arabidopsis thaliana OX=3702 GN=OFUT16 PE=2 SV=1)	PF10250.9(O-FucT:GDP-fucose protein O-fucosyltransferase)
VIT218s0072g01110	GO:0016021(cellularcomponent:integral component of membrane)				ENOG41117E6(S:Function unknown); ENOG410YT52(S:Function unknown)	CAN72771.1(hypothetical protein VITISV034212 [Vitis vinifera])	sp|P46688|GASA2ARATH(Gibberellin-regulated protein 2 OS=Arabidopsis thaliana OX=3702 GN=GASA2 PE=2 SV=1)	PF02704.14(GASA:Gibberellin regulated protein)
VIT200s1350g00010	GO:0008146(molecularfunction:sulfotransferase activity)				ENOG4111H56(S:Function unknown); COG2132(Q:Secondary metabolites biosynthesis, transport and catabolism)	CBI33280.3(unnamed protein product, partial [Vitis vinifera])	None
VIT208s0040g03060	GO:0006468(biologicalprocess:protein phosphorylation); GO:0004675(molecularfunction:transmembrane receptor protein serine/threonine kinase activity); GO:0004674(molecularfunction:protein serine/threonine kinase activity); GO:0005524(molecularfunction:ATP binding); GO:0005886(cellularcomponent:plasma membrane); GO:1900459(biologicalprocess:positive regulation of brassinosteroid mediated signaling …				COG0515(T:Signal transduction mechanisms)	XP002276042.1(PREDICTED: serine/threonine-protein kinase CDL1 [Vitis vinifera])	sp|Q0WRY5|PBL7ARATH(Probable serine/threonine-protein kinase PBL7 OS=Arabidopsis thaliana OX=3702 GN=PBL7 PE=1 SV=1)	PF07714.17(PkinaseTyr:Protein tyrosine kinase); PF00069.25(Pkinase:Protein kinase domain)
VIT206s0004g04390	GO:0042732(biologicalprocess:D-xylose metabolic process); GO:0005737(cellularcomponent:cytoplasm); GO:0048040(molecularfunction:UDP-glucuronate decarboxylase activity); GO:0070403(molecularfunction:NAD+ binding)	K08678	UXS1, uxs	map00520(Amino sugar and nucleotide sugar metabolism)	COG0451(S:Function unknown)	XP002284153.1(PREDICTED: UDP-glucuronic acid decarboxylase 6 isoform X1 [Vitis vinifera])	sp|Q9FIE8|UXS3ARATH(UDP-glucuronic acid decarboxylase 3 OS=Arabidopsis thaliana OX=3702 GN=UXS3 PE=1 SV=1)	PF16363.5(GDPManDehyd:GDP-mannose 4,6 dehydratase); PF01370.21(Epimerase:NAD dependent epimerase/dehydratase family); PF02719.15(Polysaccsynt2:Polysaccharide biosynthesis protein); PF07993.12(NADbinding4:Male sterility protein); PF01073.19(3BetaHSD:3-beta hydroxysteroid dehydrogenase/isomerase family); PF04321.17(RmlDsubbind:RmlD substrate binding domain)
VIT207s0130g00500	GO:0016779(molecularfunction:nucleotidyltransferase activity); GO:0009058(biologicalprocess:biosynthetic process)	K00966	GMPP	map00520(Amino sugar and nucleotide sugar metabolism); map00051(Fructose and mannose metabolism)	COG1208(D:Cell cycle control, cell division, chromosome partitioning)	CBI27729.3(unnamed protein product, partial [Vitis vinifera])	None
VIT211s0078g00180					ENOG410Z7Z7(S:Function unknown)	CBI40661.3(unnamed protein product, partial [Vitis vinifera])	sp|Q94B59|PP372ARATH(Pentatricopeptide repeat-containing protein At5g09450, mitochondrial OS=Arabidopsis thaliana OX=3702 GN=At5g09450 PE=1 SV=1)	PF01535.20(PPR:PPR repeat); PF13041.6(PPR2:PPR repeat family); PF13812.6(PPR3:Pentatricopeptide repeat domain)
VIT205s0094g00400	GO:0005786(cellularcomponent:signal recognition particle, endoplasmic reticulum targeting); GO:0030942(molecularfunction:endoplasmic reticulum signal peptide binding); GO:0008312(molecularfunction:7S RNA binding); GO:0006614(biologicalprocess:SRP-dependent cotranslational protein targeting to membrane); GO:0045047(biologicalprocess:protein targeting to ER)	K03104	SRP14	map03060(Protein export)	ENOG4111PSF(U:Intracellular trafficking, secretion, and vesicular transport)	XP019075745.1(PREDICTED: signal recognition particle 14 kDa protein [Vitis vinifera])	sp|O04421|SRP14ARATH(Signal recognition particle 14 kDa protein OS=Arabidopsis thaliana OX=3702 GN=SRP14 PE=2 SV=2)	PF02290.15(SRP14:Signal recognition particle 14kD protein)
VIT200s0662g00010	GO:0050660(molecularfunction:flavin adenine dinucleotide binding); GO:0006635(biologicalprocess:fatty acid beta-oxidation); GO:0005777(cellularcomponent:peroxisome); GO:0055088(biologicalprocess:lipid homeostasis); GO:0033540(biologicalprocess:fatty acid beta-oxidation using acyl-CoA oxidase); GO:0005504(molecularfunction:fatty acid binding); GO:0003997(molecularfunction:acyl-CoA oxidase activity…	K00232	E1.3.3.6, ACOX1, ACOX3	map00640(Propanoate metabolism); map00410(beta-Alanine metabolism); map01040(Biosynthesis of unsaturated fatty acids); map00071(Fatty acid degradation); map04146(Peroxisome); map00592(alpha-Linolenic acid metabolism)	COG1960(S:Function unknown)	XP002269650.3(PREDICTED: acyl-coenzyme A oxidase, peroxisomal [Vitis vinifera])	sp|O64894|ACOX2CUCMA(Acyl-coenzyme A oxidase, peroxisomal OS=Cucurbita maxima OX=3661 GN=Acx PE=1 SV=1)	PF01756.19(ACOX:Acyl-CoA oxidase); PF02770.19(Acyl-CoAdhM:Acyl-CoA dehydrogenase, middle domain); PF00441.24(Acyl-CoAdh1:Acyl-CoA dehydrogenase, C-terminal domain)
VIT203s0063g01770	GO:0031683(molecularfunction:G-protein beta/gamma-subunit complex binding); GO:0005834(cellularcomponent:heterotrimeric G-protein complex); GO:0003924(molecularfunction:GTPase activity); GO:0007188(biologicalprocess:adenylate cyclase-modulating G-protein coupled receptor signaling pathway); GO:0001664(molecularfunction:G-protein coupled receptor binding); GO:0007186(biologicalprocess:G-protein co…				ENOG410XNVQ(S:Function unknown)	RVX12059.1(Extra-large guanine nucleotide-binding protein 1 [Vitis vinifera])	sp|O80462|XLG1ARATH(Extra-large guanine nucleotide-binding protein 1 OS=Arabidopsis thaliana OX=3702 GN=XLG1 PE=1 SV=2)
VIT215s0024g01800	None	None	None	None	None	None	None	None
VIT211s0016g02720	GO:0007034(biologicalprocess:vacuolar transport)	K12194	CHMP4, SNF7, VPS32	map04144(Endocytosis)	ENOG410YE9I(U:Intracellular trafficking, secretion, and vesicular transport)	XP002283066.1(PREDICTED: vacuolar protein sorting-associated protein 32 homolog 2 [Vitis vinifera])	sp|O82197|VP321ARATH(Vacuolar protein sorting-associated protein 32 homolog 1 OS=Arabidopsis thaliana OX=3702 GN=VPS32.1 PE=1 SV=1)	PF03357.21(Snf7:Snf7)
VIT200s0207g00240	GO:0005654(cellularcomponent:nucleoplasm); GO:0034080(biologicalprocess:CENP-A containing nucleosome assembly); GO:0006335(biologicalprocess:DNA replication-dependent nucleosome assembly); GO:0042393(molecularfunction:histone binding); GO:0005634(cellularcomponent:nucleus)	K11372	HIF1		ENOG4111PIX(S:Function unknown); ENOG4110P5E(S:Function unknown)	XP010646387.1(PREDICTED: protein HGV2 isoform X1 [Vitis vinifera])	None	PF13424.6(TPR12:Tetratricopeptide repeat); PF10516.9(SHNi-TPR:SHNi-TPR)
VIT204s0008g01420	GO:0005634(cellularcomponent:nucleus); GO:0004724(molecularfunction:magnesium-dependent protein serine/threonine phosphatase activity); GO:0004722(molecularfunction:protein serine/threonine phosphatase activity); GO:0009788(biologicalprocess:negative regulation of abscisic acid-activated signaling pathway); GO:0046872(molecularfunction:metal ion binding); GO:0005829(cellularcomponent:cytosol)	K14497	PP2C	map04016(MAPK signaling pathway - plant); map04075(Plant hormone signal transduction)	COG0631(T:Signal transduction mechanisms)	XP010648366.1(PREDICTED: probable protein phosphatase 2C 53 [Vitis vinifera])	sp|Q9CAJ0|P2C16ARATH(Protein phosphatase 2C 16 OS=Arabidopsis thaliana OX=3702 GN=HAB1 PE=1 SV=1)	PF00481.21(PP2C:Protein phosphatase 2C)
VIT211s0016g04750	GO:0048767(biologicalprocess:root hair elongation); GO:0005249(molecularfunction:voltage-gated potassium channel activity); GO:0016021(cellularcomponent:integral component of membrane); GO:0090333(biologicalprocess:regulation of stomatal closure); GO:0009414(biologicalprocess:response to water deprivation); GO:0009651(biologicalprocess:response to salt stress); GO:0034765(biologicalprocess:regula…				ENOG410XPSE(U:Intracellular trafficking, secretion, and vesicular transport)	XP002281787.1(PREDICTED: potassium channel AKT1 [Vitis vinifera])	sp|Q38998|AKT1ARATH(Potassium channel AKT1 OS=Arabidopsis thaliana OX=3702 GN=AKT1 PE=1 SV=2)	PF00520.31(Iontrans:Ion transport protein); PF12796.7(Ank2:Ankyrin repeats (3 copies)); PF11834.8(KHA:KHA, dimerisation domain of potassium ion channel); PF13637.6(Ank4:Ankyrin repeats (many copies)); PF13857.6(Ank5:Ankyrin repeats (many copies)); PF00023.30(Ank:Ankyrin repeat); PF13606.6(Ank3:Ankyrin repeat); PF00027.29(cNMPbinding:Cyclic nucleotide-binding domain); PF07885.16(Iontrans2:Ion chan…
VIT200s0174g00290					ENOG4111H5Q(S:Function unknown)	RVX23511.1(hypothetical protein CK203000063 [Vitis vinifera])	None
VIT218s0075g01070	GO:0000387(biologicalprocess:spliceosomal snRNP assembly); GO:0000243(cellularcomponent:commitment complex); GO:0005829(cellularcomponent:cytosol); GO:0016301(molecularfunction:kinase activity); GO:0005682(cellularcomponent:U5 snRNP); GO:0034715(cellularcomponent:pICln-Sm protein complex); GO:0003723(molecularfunction:RNA binding); GO:0005689(cellularcomponent:U12-type spliceosomal complex); GO:0…	K11088	SNRPD3, SMD3	map03040(Spliceosome)	COG1958(S:Function unknown)	CBI18307.3(unnamed protein product, partial [Vitis vinifera])	sp|Q9LM92|SMD3BARATH(Small nuclear ribonucleoprotein SmD3b OS=Arabidopsis thaliana OX=3702 GN=SMD3B PE=2 SV=1)
VIT207s0104g00700	GO:0034475(biologicalprocess:U4 snRNA 3'-end processing); GO:0000178(cellularcomponent:exosome (RNase complex)); GO:0071038(biologicalprocess:nuclear polyadenylation-dependent tRNA catabolic process); GO:0071051(biologicalprocess:polyadenylation-dependent snoRNA 3'-end processing); GO:0071035(biologicalprocess:nuclear polyadenylation-dependent rRNA catabolic process); GO:0071034(biologicalprocess…	K03679	RRP4, EXOSC2	map03018(RNA degradation)	COG1097(S:Function unknown)	XP002271258.1(PREDICTED: exosome complex component RRP4 homolog [Vitis vinifera])	sp|Q9ZVT7|RRP4ARATH(Exosome complex component RRP4 homolog OS=Arabidopsis thaliana OX=3702 GN=RRP4 PE=1 SV=1)	PF15985.5(KH6:KH domain); PF14382.6(ECR1N:Exosome complex exonuclease RRP4 N-terminal region)
VIT207s0031g00450	GO:0046983(molecularfunction:protein dimerization activity); GO:0005634(cellularcomponent:nucleus)				ENOG410YQY7(K:Transcription)	XP010652804.1(PREDICTED: transcription factor SPATULA [Vitis vinifera])	sp|Q9FUA4|SPTARATH(Transcription factor SPATULA OS=Arabidopsis thaliana OX=3702 GN=SPT PE=1 SV=1)	PF00010.26(HLH:Helix-loop-helix DNA-binding domain)
VIT204s0069g00585	GO:0005847(cellularcomponent:mRNA cleavage and polyadenylation specificity factor complex); GO:0070940(biologicalprocess:dephosphorylation of RNA polymerase II C-terminal domain); GO:0005634(cellularcomponent:nucleus); GO:0008420(molecularfunction:CTD phosphatase activity); GO:0004721(molecularfunction:phosphoprotein phosphatase activity); GO:0006369(biologicalprocess:termination of RNA polymeras…	K15544	SSU72	map03015(mRNA surveillance pathway)	COG5211(K:Transcription)	RVW84258.1(RNA polymerase II subunit A C-terminal domain phosphatase SSU72 [Vitis vinifera])	sp|Q6PC19|SSU72DANRE(RNA polymerase II subunit A C-terminal domain phosphatase SSU72 OS=Danio rerio OX=7955 GN=ssu72 PE=2 SV=1)	PF04722.13(Ssu72:Ssu72-like protein)
VIT216s0050g01820						CBI22606.3(unnamed protein product, partial [Vitis vinifera])	None
VIT218s0001g06560	None	None	None	None	None	None	None	None
VIT210s0116g00760	GO:0005794(cellularcomponent:Golgi apparatus); GO:0015297(molecularfunction:antiporter activity); GO:0071917(molecularfunction:triose-phosphate transmembrane transporter activity); GO:0016021(cellularcomponent:integral component of membrane); GO:0015120(molecularfunction:phosphoglycerate transmembrane transporter activity); GO:0022857(molecularfunction:transmembrane transporter activity)	K15283	SLC35E1		ENOG410XP1S(S:Function unknown)	RVW46032.1(Glucose-6-phosphate/phosphate translocator 2, chloroplastic [Vitis vinifera])	sp|Q94B38|GPT2ARATH(Glucose-6-phosphate/phosphate translocator 2, chloroplastic OS=Arabidopsis thaliana OX=3702 GN=GPT2 PE=2 SV=2)	PF03151.16(TPT:Triose-phosphate Transporter family); PF00892.20(EamA:EamA-like transporter family)
VIT214s0068g01940	GO:0016020(cellularcomponent:membrane); GO:0016021(cellularcomponent:integral component of membrane); GO:0015450(molecularfunction:P-P-bond-hydrolysis-driven protein transmembrane transporter activity); GO:0005623(cellularcomponent:cell); GO:0006605(biologicalprocess:protein targeting)	K07342	SEC61G, SSS1, secE	map03060(Protein export); map04145(Phagosome); map04141(Protein processing in endoplasmic reticulum)	ENOG4111WJ7(U:Intracellular trafficking, secretion, and vesicular transport)	XP002270423.1(PREDICTED: protein transport protein Sec61 subunit gamma [Vitis vinifera])	sp|P38385|SC61GORYSJ(Protein transport protein Sec61 subunit gamma OS=Oryza sativa subsp. japonica OX=39947 GN=Os02g0178400 PE=3 SV=1)	PF00584.20(SecE:SecE/Sec61-gamma subunits of protein translocation complex)
VIT215s0048g01820	GO:0016021(cellularcomponent:integral component of membrane)				ENOG4111I0S(S:Function unknown)	CBI38782.3(unnamed protein product, partial [Vitis vinifera])	None	PF11016.8(DUF2854:Protein of unknown function (DUF2854))
VIT214s0066g02320	GO:0042626(molecularfunction:ATPase activity, coupled to transmembrane movement of substances); GO:0016021(cellularcomponent:integral component of membrane); GO:0016887(molecularfunction:ATPase activity); GO:0005524(molecularfunction:ATP binding)	K05658	ABCB1, CD243	map02010(ABC transporters)	COG1132(V:Defense mechanisms)	XP003633838.1(PREDICTED: ABC transporter B family member 15 isoform X1 [Vitis vinifera])	sp|Q9LHD1|AB15BARATH(ABC transporter B family member 15 OS=Arabidopsis thaliana OX=3702 GN=ABCB15 PE=3 SV=1)	PF00664.23(ABCmembrane:ABC transporter transmembrane region); PF00005.27(ABCtran:ABC transporter); PF02463.19(SMCN:RecF/RecN/SMC N terminal domain); PF13555.6(AAA29:P-loop containing region of AAA domain); PF13175.6(AAA15:AAA ATPase domain); PF06414.12(Zetatoxin:Zeta toxin); PF13604.6(AAA30:AAA domain)
VIT200s0663g00020	None	None	None	None	None	None	None	None
VIT210s0071g00380						RVX16178.1(putative GEM-like protein 8 [Vitis vinifera])	None
VIT200s1547g00010	GO:0009535(cellularcomponent:chloroplast thylakoid membrane); GO:0010598(cellularcomponent:NAD(P)H dehydrogenase complex (plastoquinone)); GO:0016021(cellularcomponent:integral component of membrane); GO:0009773(biologicalprocess:photosynthetic electron transport in photosystem I)				ENOG410YHJ2(S:Function unknown)	XP003635591.1(PREDICTED: photosynthetic NDH subunit of subcomplex B 4, chloroplastic-like [Vitis vinifera])	sp|Q8RXS1|PNSB4ARATH(Photosynthetic NDH subunit of subcomplex B 4, chloroplastic OS=Arabidopsis thaliana OX=3702 GN=PNSB4 PE=2 SV=1)
VIT206s0004g01330	GO:0008270(molecularfunction:zinc ion binding); GO:0009451(biologicalprocess:RNA modification)				ENOG410Z7Z7(S:Function unknown)	XP010651309.1(PREDICTED: putative pentatricopeptide repeat-containing protein At5g52630 [Vitis vinifera])	sp|Q9SMZ2|PP347ARATH(Pentatricopeptide repeat-containing protein At4g33170 OS=Arabidopsis thaliana OX=3702 GN=PCMP-H53 PE=3 SV=1)	PF14432.6(DYWdeaminase:DYW family of nucleic acid deaminases); PF01535.20(PPR:PPR repeat); PF13041.6(PPR2:PPR repeat family); PF12854.7(PPR1:PPR repeat); PF13812.6(PPR3:Pentatricopeptide repeat domain)
VIT201s0137g00810	GO:0016021(cellularcomponent:integral component of membrane); GO:0003830(molecularfunction:beta-1,4-mannosylglycoprotein 4-beta-N-acetylglucosaminyltransferase activity); GO:0006487(biologicalprocess:protein N-linked glycosylation)	K00737	MGAT3	map00510(N-Glycan biosynthesis)	ENOG410YQKP(S:Function unknown)	CBI16787.3(unnamed protein product, partial [Vitis vinifera])	sp|Q02527|MGAT3RAT(Beta-1,4-mannosyl-glycoprotein 4-beta-N-acetylglucosaminyltransferase OS=Rattus norvegicus OX=10116 GN=Mgat3 PE=1 SV=2)	PF04724.13(Glycotransf17:Glycosyltransferase family 17)
VIT208s0007g04590	GO:0016758(molecularfunction:transferase activity, transferring hexosyl groups); GO:0016740(molecularfunction:transferase activity)	K13496	UGT73C	map00908(Zeatin biosynthesis)	COG1819(S:Function unknown)	XP019077180.1(PREDICTED: UDP-glycosyltransferase 73C2 [Vitis vinifera])	sp|Q9ZQ98|U73C2ARATH(UDP-glycosyltransferase 73C2 OS=Arabidopsis thaliana OX=3702 GN=UGT73C2 PE=3 SV=1)	PF00201.18(UDPGT:UDP-glucoronosyl and UDP-glucosyl transferase)
VIT207s0005g01720						CBI36971.3(unnamed protein product, partial [Vitis vinifera])	None
VIT215s0021g01760	GO:0098599(molecularfunction:palmitoyl hydrolase activity); GO:0005773(cellularcomponent:vacuole); GO:0005829(cellularcomponent:cytosol); GO:0016021(cellularcomponent:integral component of membrane)	K01074	PPT	map00062(Fatty acid elongation)	COG1075(K:Transcription)	XP002274560.1(PREDICTED: palmitoyl-protein thioesterase 1 [Vitis vinifera])	sp|Q20390|PPT1CAEEL(Palmitoyl-protein thioesterase 1 OS=Caenorhabditis elegans OX=6239 GN=ppt-1 PE=2 SV=2)	PF02089.15(Palmthioest:Palmitoyl protein thioesterase)
VIT207s0031g02330	GO:0030071(biologicalprocess:regulation of mitotic metaphase/anaphase transition); GO:0005680(cellularcomponent:anaphase-promoting complex)	K03355	APC8, CDC23	map04120(Ubiquitin mediated proteolysis)	ENOG410XPS3(D:Cell cycle control, cell division, chromosome partitioning)	XP002274876.1(PREDICTED: anaphase-promoting complex subunit 8 [Vitis vinifera])	sp|Q9STS3|CDC23ARATH(Anaphase-promoting complex subunit 8 OS=Arabidopsis thaliana OX=3702 GN=APC8 PE=1 SV=1)	PF04049.13(ANAPC8:Anaphase promoting complex subunit 8 / Cdc23); PF00515.28(TPR1:Tetratricopeptide repeat); PF13181.6(TPR8:Tetratricopeptide repeat); PF07719.17(TPR2:Tetratricopeptide repeat); PF13428.6(TPR14:Tetratricopeptide repeat); PF13414.6(TPR11:TPR repeat); PF13432.6(TPR16:Tetratricopeptide repeat); PF13424.6(TPR12:Tetratricopeptide repeat); PF13429.6(TPR15:Tetratricopeptide repeat)
VIT205s0094g00070	GO:0090630(biologicalprocess:activation of GTPase activity); GO:0006886(biologicalprocess:intracellular protein transport); GO:0005096(molecularfunction:GTPase activator activity); GO:0017137(molecularfunction:Rab GTPase binding); GO:0005623(cellularcomponent:cell)	K20360	TBC1D22, GYP1		ENOG410XQ68(S:Function unknown)	XP002273924.1(PREDICTED: TBC1 domain family member 22B [Vitis vinifera])	sp|O59737|GYP1SCHPO(GTPase-activating protein gyp1 OS=Schizosaccharomyces pombe (strain 972 / ATCC 24843) OX=284812 GN=gyp1 PE=3 SV=1)	PF00566.18(RabGAP-TBC:Rab-GTPase-TBC domain)
VIT211s0016g01880	GO:0045435(molecularfunction:lycopene epsilon cyclase activity); GO:0016123(biologicalprocess:xanthophyll biosynthetic process); GO:0016120(biologicalprocess:carotene biosynthetic process); GO:0016021(cellularcomponent:integral component of membrane); GO:0016705(molecularfunction:oxidoreductase activity, acting on paired donors, with incorporation or reduction of molecular oxygen); GO:0016117(bio…	K06444	lcyE, crtL2	map00906(Carotenoid biosynthesis)	ENOG410XPIY(I:Lipid transport and metabolism)	RVW43956.1(Lycopene epsilon cyclase, chloroplastic [Vitis vinifera])	sp|Q38932|LCYEARATH(Lycopene epsilon cyclase, chloroplastic OS=Arabidopsis thaliana OX=3702 GN=LUT2 PE=1 SV=2)	PF05834.12(Lycopenecycl:Lycopene cyclase protein); PF07992.14(Pyrredox2:Pyridine nucleotide-disulphide oxidoreductase)
VIT215s0046g02130	GO:0016874(molecularfunction:ligase activity); GO:0008270(molecularfunction:zinc ion binding)	K17427;K04706	MRPL46;PIAS1	map04120(Ubiquitin mediated proteolysis)	ENOG410XQ2E(S:Function unknown)	XP010661811.1(PREDICTED: E4 SUMO-protein ligase PIAL2 isoform X1 [Vitis vinifera])	sp|F4JYG0|PIAL2ARATH(E4 SUMO-protein ligase PIAL2 OS=Arabidopsis thaliana OX=3702 GN=PIAL2 PE=1 SV=1)	PF02891.20(zf-MIZ:MIZ/SP-RING zinc finger); PF11789.8(zf-Nse:Zinc-finger of the MIZ type in Nse subunit)
VIT214s0006g00660	GO:0016021(cellularcomponent:integral component of membrane)				COG1960(I:Lipid transport and metabolism)	CBI35513.3(unnamed protein product, partial [Vitis vinifera])	None
VIT203s0063g02630					ENOG410YS3T(S:Function unknown)	CBI32596.3(unnamed protein product, partial [Vitis vinifera])	None
VIT204s0023g02830	GO:0031011(cellularcomponent:Ino80 complex); GO:0071339(cellularcomponent:MLL1 complex); GO:0002151(molecularfunction:G-quadruplex RNA binding)	K11674	MCRS1, INO80Q		ENOG410XS0S(T:Signal transduction mechanisms)	XP002267434.3(PREDICTED: uncharacterized protein LOC100266115 isoform X1 [Vitis vinifera])	sp|Q96EZ8|MCRS1HUMAN(Microspherule protein 1 OS=Homo sapiens OX=9606 GN=MCRS1 PE=1 SV=1)	PF13325.6(MCRSN:N-terminal region of micro-spherule protein); PF00498.26(FHA:FHA domain)
VIT200s2326g00010					COG0666(S:Function unknown)	XP010647591.2(PREDICTED: uncharacterized protein LOC104878688 isoform X1 [Vitis vinifera])	None	PF12796.7(Ank2:Ankyrin repeats (3 copies)); PF13606.6(Ank3:Ankyrin repeat); PF13637.6(Ank4:Ankyrin repeats (many copies)); PF13857.6(Ank5:Ankyrin repeats (many copies))
VIT209s0002g08500	GO:1900034(biologicalprocess:regulation of cellular response to heat)				ENOG4111F6X(S:Function unknown)	CBI36443.3(unnamed protein product, partial [Vitis vinifera])	sp|A2RVJ8|HIT4ARATH(Protein HEAT INTOLERANT 4 OS=Arabidopsis thaliana OX=3702 GN=HIT4 PE=1 SV=1)
VIT208s0040g01610	GO:0016021(cellularcomponent:integral component of membrane)				COG2074(K:Transcription)	CAN72472.1(hypothetical protein VITISV006041 [Vitis vinifera])	sp|B9F4I8|LPA1ORYSJ(P-loop NTPase domain-containing protein LPA1 OS=Oryza sativa subsp. japonica OX=39947 GN=LPA1 PE=2 SV=1)	PF13671.6(AAA33:AAA domain); PF13238.6(AAA18:AAA domain); PF06414.12(Zetatoxin:Zeta toxin); PF13521.6(AAA28:AAA domain)
VIT218s0041g02380	GO:0016021(cellularcomponent:integral component of membrane); GO:0007165(biologicalprocess:signal transduction); GO:0043531(molecularfunction:ADP binding)				COG4886(S:Function unknown)	XP002277814.3(PREDICTED: disease resistance protein RML1A, partial [Vitis vinifera])	sp|Q40392|TMVRNNICGU(TMV resistance protein N OS=Nicotiana glutinosa OX=35889 GN=N PE=1 SV=1)	PF13306.6(LRR5:BspA type Leucine rich repeat region (6 copies)); PF12799.7(LRR4:Leucine Rich repeats (2 copies))
VIT200s0665g00010	GO:0004674(molecularfunction:protein serine/threonine kinase activity); GO:0016301(molecularfunction:kinase activity); GO:0005524(molecularfunction:ATP binding); GO:0004672(molecularfunction:protein kinase activity)	K08819	CDK1213		ENOG410XPIR(O:Posttranslational modification, protein turnover, chaperones)	RVX23091.1(Cyclin-dependent kinase C-1 [Vitis vinifera])	None
VIT212s0034g01060	GO:1904668(biologicalprocess:positive regulation of ubiquitin protein ligase activity); GO:0010997(molecularfunction:anaphase-promoting complex binding); GO:0097027(molecularfunction:ubiquitin-protein transferase activator activity); GO:0046983(molecularfunction:protein dimerization activity); GO:0043531(molecularfunction:ADP binding)	K03364	CDH1	map04120(Ubiquitin mediated proteolysis)	COG2319(S:Function unknown)	CBI23874.3(unnamed protein product, partial [Vitis vinifera])	sp|Q8LPL5|FZR3ARATH(Protein FIZZY-RELATED 3 OS=Arabidopsis thaliana OX=3702 GN=FZR3 PE=1 SV=1)
VIT204s0008g02490	GO:0007623(biologicalprocess:circadian rhythm); GO:0016021(cellularcomponent:integral component of membrane); GO:0009637(biologicalprocess:response to blue light); GO:0019005(cellularcomponent:SCF ubiquitin ligase complex); GO:0005634(cellularcomponent:nucleus); GO:0005829(cellularcomponent:cytosol)	K12115	ZTL	map04712(Circadian rhythm - plant)	ENOG410XRGE(O:Posttranslational modification, protein turnover, chaperones)	XP002282691.1(PREDICTED: adagio protein 1 [Vitis vinifera])	sp|Q94BT6|ADO1ARATH(Adagio protein 1 OS=Arabidopsis thaliana OX=3702 GN=ADO1 PE=1 SV=2)	PF13418.6(Kelch4:Galactose oxidase, central domain); PF13415.6(Kelch3:Galactose oxidase, central domain); PF13854.6(Kelch5:Kelch motif); PF07646.15(Kelch2:Kelch motif); PF13964.6(Kelch6:Kelch motif); PF01344.25(Kelch1:Kelch motif); PF13426.7(PAS9:PAS domain); PF12937.7(F-box-like:F-box-like); PF00989.25(PAS:PAS fold); PF00646.33(F-box:F-box domain); PF08447.12(PAS3:PAS fold)
VIT211s0016g01810					ENOG411206Y(T:Signal transduction mechanisms)	XP002281001.1(PREDICTED: uncharacterized protein LOC100247440 [Vitis vinifera])	sp|Q9M2U3|ALPLARATH(Protein ALP1-like OS=Arabidopsis thaliana OX=3702 GN=At3g55350 PE=2 SV=1)	PF13359.6(DDETnp4:DDE superfamily endonuclease)
VIT216s0013g01120	GO:0003700(molecularfunction:transcription factor activity, sequence-specific DNA binding); GO:0005634(cellularcomponent:nucleus); GO:0003677(molecularfunction:DNA binding)	K09286	EREBP		ENOG410Z37D(K:Transcription); ENOG410YIK7(K:Transcription)	XP002282181.1(PREDICTED: ethylene-responsive transcription factor 5 [Vitis vinifera])	sp|Q40478|ERF5TOBAC(Ethylene-responsive transcription factor 5 OS=Nicotiana tabacum OX=4097 GN=ERF5 PE=2 SV=1)	PF00847.20(AP2:AP2 domain)
VIT219s0015g01510	GO:0030976(molecularfunction:thiamine pyrophosphate binding); GO:0005777(cellularcomponent:peroxisome); GO:0016829(molecularfunction:lyase activity); GO:0000287(molecularfunction:magnesium ion binding); GO:0016830(molecularfunction:carbon-carbon lyase activity); GO:0003824(molecularfunction:catalytic activity); GO:0001561(biologicalprocess:fatty acid alpha-oxidation)	K12261	HACL1	map04146(Peroxisome)	COG0028(S:Function unknown)	CBI39833.3(unnamed protein product, partial [Vitis vinifera])	sp|Q9LF46|HACLARATH(2-hydroxyacyl-CoA lyase OS=Arabidopsis thaliana OX=3702 GN=HACL PE=1 SV=1)	PF02776.18(TPPenzymeN:Thiamine pyrophosphate enzyme, N-terminal TPP binding domain)
VIT202s0025g01020	GO:0003700(molecularfunction:transcription factor activity, sequence-specific DNA binding)	K09060	GBF		ENOG410Y53Y(K:Transcription)	XP002274755.1(PREDICTED: G-box-binding factor 3 isoform X1 [Vitis vinifera])	sp|Q99089|CPRF1PETCR(Common plant regulatory factor 1 OS=Petroselinum crispum OX=4043 GN=CPRF1 PE=2 SV=1)	PF07777.11(MFMR:G-box binding protein MFMR); PF00170.21(bZIP1:bZIP transcription factor); PF07716.15(bZIP2:Basic region leucine zipper); PF16596.5(MFMRassoc:Disordered region downstream of MFMR); PF15372.6(DUF4600:Domain of unknown function (DUF4600)); PF03131.17(bZIPMaf:bZIP Maf transcription factor)
VIT211s0016g03370	GO:0016021(cellularcomponent:integral component of membrane); GO:0006486(biologicalprocess:protein glycosylation); GO:0016757(molecularfunction:transferase activity, transferring glycosyl groups)				ENOG410XTFH(S:Function unknown)	XP002283936.2(PREDICTED: probable glycosyltransferase At3g42180 isoform X1 [Vitis vinifera])	sp|Q9FFN2|GLYT3ARATH(Probable glycosyltransferase At5g03795 OS=Arabidopsis thaliana OX=3702 GN=At5g03795 PE=3 SV=2)	PF03016.15(Exostosin:Exostosin family)
VIT214s0060g01010	GO:0046983(molecularfunction:protein dimerization activity)				ENOG410YRF4(K:Transcription)	XP002281846.2(PREDICTED: transcription factor bHLH149 [Vitis vinifera])	sp|Q9C8Z9|BH148ARATH(Transcription factor bHLH148 OS=Arabidopsis thaliana OX=3702 GN=BHLH148 PE=1 SV=1)
VIT200s0276g00085	GO:0016021(cellularcomponent:integral component of membrane)				ENOG4111DS2(S:Function unknown)	XP003635189.1(PREDICTED: uncharacterized protein LOC100854205 [Vitis vinifera])	None
VIT207s0141g00390	GO:0005737(cellularcomponent:cytoplasm); GO:0050661(molecularfunction:NADP binding); GO:0050660(molecularfunction:flavin adenine dinucleotide binding); GO:0004362(molecularfunction:glutathione-disulfide reductase activity); GO:0005623(cellularcomponent:cell); GO:0006749(biologicalprocess:glutathione metabolic process); GO:0045454(biologicalprocess:cell redox homeostasis); GO:0009055(molecularfunc…	K00383	GSR, gor	map00480(Glutathione metabolism)	COG1249(S:Function unknown)	XP002281935.1(PREDICTED: glutathione reductase, chloroplastic [Vitis vinifera])	sp|P80461|GSHRPTOBAC(Glutathione reductase, chloroplastic (Fragment) OS=Nicotiana tabacum OX=4097 GN=GOR PE=1 SV=1)	PF07992.14(Pyrredox2:Pyridine nucleotide-disulphide oxidoreductase); PF02852.22(Pyrredoxdim:Pyridine nucleotide-disulphide oxidoreductase, dimerisation domain); PF00070.27(Pyrredox:Pyridine nucleotide-disulphide oxidoreductase); PF13738.6(Pyrredox3:Pyridine nucleotide-disulphide oxidoreductase); PF13434.6(Koxygenase:L-lysine 6-monooxygenase (NADPH-requiring))
VIT217s0000g02420	GO:0016021(cellularcomponent:integral component of membrane); GO:0055085(biologicalprocess:transmembrane transport); GO:0009734(biologicalprocess:auxin-activated signaling pathway)	K13947	PIN		ENOG410Y9XE(U:Intracellular trafficking, secretion, and vesicular transport)	XP002282220.1(PREDICTED: probable auxin efflux carrier component 1c [Vitis vinifera])	sp|Q5SMQ9|PIN1AORYSJ(Auxin efflux carrier component 1a OS=Oryza sativa subsp. japonica OX=39947 GN=PIN1A PE=2 SV=1)	PF03547.18(Memtrans:Membrane transport protein)
VIT200s2262g00010	GO:0003676(molecularfunction:nucleic acid binding); GO:0005524(molecularfunction:ATP binding); GO:0004386(molecularfunction:helicase activity)	K18655	DDX19, DBP5		ENOG410XRGX(L:Replication, recombination and repair)	XP003635631.2(PREDICTED: DEAD-box ATP-dependent RNA helicase 38 [Vitis vinifera])	sp|Q10RI7|RH38ORYSJ(DEAD-box ATP-dependent RNA helicase 38 OS=Oryza sativa subsp. japonica OX=39947 GN=Os03g0158200 PE=3 SV=1)	PF00271.31(HelicaseC:Helicase conserved C-terminal domain)
VIT206s0004g04310	GO:0004024(molecularfunction:alcohol dehydrogenase activity, zinc-dependent); GO:0005829(cellularcomponent:cytosol); GO:0046294(biologicalprocess:formaldehyde catabolic process); GO:0008270(molecularfunction:zinc ion binding); GO:0051903(molecularfunction:S-(hydroxymethyl)glutathione dehydrogenase activity); GO:0055114(biologicalprocess:oxidation-reduction process); GO:0016491(molecularfunction:o…	K00121	frmA, ADH5, adhC	map00071(Fatty acid degradation); map00010(Glycolysis / Gluconeogenesis); map00350(Tyrosine metabolism)	COG1062(B:Chromatin structure and dynamics)	CBI16175.3(unnamed protein product, partial [Vitis vinifera])	sp|W8JWV8|8HGOCATRO(8-hydroxygeraniol oxidoreductase OS=Catharanthus roseus OX=4058 GN=8HGO PE=1 SV=1)	PF08240.12(ADHN:Alcohol dehydrogenase GroES-like domain); PF00107.26(ADHzincN:Zinc-binding dehydrogenase)
VIT216s0148g00170	GO:0016021(cellularcomponent:integral component of membrane); GO:0030247(molecularfunction:polysaccharide binding); GO:0005524(molecularfunction:ATP binding); GO:0004672(molecularfunction:protein kinase activity)	K04733	IRAK4		ENOG4111ARM(S:Function unknown); COG0515(T:Signal transduction mechanisms)	XP010646611.1(PREDICTED: rust resistance kinase Lr10-like [Vitis vinifera])	sp|P0CH01|AT21AARATH(Putative RING-H2 finger protein ATL21A OS=Arabidopsis thaliana OX=3702 GN=ATL21A PE=3 SV=1)	PF13947.6(GUBWAKbind:Wall-associated receptor kinase galacturonan-binding)
VIT208s0040g02810	GO:0016021(cellularcomponent:integral component of membrane)				ENOG410XQAQ(S:Function unknown)	XP002274179.1(PREDICTED: protein GPR107 [Vitis vinifera])	sp|Q8BUV8|GP107MOUSE(Protein GPR107 OS=Mus musculus OX=10090 GN=Gpr107 PE=1 SV=2)	PF06814.13(Lung7-TMR:Lung seven transmembrane receptor); PF10192.9(GpcrRhopsn4:Rhodopsin-like GPCR transmembrane domain)
VIT204s0023g01180	GO:0016021(cellularcomponent:integral component of membrane)				ENOG4111FCE(S:Function unknown)	XP010649192.1(PREDICTED: UPF0496 protein At4g34320-like [Vitis vinifera])	sp|Q9SYZ7|U496AARATH(UPF0496 protein At4g34320 OS=Arabidopsis thaliana OX=3702 GN=At4g34320 PE=2 SV=1)	PF05055.12(DUF677:Protein of unknown function (DUF677)); PF05633.11(BPS1:Protein BYPASS1-related)
VIT214s0030g00565	GO:0043531(molecularfunction:ADP binding)				COG4886(S:Function unknown); ENOG41106C2(T:Signal transduction mechanisms)	RVW53428.1(putative disease resistance protein [Vitis vinifera])	sp|O81825|DRL28ARATH(Probable disease resistance protein At4g27220 OS=Arabidopsis thaliana OX=3702 GN=At4g27220 PE=2 SV=1)	PF00931.22(NB-ARC:NB-ARC domain)
VIT201s0127g00440	GO:0030234(molecularfunction:enzyme regulator activity); GO:0006808(biologicalprocess:regulation of nitrogen utilization); GO:0005525(molecularfunction:GTP binding)	K07937	ARF1	map04144(Endocytosis)	COG1100(S:Function unknown)	RZB99281.1(ADP-ribosylation factor 2 isoform C [Glycine soja])	sp|P51823|ARF2ORYSJ(ADP-ribosylation factor 2 OS=Oryza sativa subsp. japonica OX=39947 GN=ARF PE=2 SV=2)	PF00025.21(Arf:ADP-ribosylation factor family); PF08477.13(Roc:Ras of Complex, Roc, domain of DAPkinase); PF09439.10(SRPRB:Signal recognition particle receptor beta subunit); PF00503.20(G-alpha:G-protein alpha subunit); PF00071.22(Ras:Ras family); PF04670.12(Gtr1RagA:Gtr1/RagA G protein conserved region); PF01926.23(MMRHSR1:50S ribosome-binding GTPase)
VIT214s0030g01130	GO:0016021(cellularcomponent:integral component of membrane); GO:0005783(cellularcomponent:endoplasmic reticulum); GO:0010584(biologicalprocess:pollen exine formation)				ENOG410ZQCN(S:Function unknown)	XP010654203.1(PREDICTED: protein DEFECTIVE IN EXINE FORMATION 1 [Vitis vinifera])	sp|F4IYM4|DEX1ARATH(Protein DEFECTIVE IN EXINE FORMATION 1 OS=Arabidopsis thaliana OX=3702 GN=DEX1 PE=2 SV=1)
VIT213s0064g01260					COG4886(S:Function unknown)	NP001268187.1(DNA-damage-repair/toleration protein DRT100-like precursor [Vitis vinifera])	sp|Q00874|DR100ARATH(DNA damage-repair/toleration protein DRT100 OS=Arabidopsis thaliana OX=3702 GN=DRT100 PE=2 SV=2)	PF13855.6(LRR8:Leucine rich repeat); PF12799.7(LRR4:Leucine Rich repeats (2 copies)); PF08263.12(LRRNT2:Leucine rich repeat N-terminal domain)
VIT203s0063g00930	GO:0005739(cellularcomponent:mitochondrion)				ENOG410Z7Z7(S:Function unknown)	XP003631674.1(PREDICTED: pentatricopeptide repeat-containing protein At5g39710 [Vitis vinifera])	sp|Q9FIX3|PP407ARATH(Pentatricopeptide repeat-containing protein At5g39710 OS=Arabidopsis thaliana OX=3702 GN=EMB2745 PE=2 SV=1)	PF13041.6(PPR2:PPR repeat family); PF12854.7(PPR1:PPR repeat); PF01535.20(PPR:PPR repeat); PF13812.6(PPR3:Pentatricopeptide repeat domain); PF17177.4(PPRlong:Pentacotripeptide-repeat region of PRORP)
VIT211s0016g04230					ENOG410YQR5(S:Function unknown)	XP003633129.1(PREDICTED: uncharacterized protein LOC100261125 [Vitis vinifera])	None	PF04398.12(DUF538:Protein of unknown function, DUF538)
VIT206s0080g00060	GO:0005737(cellularcomponent:cytoplasm); GO:0009736(biologicalprocess:cytokinin-activated signaling pathway); GO:0016310(biologicalprocess:phosphorylation); GO:0005634(cellularcomponent:nucleus); GO:0009927(molecularfunction:histidine phosphotransfer kinase activity); GO:0000160(biologicalprocess:phosphorelay signal transduction system); GO:0043424(molecularfunction:protein histidine kinase bindi…	K14490	AHP	map04075(Plant hormone signal transduction)	ENOG4111681(S:Function unknown)	XP019075879.1(PREDICTED: histidine-containing phosphotransfer protein 3 isoform X2 [Vitis vinifera])	sp|Q9ZNV9|AHP1ARATH(Histidine-containing phosphotransfer protein 1 OS=Arabidopsis thaliana OX=3702 GN=AHP1 PE=1 SV=1)
VIT205s0029g00300	GO:0000723(biologicalprocess:telomere maintenance); GO:0005737(cellularcomponent:cytoplasm); GO:0006312(biologicalprocess:mitotic recombination); GO:0006302(biologicalprocess:double-strand break repair); GO:0006281(biologicalprocess:DNA repair); GO:0016233(biologicalprocess:telomere capping); GO:0005634(cellularcomponent:nucleus); GO:0030870(cellularcomponent:Mre11 complex); GO:0016887(molecularf…	K10866	RAD50	map03450(Non-homologous end-joining); map03440(Homologous recombination)	COG0419(L:Replication, recombination and repair)	RVW99792.1(DNA repair protein RAD50 [Vitis vinifera])	sp|Q9SL02|RAD50ARATH(DNA repair protein RAD50 OS=Arabidopsis thaliana OX=3702 GN=RAD50 PE=1 SV=2)	PF02463.19(SMCN:RecF/RecN/SMC N terminal domain); PF13558.6(SbcCDC:Putative exonuclease SbcCD, C subunit); PF13175.6(AAA15:AAA ATPase domain)
VIT218s0001g01760	GO:0003700(molecularfunction:transcription factor activity, sequence-specific DNA binding); GO:0005634(cellularcomponent:nucleus); GO:0045944(biologicalprocess:positive regulation of transcription from RNA polymerase II promoter); GO:0000977(molecularfunction:RNA polymerase II regulatory region sequence-specific DNA binding); GO:0046983(molecularfunction:protein dimerization activity); GO:0009908…	K09264	K09264		COG5068(S:Function unknown)	NP001267875.1(PISTILLATA-like MADS-box protein-like [Vitis vinifera])	sp|Q0HA25|MADS9VITVI(Agamous-like MADS-box protein MADS9 OS=Vitis vinifera OX=29760 GN=MADS9 PE=2 SV=2)	PF00319.18(SRF-TF:SRF-type transcription factor (DNA-binding and dimerisation domain)); PF01486.17(K-box:K-box region)
VIT210s0003g00900	GO:0015995(biologicalprocess:chlorophyll biosynthetic process); GO:0016851(molecularfunction:magnesium chelatase activity); GO:0016747(molecularfunction:transferase activity, transferring acyl groups other than amino-acyl groups); GO:0015979(biologicalprocess:photosynthesis); GO:0005524(molecularfunction:ATP binding); GO:0009507(cellularcomponent:chloroplast)				ENOG410YG8K(S:Function unknown)	XP002271913.1(PREDICTED: spermidine sinapoyl-CoA acyltransferase [Vitis vinifera])	sp|O80467|SDTARATH(Spermidine sinapoyl-CoA acyltransferase OS=Arabidopsis thaliana OX=3702 GN=SDT PE=1 SV=1)	PF02458.15(Transferase:Transferase family)
VIT218s0001g02120	GO:0016020(cellularcomponent:membrane); GO:0015086(molecularfunction:cadmium ion transmembrane transporter activity); GO:0046873(molecularfunction:metal ion transmembrane transporter activity); GO:0016021(cellularcomponent:integral component of membrane); GO:0005384(molecularfunction:manganese ion transmembrane transporter activity)	K21398	SLC11A2, DMT1, NRAMP2		COG1914(P:Inorganic ion transport and metabolism)	XP002284556.1(PREDICTED: metal transporter Nramp5 [Vitis vinifera])	sp|Q8H4H5|NRAM5ORYSJ(Metal transporter Nramp5 OS=Oryza sativa subsp. japonica OX=39947 GN=NRAMP5 PE=2 SV=1)	PF01566.18(Nramp:Natural resistance-associated macrophage protein)
VIT217s0000g08180	GO:0006508(biologicalprocess:proteolysis); GO:0004190(molecularfunction:aspartic-type endopeptidase activity); GO:0030163(biologicalprocess:protein catabolic process)				ENOG410XNV7(O:Posttranslational modification, protein turnover, chaperones)	PQQ03936.1(aspartic proteinase-like protein 1 [Prunus yedoensis var. nudiflora])	None
VIT211s0037g00660	GO:0016021(cellularcomponent:integral component of membrane); GO:0005524(molecularfunction:ATP binding); GO:0004672(molecularfunction:protein kinase activity)				COG4886(S:Function unknown); COG0515(T:Signal transduction mechanisms)	XP010656626.1(PREDICTED: probable leucine-rich repeat receptor-like protein kinase At1g35710 [Vitis vinifera])	sp|Q8VZG8|MIK2ARATH(MDIS1-interacting receptor like kinase 2 OS=Arabidopsis thaliana OX=3702 GN=MIK2 PE=1 SV=3)	PF13855.6(LRR8:Leucine rich repeat); PF00069.25(Pkinase:Protein kinase domain); PF07714.17(PkinaseTyr:Protein tyrosine kinase); PF12799.7(LRR4:Leucine Rich repeats (2 copies)); PF08263.12(LRRNT2:Leucine rich repeat N-terminal domain)
VIT218s0041g01590	GO:0004497(molecularfunction:monooxygenase activity); GO:0010268(biologicalprocess:brassinosteroid homeostasis); GO:0020037(molecularfunction:heme binding); GO:0016132(biologicalprocess:brassinosteroid biosynthetic process); GO:0016021(cellularcomponent:integral component of membrane); GO:0016705(molecularfunction:oxidoreductase activity, acting on paired donors, with incorporation or reduction o…	K20667	CYP716A		COG2124(Q:Secondary metabolites biosynthesis, transport and catabolism)	XP002279472.1(PREDICTED: beta-amyrin 28-oxidase [Vitis vinifera])	sp|F6H9N6|C7A15VITVI(Beta-amyrin 28-monooxygenase OS=Vitis vinifera OX=29760 GN=CYP716A15 PE=1 SV=1)	PF00067.22(p450:Cytochrome P450)
VIT204s0210g00080	GO:0016844(molecularfunction:strictosidine synthase activity); GO:0009058(biologicalprocess:biosynthetic process); GO:0016020(cellularcomponent:membrane); GO:0005783(cellularcomponent:endoplasmic reticulum)				COG3386(G:Carbohydrate transport and metabolism)	XP002274023.1(PREDICTED: protein STRICTOSIDINE SYNTHASE-LIKE 5 [Vitis vinifera])	sp|Q9CAZ7|SSL5ARATH(Protein STRICTOSIDINE SYNTHASE-LIKE 5 OS=Arabidopsis thaliana OX=3702 GN=SSL5 PE=2 SV=1)	PF03088.16(Strsynth:Strictosidine synthase); PF08450.12(SGL:SMP-30/Gluconolactonase/LRE-like region)
VIT200s0144g00100	None	None	None	None	None	None	None	None
VIT212s0057g01400	GO:0016021(cellularcomponent:integral component of membrane); GO:0010228(biologicalprocess:vegetative to reproductive phase transition of meristem)				ENOG410YG75(S:Function unknown)	XP002266938.1(PREDICTED: uncharacterized membrane protein At3g27390 [Vitis vinifera])	sp|Q8GUM4|Y3739ARATH(Uncharacterized membrane protein At3g27390 OS=Arabidopsis thaliana OX=3702 GN=At3g27390 PE=1 SV=2)
VIT205s0020g00720	GO:0004675(molecularfunction:transmembrane receptor protein serine/threonine kinase activity); GO:0004674(molecularfunction:protein serine/threonine kinase activity); GO:0006468(biologicalprocess:protein phosphorylation); GO:0005524(molecularfunction:ATP binding); GO:0005886(cellularcomponent:plasma membrane)	K13436	PTI1	map04626(Plant-pathogen interaction)	COG0515(S:Function unknown)	XP002267003.1(PREDICTED: pto-interacting protein 1 isoform X1 [Vitis vinifera])	sp|Q41328|PTI1SOLLC(Pto-interacting protein 1 OS=Solanum lycopersicum OX=4081 GN=PTI1 PE=1 SV=2)	PF07714.17(PkinaseTyr:Protein tyrosine kinase); PF00069.25(Pkinase:Protein kinase domain); PF17667.1(Pkinasefungal:Fungal protein kinase)
VIT200s0188g00220	None	None	None	None	None	None	None	None
VIT215s0048g00050	None	None	None	None	None	None	None	None
VIT217s0053g00930	GO:0016021(cellularcomponent:integral component of membrane); GO:0005216(molecularfunction:ion channel activity)	K05391	CNGC	map04626(Plant-pathogen interaction)	ENOG410XPSE(U:Intracellular trafficking, secretion, and vesicular transport)	RVW31624.1(putative cyclic nucleotide-gated ion channel 20, chloroplastic [Vitis vinifera])	sp|Q9LD37|CNG20ARATH(Probable cyclic nucleotide-gated ion channel 20, chloroplastic OS=Arabidopsis thaliana OX=3702 GN=CNGC20 PE=2 SV=1)
VIT211s0052g00350	GO:0004674(molecularfunction:protein serine/threonine kinase activity); GO:0016021(cellularcomponent:integral component of membrane); GO:0005524(molecularfunction:ATP binding); GO:0004672(molecularfunction:protein kinase activity)				COG0515(T:Signal transduction mechanisms); COG4886(S:Function unknown)	XP010656878.1(PREDICTED: probable LRR receptor-like serine/threonine-protein kinase At3g47570 [Vitis vinifera])	sp|Q1MX30|XA21ORYSI(Receptor kinase-like protein Xa21 OS=Oryza sativa subsp. indica OX=39946 GN=XA21 PE=1 SV=1)	PF00069.25(Pkinase:Protein kinase domain); PF07714.17(PkinaseTyr:Protein tyrosine kinase); PF13855.6(LRR8:Leucine rich repeat); PF12799.7(LRR4:Leucine Rich repeats (2 copies)); PF08263.12(LRRNT2:Leucine rich repeat N-terminal domain); PF03109.16(ABC1:ABC1 family)
VIT200s1608g00010	GO:0016787(molecularfunction:hydrolase activity); GO:0004843(molecularfunction:thiol-dependent ubiquitin-specific protease activity); GO:0004197(molecularfunction:cysteine-type endopeptidase activity); GO:0006511(biologicalprocess:ubiquitin-dependent protein catabolic process); GO:0016579(biologicalprocess:protein deubiquitination); GO:0036459(molecularfunction:thiol-dependent ubiquitinyl hydrola…	K11855	USP3642		ENOG410XQ92(O:Posttranslational modification, protein turnover, chaperones)	RVW31033.1(Ubiquitin carboxyl-terminal hydrolase 23 [Vitis vinifera])	sp|Q9FPS4|UBP23ARATH(Ubiquitin carboxyl-terminal hydrolase 23 OS=Arabidopsis thaliana OX=3702 GN=UBP23 PE=2 SV=2)
VIT200s0301g00050	GO:0042578(molecularfunction:phosphoric ester hydrolase activity); GO:0000103(biologicalprocess:sulfate assimilation); GO:0046854(biologicalprocess:phosphatidylinositol phosphorylation); GO:0006790(biologicalprocess:sulfur compound metabolic process); GO:0008441(molecularfunction:3'(2'),5'-bisphosphate nucleotidase activity)	K01082	cysQ, MET22, BPNT1	map00920(Sulfur metabolism)	COG1218(P:Inorganic ion transport and metabolism)	XP002266810.2(PREDICTED: PAP-specific phosphatase HAL2-like [Vitis vinifera])	sp|Q38945|DPNPHARATH(PAP-specific phosphatase HAL2-like OS=Arabidopsis thaliana OX=3702 GN=AHL PE=2 SV=1)	PF00459.25(InositolP:Inositol monophosphatase family)
VIT217s0053g01050	GO:0016021(cellularcomponent:integral component of membrane); GO:0046872(molecularfunction:metal ion binding); GO:0019825(molecularfunction:oxygen binding); GO:0005344(molecularfunction:oxygen transporter activity); GO:0020037(molecularfunction:heme binding)				COG1018(Z:Cytoskeleton)	CBI35317.3(unnamed protein product, partial [Vitis vinifera])	sp|P23244|HBP2CASGL(Hemoglobin-2 OS=Casuarina glauca OX=3522 GN=HBII PE=3 SV=1)	PF00042.22(Globin:Globin)
VIT211s0052g01450	GO:0030574(biologicalprocess:collagen catabolic process); GO:0004222(molecularfunction:metalloendopeptidase activity); GO:0008270(molecularfunction:zinc ion binding); GO:0030198(biologicalprocess:extracellular matrix organization); GO:0031012(cellularcomponent:extracellular matrix)	K01402	MMP8		ENOG410XQ5D(S:Function unknown)	XP003633209.1(PREDICTED: metalloendoproteinase 3-MMP-like [Vitis vinifera])	sp|O04529|2MMPARATH(Metalloendoproteinase 2-MMP OS=Arabidopsis thaliana OX=3702 GN=2MMP PE=1 SV=1)	PF00413.24(PeptidaseM10:Matrixin); PF01471.18(PGbinding1:Putative peptidoglycan binding domain); PF13582.6(Reprolysin3:Metallo-peptidase family M12B Reprolysin-like)
VIT216s0098g01770	GO:0016021(cellularcomponent:integral component of membrane)				ENOG410XY93(S:Function unknown)	XP002277435.1(PREDICTED: phytolongin Phyl2.2 [Vitis vinifera])	sp|Q9LVV3|PHL22ARATH(Phytolongin Phyl2.2 OS=Arabidopsis thaliana OX=3702 GN=PHYL2.2 PE=2 SV=1)
VIT212s0035g00940						RVW75888.1(hypothetical protein CK203054002 [Vitis vinifera])	None
VIT200s0287g00080	GO:0003735(molecularfunction:structural constituent of ribosome); GO:0016021(cellularcomponent:integral component of membrane); GO:0005840(cellularcomponent:ribosome); GO:0006412(biologicalprocess:translation); GO:0005789(cellularcomponent:endoplasmic reticulum membrane)				COG5066(K:Transcription)	CBI23402.3(unnamed protein product, partial [Vitis vinifera])	sp|Q9LVU1|VAP21ARATH(Vesicle-associated protein 2-1 OS=Arabidopsis thaliana OX=3702 GN=PVA21 PE=1 SV=1)
VIT205s0062g01070	GO:0016021(cellularcomponent:integral component of membrane); GO:0032440(molecularfunction:2-alkenal reductase [NAD(P)] activity); GO:0050321(molecularfunction:tau-protein kinase activity); GO:0004672(molecularfunction:protein kinase activity); GO:0005886(cellularcomponent:plasma membrane); GO:0005524(molecularfunction:ATP binding)				COG4886(S:Function unknown)	XP002265846.1(PREDICTED: probably inactive leucine-rich repeat receptor-like protein kinase At3g28040 [Vitis vinifera])	sp|Q9LRT1|Y3804ARATH(Probably inactive leucine-rich repeat receptor-like protein kinase At3g28040 OS=Arabidopsis thaliana OX=3702 GN=At3g28040 PE=1 SV=1)	PF13855.6(LRR8:Leucine rich repeat); PF00069.25(Pkinase:Protein kinase domain); PF12799.7(LRR4:Leucine Rich repeats (2 copies)); PF07714.17(PkinaseTyr:Protein tyrosine kinase); PF08263.12(LRRNT2:Leucine rich repeat N-terminal domain)
VIT215s0048g01420	GO:0046658(cellularcomponent:anchored component of plasma membrane); GO:0016021(cellularcomponent:integral component of membrane); GO:0009055(molecularfunction:electron carrier activity)				ENOG410YRSI(S:Function unknown)	XP002276737.1(PREDICTED: cucumber peeling cupredoxin [Vitis vinifera])	None	PF02298.17(Cubindlike:Plastocyanin-like domain)
VIT201s0026g02630	GO:0006729(biologicalprocess:tetrahydrobiopterin biosynthetic process); GO:0005737(cellularcomponent:cytoplasm); GO:0003934(molecularfunction:GTP cyclohydrolase I activity); GO:0008270(molecularfunction:zinc ion binding); GO:0046654(biologicalprocess:tetrahydrofolate biosynthetic process); GO:0005525(molecularfunction:GTP binding)	K01495	GCH1, folE	map00790(Folate biosynthesis)	COG0302(H:Coenzyme transport and metabolism)	XP002269265.1(PREDICTED: GTP cyclohydrolase 1 isoform X1 [Vitis vinifera])	sp|Q8VYU3|GCH1SOLLC(GTP cyclohydrolase 1 OS=Solanum lycopersicum OX=4081 GN=GCH1 PE=1 SV=1)	PF01227.22(GTPcyclohydroI:GTP cyclohydrolase I)
VIT218s0041g01440	GO:0007165(biologicalprocess:signal transduction); GO:0043531(molecularfunction:ADP binding)				ENOG4111KGG(S:Function unknown); COG4886(S:Function unknown); ENOG4111VMD(S:Function unknown); ENOG41116MX(S:Function unknown); ENOG410ZAZ0(S:Function unknown)	XP019072324.1(PREDICTED: disease resistance protein TAO1 [Vitis vinifera])	sp|Q40392|TMVRNNICGU(TMV resistance protein N OS=Nicotiana glutinosa OX=35889 GN=N PE=1 SV=1)	PF01582.20(TIR:TIR domain); PF13676.6(TIR2:TIR domain); PF12799.7(LRR4:Leucine Rich repeats (2 copies)); PF13855.6(LRR8:Leucine rich repeat)
VIT216s0098g00790	GO:0046872(molecularfunction:metal ion binding); GO:0030001(biologicalprocess:metal ion transport)				COG2608(S:Function unknown)	RVW41249.1(Heavy metal-associated isoprenylated plant protein 9 [Vitis vinifera])	sp|Q9FLU5|HIP9ARATH(Heavy metal-associated isoprenylated plant protein 9 OS=Arabidopsis thaliana OX=3702 GN=HIPP09 PE=2 SV=1)	PF00403.26(HMA:Heavy-metal-associated domain)
VIT219s0014g00410	GO:0005794(cellularcomponent:Golgi apparatus); GO:0016413(molecularfunction:O-acetyltransferase activity)				ENOG411157M(S:Function unknown)	XP002283640.1(PREDICTED: protein trichome birefringence-like 42 [Vitis vinifera])	sp|Q9ZV89|TBL42ARATH(Protein trichome birefringence-like 42 OS=Arabidopsis thaliana OX=3702 GN=TBL42 PE=3 SV=1)	PF13839.6(PC-Esterase:GDSL/SGNH-like Acyl-Esterase family found in Pmr5 and Cas1p); PF14416.6(PMR5N:PMR5 N terminal Domain)
VIT219s0014g03970	GO:0005509(molecularfunction:calcium ion binding)	K16465	CETN1		COG5126(S:Function unknown)	RVW70331.1(Calcium-binding protein PBP1 [Vitis vinifera])	sp|O81831|CARP1ARATH(Calcium-binding protein KRP1 OS=Arabidopsis thaliana OX=3702 GN=KRP1 PE=2 SV=1)	PF13833.6(EF-hand8:EF-hand domain pair)
VIT210s0003g00500	GO:0043565(molecularfunction:sequence-specific DNA binding); GO:0048574(biologicalprocess:long-day photoperiodism, flowering); GO:0009816(biologicalprocess:defense response to bacterium, incompatible interaction); GO:0048578(biologicalprocess:positive regulation of long-day photoperiodism, flowering); GO:0009631(biologicalprocess:cold acclimation); GO:0006355(biologicalprocess:regulation of trans…				ENOG410YAZS(S:Function unknown)	XP002273268.1(PREDICTED: transcription factor VOZ1 [Vitis vinifera])	sp|Q9SGQ0|VOZ1ARATH(Transcription factor VOZ1 OS=Arabidopsis thaliana OX=3702 GN=VOZ1 PE=1 SV=1)
VIT205s0165g00210	GO:0016021(cellularcomponent:integral component of membrane)				COG2013(S:Function unknown)	XP010650525.1(PREDICTED: uncharacterized protein LOC100251350 [Vitis vinifera])	None
VIT218s0001g10740	GO:0003688(molecularfunction:DNA replication origin binding); GO:0005634(cellularcomponent:nucleus); GO:0006260(biologicalprocess:DNA replication); GO:0005664(cellularcomponent:nuclear origin of replication recognition complex); GO:0000808(cellularcomponent:origin recognition complex)	K02604	ORC2		COG5575(L:Replication, recombination and repair)	XP002282636.1(PREDICTED: origin of replication complex subunit 2 [Vitis vinifera])	sp|Q38899|ORC2ARATH(Origin of replication complex subunit 2 OS=Arabidopsis thaliana OX=3702 GN=ORC2 PE=1 SV=1)	PF04084.14(ORC2:Origin recognition complex subunit 2)
VIT218s0001g09060	GO:0016021(cellularcomponent:integral component of membrane)				ENOG410YW7Z(S:Function unknown)	XP002285345.1(PREDICTED: uncharacterized protein LOC100259057 [Vitis vinifera])	None
VIT214s0083g00310	None	None	None	None	None	None	None	None
VIT215s0024g00280	GO:0006885(biologicalprocess:regulation of pH); GO:0016021(cellularcomponent:integral component of membrane); GO:0015299(molecularfunction:solute:proton antiporter activity); GO:0015385(molecularfunction:sodium:proton antiporter activity)	K14724	SLC9A8, NHE8		COG0025(S:Function unknown)	CBI40031.3(unnamed protein product, partial [Vitis vinifera])	sp|Q8RWU6|NHX6ARATH(Sodium/hydrogen exchanger 6 OS=Arabidopsis thaliana OX=3702 GN=NHX6 PE=1 SV=3)	PF00999.21(NaHExchanger:Sodium/hydrogen exchanger family)
VIT206s0004g03900	GO:0016021(cellularcomponent:integral component of membrane); GO:0008553(molecularfunction:hydrogen-exporting ATPase activity, phosphorylative mechanism); GO:0005783(cellularcomponent:endoplasmic reticulum); GO:0005524(molecularfunction:ATP binding)	K01537	ATP2C		COG0474(J:Translation, ribosomal structure and biogenesis)	XP002284552.1(PREDICTED: calcium-transporting ATPase 4, endoplasmic reticulum-type [Vitis vinifera])	sp|Q9XES1|ECA4ARATH(Calcium-transporting ATPase 4, endoplasmic reticulum-type OS=Arabidopsis thaliana OX=3702 GN=ECA4 PE=2 SV=2)	PF00122.20(E1-E2ATPase:E1-E2 ATPase); PF00689.21(CationATPaseC:Cation transporting ATPase, C-terminus); PF00702.26(Hydrolase:haloacid dehalogenase-like hydrolase); PF00690.26(CationATPaseN:Cation transporter/ATPase, N-terminus); PF13246.6(CationATPase:Cation transport ATPase (P-type)); PF12710.7(HAD:haloacid dehalogenase-like hydrolase); PF08282.12(Hydrolase3:haloacid dehalogenase-like hydrolase)
VIT215s0048g01380	GO:0016021(cellularcomponent:integral component of membrane)					CBI38814.3(unnamed protein product, partial [Vitis vinifera])	None
VIT214s0083g01130	GO:0006629(biologicalprocess:lipid metabolic process); GO:0008081(molecularfunction:phosphoric diester hydrolase activity)				ENOG4111H2I(S:Function unknown)	XP002277997.1(PREDICTED: PI-PLC X domain-containing protein At5g67130 [Vitis vinifera])	sp|Q93XX5|Y5713ARATH(PI-PLC X domain-containing protein At5g67130 OS=Arabidopsis thaliana OX=3702 GN=At5g67130 PE=1 SV=1)
VIT200s0131g00195	GO:0016021(cellularcomponent:integral component of membrane); GO:0004672(molecularfunction:protein kinase activity); GO:0004674(molecularfunction:protein serine/threonine kinase activity); GO:0005886(cellularcomponent:plasma membrane); GO:0046777(biologicalprocess:protein autophosphorylation); GO:0005524(molecularfunction:ATP binding)				COG4886(S:Function unknown)	CBI25213.3(unnamed protein product, partial [Vitis vinifera])	sp|C0LGE0|Y1765ARATH(Probable LRR receptor-like serine/threonine-protein kinase At1g07650 OS=Arabidopsis thaliana OX=3702 GN=At1g07650 PE=1 SV=1)
VIT203s0167g00070	GO:0043565(molecularfunction:sequence-specific DNA binding); GO:0044212(molecularfunction:transcription regulatory region DNA binding); GO:0003700(molecularfunction:transcription factor activity, sequence-specific DNA binding); GO:0005634(cellularcomponent:nucleus); GO:0007275(biologicalprocess:multicellular organism development); GO:0045944(biologicalprocess:positive regulation of transcription …	K09260	MEF2A		COG5068(T:Signal transduction mechanisms)	XP010648095.1(PREDICTED: MADS-box protein JOINTLESS isoform X2 [Vitis vinifera])	sp|O82794|AGL24ARATH(MADS-box protein AGL24 OS=Arabidopsis thaliana OX=3702 GN=AGL24 PE=1 SV=1)	PF01486.17(K-box:K-box region)
VIT214s0006g03070	GO:0005737(cellularcomponent:cytoplasm); GO:0050661(molecularfunction:NADP binding); GO:0050660(molecularfunction:flavin adenine dinucleotide binding); GO:0005829(cellularcomponent:cytosol); GO:0016226(biologicalprocess:iron-sulfur cluster assembly); GO:0003958(molecularfunction:NADPH-hemoprotein reductase activity); GO:0009793(biologicalprocess:embryo development ending in seed dormancy); GO:001…				COG0369(P:Inorganic ion transport and metabolism)	CBI33663.3(unnamed protein product, partial [Vitis vinifera])	sp|Q6NPS8|NDOR1ARATH(NADPH-dependent diflavin oxidoreductase 1 OS=Arabidopsis thaliana OX=3702 GN=ATR3 PE=1 SV=1)	PF00667.20(FADbinding1:FAD binding domain); PF00258.25(Flavodoxin1:Flavodoxin); PF00175.21(NADbinding1:Oxidoreductase NAD-binding domain)
VIT200s0592g00020	GO:0016021(cellularcomponent:integral component of membrane)				ENOG410Z7Z7(S:Function unknown)	XP010647236.1(PREDICTED: pentatricopeptide repeat-containing protein At5g64320, mitochondrial isoform X1 [Vitis vinifera])	sp|Q9FMF6|PP444ARATH(Pentatricopeptide repeat-containing protein At5g64320, mitochondrial OS=Arabidopsis thaliana OX=3702 GN=At5g64320 PE=2 SV=1)	PF13041.6(PPR2:PPR repeat family); PF12854.7(PPR1:PPR repeat); PF01535.20(PPR:PPR repeat); PF13812.6(PPR3:Pentatricopeptide repeat domain); PF17177.4(PPRlong:Pentacotripeptide-repeat region of PRORP)
VIT202s0025g01070					ENOG410ZCKV(S:Function unknown)	CBI34449.3(unnamed protein product, partial [Vitis vinifera])	None	PF06747.13(CHCH:CHCH domain); PF08991.10(MTCP1:Mature-T-Cell Proliferation I type)
VIT207s0005g02700	GO:0030322(biologicalprocess:stabilization of membrane potential); GO:0071805(biologicalprocess:potassium ion transmembrane transport); GO:0016021(cellularcomponent:integral component of membrane); GO:0005267(molecularfunction:potassium channel activity); GO:0009705(cellularcomponent:plant-type vacuole membrane); GO:0005509(molecularfunction:calcium ion binding); GO:0005887(cellularcomponent:inte…	K05389	KCNKF		COG1226(S:Function unknown)	XP002274039.1(PREDICTED: two-pore potassium channel 5 isoform X1 [Vitis vinifera])	sp|Q9S6Z8|KCO5ARATH(Two-pore potassium channel 5 OS=Arabidopsis thaliana OX=3702 GN=TPK5 PE=1 SV=1)	PF07885.16(Iontrans2:Ion channel); PF00520.31(Iontrans:Ion transport protein); PF13499.6(EF-hand7:EF-hand domain pair)
VIT207s0005g04130	GO:0003993(molecularfunction:acid phosphatase activity)				ENOG410Y9AU(S:Function unknown)	XP002273448.1(PREDICTED: acid phosphatase 1 [Vitis vinifera])	sp|P27061|PPA1SOLLC(Acid phosphatase 1 OS=Solanum lycopersicum OX=4081 GN=APS1 PE=2 SV=1)	PF03767.14(AcidphosphatB:HAD superfamily, subfamily IIIB (Acid phosphatase))
VIT213s0139g00290	GO:0003899(molecularfunction:DNA-directed RNA polymerase activity); GO:0005634(cellularcomponent:nucleus); GO:0006351(biologicalprocess:transcription, DNA-templated); GO:0043531(molecularfunction:ADP binding); GO:0003677(molecularfunction:DNA binding)				COG4886(S:Function unknown); ENOG4112359(S:Function unknown); COG2319(S:Function unknown)	RVW70282.1(putative disease resistance RPP13-like protein 1 [Vitis vinifera])	sp|Q9LRR4|R13L1ARATH(Putative disease resistance RPP13-like protein 1 OS=Arabidopsis thaliana OX=3702 GN=RPPL1 PE=3 SV=1)	PF00931.22(NB-ARC:NB-ARC domain); PF13855.6(LRR8:Leucine rich repeat); PF12799.7(LRR4:Leucine Rich repeats (2 copies)); PF13191.6(AAA16:AAA ATPase domain)
VIT216s0013g01600					ENOG410YHFG(S:Function unknown)	CBI38631.3(unnamed protein product, partial [Vitis vinifera])	sp|Q9SHE9|LBD4ARATH(LOB domain-containing protein 4 OS=Arabidopsis thaliana OX=3702 GN=LBD4 PE=1 SV=1)
VIT218s0122g00010	GO:0016021(cellularcomponent:integral component of membrane)	K13354	SLC25A17, PMP34	map04146(Peroxisome)	ENOG410ZNC0(S:Function unknown)	XP002278260.2(PREDICTED: peroxisomal nicotinamide adenine dinucleotide carrier isoform X1 [Vitis vinifera])	sp|O04200|PXNARATH(Peroxisomal nicotinamide adenine dinucleotide carrier OS=Arabidopsis thaliana OX=3702 GN=PXN PE=1 SV=1)	PF00153.27(Mitocarr:Mitochondrial carrier protein)
VIT205s0049g01990	GO:0016788(molecularfunction:hydrolase activity, acting on ester bonds)				ENOG41127GA(S:Function unknown)	XP002284922.1(PREDICTED: GDSL esterase/lipase At1g54790 [Vitis vinifera])	sp|Q3ECP6|GDL22ARATH(GDSL esterase/lipase At1g54790 OS=Arabidopsis thaliana OX=3702 GN=At1g54790 PE=2 SV=1)
VIT213s0064g00450	GO:0005829(cellularcomponent:cytosol); GO:0046872(molecularfunction:metal ion binding); GO:0020037(molecularfunction:heme binding); GO:0016491(molecularfunction:oxidoreductase activity)	K00326	E1.6.2.2	map00520(Amino sugar and nucleotide sugar metabolism)	COG5274(C:Energy production and conversion); COG5274(I:Lipid transport and metabolism)	XP010659437.1(PREDICTED: cytochrome b5 domain-containing protein RLF [Vitis vinifera])	sp|Q9LXD1|RLFARATH(Cytochrome b5 domain-containing protein RLF OS=Arabidopsis thaliana OX=3702 GN=RLF PE=2 SV=1)	PF00173.28(Cyt-b5:Cytochrome b5-like Heme/Steroid binding domain)
VIT200s2562g00010	GO:0004197(molecularfunction:cysteine-type endopeptidase activity); GO:0006511(biologicalprocess:ubiquitin-dependent protein catabolic process); GO:0016579(biologicalprocess:protein deubiquitination); GO:0036459(molecularfunction:thiol-dependent ubiquitinyl hydrolase activity); GO:0004843(molecularfunction:thiol-dependent ubiquitin-specific protease activity)	K11855	USP3642		ENOG410XQ92(O:Posttranslational modification, protein turnover, chaperones)	RVW31033.1(Ubiquitin carboxyl-terminal hydrolase 23 [Vitis vinifera])	None
VIT210s0003g01120						XP010655501.1(PREDICTED: uncharacterized protein LOC100241184 isoform X1 [Vitis vinifera])	None
VIT206s0004g03220	GO:0003746(molecularfunction:translation elongation factor activity); GO:0006414(biologicalprocess:translational elongation); GO:0003924(molecularfunction:GTPase activity); GO:0006412(biologicalprocess:translation); GO:0005525(molecularfunction:GTP binding)	K03231	EEF1A	map03013(RNA transport)	COG5256(J:Translation, ribosomal structure and biogenesis)	XP002284964.1(PREDICTED: elongation factor 1-alpha [Vitis vinifera])	sp|O49169|EF1AMANES(Elongation factor 1-alpha OS=Manihot esculenta OX=3983 GN=EF1 PE=3 SV=1)	PF00009.27(GTPEFTU:Elongation factor Tu GTP binding domain); PF03143.17(GTPEFTUD3:Elongation factor Tu C-terminal domain); PF03144.25(GTPEFTUD2:Elongation factor Tu domain 2); PF01926.23(MMRHSR1:50S ribosome-binding GTPase)
VIT207s0005g04670	GO:0000325(cellularcomponent:plant-type vacuole); GO:0008281(molecularfunction:sulfonylurea receptor activity); GO:0016021(cellularcomponent:integral component of membrane); GO:0016020(cellularcomponent:membrane); GO:0042626(molecularfunction:ATPase activity, coupled to transmembrane movement of substances); GO:0005774(cellularcomponent:vacuolar membrane); GO:0030007(biologicalprocess:cellular po…				COG1132(V:Defense mechanisms)	CBI37217.3(unnamed protein product, partial [Vitis vinifera])	sp|Q7GB25|AB5CARATH(ABC transporter C family member 5 OS=Arabidopsis thaliana OX=3702 GN=ABCC5 PE=2 SV=2)	PF00005.27(ABCtran:ABC transporter)
VIT218s0001g06700	GO:0016021(cellularcomponent:integral component of membrane); GO:0007165(biologicalprocess:signal transduction); GO:0043531(molecularfunction:ADP binding)				COG4886(S:Function unknown); ENOG4111U65(S:Function unknown)	XP010645921.1(PREDICTED: TMV resistance protein N-like isoform X1 [Vitis vinifera])	sp|O49471|RPP2DARATH(Probable disease resistance protein At4g19530 OS=Arabidopsis thaliana OX=3702 GN=At4g19530 PE=1 SV=2)
VIT209s0002g06020					ENOG4110UR5(S:Function unknown)	CBI36260.3(unnamed protein product, partial [Vitis vinifera])	sp|Q8L548|TCX3ARATH(Protein tesmin/TSO1-like CXC 3 OS=Arabidopsis thaliana OX=3702 GN=TCX3 PE=1 SV=1)	PF03638.15(TCR:Tesmin/TSO1-like CXC domain, cysteine-rich domain)
VIT213s0019g02150	GO:0048046(cellularcomponent:apoplast); GO:0052716(molecularfunction:hydroquinone:oxygen oxidoreductase activity); GO:0046274(biologicalprocess:lignin catabolic process); GO:0005507(molecularfunction:copper ion binding)	K05909	E1.10.3.2		COG2132(Q:Secondary metabolites biosynthesis, transport and catabolism)	XP002282823.1(PREDICTED: laccase-17 [Vitis vinifera])	sp|Q9FJD5|LAC17ARATH(Laccase-17 OS=Arabidopsis thaliana OX=3702 GN=LAC17 PE=2 SV=1)	PF07732.15(Cu-oxidase3:Multicopper oxidase); PF00394.22(Cu-oxidase:Multicopper oxidase); PF07731.14(Cu-oxidase2:Multicopper oxidase)
VIT219s0085g00140	GO:0003824(molecularfunction:catalytic activity); GO:0043531(molecularfunction:ADP binding); GO:0016787(molecularfunction:hydrolase activity)				COG0596(S:Function unknown)	CBI24198.3(unnamed protein product, partial [Vitis vinifera])	None
VIT207s0104g01050	GO:0005634(cellularcomponent:nucleus); GO:0005730(cellularcomponent:nucleolus); GO:0009908(biologicalprocess:flower development); GO:0003697(molecularfunction:single-stranded DNA binding); GO:0060195(biologicalprocess:negative regulation of antisense RNA transcription)				ENOG410XTJ0(S:Function unknown)	XP010652083.1(PREDICTED: nodulin homeobox [Vitis vinifera])	sp|F4JI44|NDXARATH(Nodulin homeobox OS=Arabidopsis thaliana OX=3702 GN=NDX PE=2 SV=1)
VIT213s0019g01321	GO:0016021(cellularcomponent:integral component of membrane)				ENOG4111CT2(S:Function unknown); ENOG41106T3(S:Function unknown)	RVX13760.1(hypothetical protein CK203010217 [Vitis vinifera])	None	PF03107.16(C12:C1 domain)
VIT200s0253g00100	GO:0080032(molecularfunction:methyl jasmonate esterase activity); GO:0080031(molecularfunction:methyl salicylate esterase activity); GO:0080030(molecularfunction:methyl indole-3-acetate esterase activity); GO:0016021(cellularcomponent:integral component of membrane); GO:0009694(biologicalprocess:jasmonic acid metabolic process); GO:0009696(biologicalprocess:salicylic acid metabolic process)	K08233	PNAE	map00901(Indole alkaloid biosynthesis)	ENOG4111IVV(S:Function unknown)	XP010646595.1(PREDICTED: methylesterase 10 [Vitis vinifera])	sp|Q8S9K8|MES10ARATH(Methylesterase 10 OS=Arabidopsis thaliana OX=3702 GN=MES10 PE=2 SV=1)	PF00561.20(Abhydrolase1:alpha/beta hydrolase fold); PF12697.7(Abhydrolase6:Alpha/beta hydrolase family)
VIT200s1864g00010					ENOG410Z7Z7(S:Function unknown)	XP019074282.1(PREDICTED: pentatricopeptide repeat-containing protein At4g16835, mitochondrial-like isoform X1 [Vitis vinifera])	sp|Q9SVP7|PP307ARATH(Pentatricopeptide repeat-containing protein At4g13650 OS=Arabidopsis thaliana OX=3702 GN=PCMP-H42 PE=2 SV=2)	PF01535.20(PPR:PPR repeat); PF13041.6(PPR2:PPR repeat family); PF12854.7(PPR1:PPR repeat); PF13812.6(PPR3:Pentatricopeptide repeat domain)
VIT218s0001g06830	GO:0008168(molecularfunction:methyltransferase activity)	K18162	NDUFAF5		COG0500(Q:Secondary metabolites biosynthesis, transport and catabolism)	XP002279511.1(PREDICTED: putative methyltransferase At1g22800 [Vitis vinifera])	sp|O80543|Y1280ARATH(Putative methyltransferase At1g22800, mitochondrial OS=Arabidopsis thaliana OX=3702 GN=At1g22800 PE=1 SV=2)	PF08241.12(Methyltransf11:Methyltransferase domain); PF13649.6(Methyltransf25:Methyltransferase domain)
VIT212s0059g00400	GO:0005509(molecularfunction:calcium ion binding)				ENOG410YPWD(S:Function unknown)	CAN69749.1(hypothetical protein VITISV027019 [Vitis vinifera])	None	PF13499.6(EF-hand7:EF-hand domain pair); PF00036.32(EF-hand1:EF hand); PF13202.6(EF-hand5:EF hand); PF13405.6(EF-hand6:EF-hand domain); PF13833.6(EF-hand8:EF-hand domain pair)
VIT210s0003g01640	GO:0009570(cellularcomponent:chloroplast stroma); GO:0051082(molecularfunction:unfolded protein binding); GO:0032981(biologicalprocess:mitochondrial respiratory chain complex I assembly)				COG0702(S:Function unknown)	XP002265546.1(PREDICTED: uncharacterized protein LOC100241189 [Vitis vinifera])	sp|Q9LQI7|CIA30ARATH(Probable complex I intermediate-associated protein 30 OS=Arabidopsis thaliana OX=3702 GN=At1g17350 PE=1 SV=2)	PF08547.12(CIA30:Complex I intermediate-associated protein 30 (CIA30)); PF13460.6(NADbinding10:NAD(P)H-binding); PF05368.13(NmrA:NmrA-like family); PF01370.21(Epimerase:NAD dependent epimerase/dehydratase family); PF00106.25(adhshort:short chain dehydrogenase)
VIT205s0029g00020	GO:0015934(cellularcomponent:large ribosomal subunit); GO:0005840(cellularcomponent:ribosome); GO:0022625(cellularcomponent:cytosolic large ribosomal subunit); GO:0003735(molecularfunction:structural constituent of ribosome); GO:0017148(biologicalprocess:negative regulation of translation); GO:0006412(biologicalprocess:translation); GO:0003729(molecularfunction:mRNA binding)	K02872	RP-L13Ae, RPL13A	map03010(Ribosome)	COG0102(J:Translation, ribosomal structure and biogenesis)	XP002268901.1(PREDICTED: 60S ribosomal protein L13a-4 [Vitis vinifera])	sp|Q9FKC0|R13A4ARATH(60S ribosomal protein L13a-4 OS=Arabidopsis thaliana OX=3702 GN=RPL13AD PE=2 SV=1)	PF00572.18(RibosomalL13:Ribosomal protein L13)
VIT208s0007g02640	GO:0016491(molecularfunction:oxidoreductase activity)				COG1028(S:Function unknown)	RVX05991.1(Secoisolariciresinol dehydrogenase [Vitis vinifera])	sp|Q94KL8|SILDPODPE(Secoisolariciresinol dehydrogenase (Fragment) OS=Podophyllum peltatum OX=35933 PE=1 SV=1)	PF13561.6(adhshortC2:Enoyl-(Acyl carrier protein) reductase); PF00106.25(adhshort:short chain dehydrogenase); PF08659.10(KR:KR domain)
VIT216s0098g00260						CBI23147.3(unnamed protein product, partial [Vitis vinifera])	None
VIT219s0177g00366	GO:0016021(cellularcomponent:integral component of membrane)				ENOG4111H32(S:Function unknown); ENOG4111AFQ(S:Function unknown)	RVW89543.1(hypothetical protein CK203043642 [Vitis vinifera])	None
VIT217s0000g07070	GO:0080043(molecularfunction:quercetin 3-O-glucosyltransferase activity); GO:0008194(molecularfunction:UDP-glycosyltransferase activity); GO:0043231(cellularcomponent:intracellular membrane-bounded organelle); GO:0080044(molecularfunction:quercetin 7-O-glucosyltransferase activity); GO:0016758(molecularfunction:transferase activity, transferring hexosyl groups)				COG1819(S:Function unknown)	CBI15142.3(unnamed protein product, partial [Vitis vinifera])	sp|Q9SGA8|U83A1ARATH(UDP-glycosyltransferase 83A1 OS=Arabidopsis thaliana OX=3702 GN=UGT83A1 PE=2 SV=1)	PF00201.18(UDPGT:UDP-glucoronosyl and UDP-glucosyl transferase)
VIT206s0009g01200	GO:0031047(biologicalprocess:gene silencing by RNA); GO:0003676(molecularfunction:nucleic acid binding)	K11593	ELF2C, AGO		ENOG410XP07(J:Translation, ribosomal structure and biogenesis)	XP002275928.1(PREDICTED: protein argonaute 4 [Vitis vinifera])	sp|Q9ZVD5|AGO4ARATH(Protein argonaute 4 OS=Arabidopsis thaliana OX=3702 GN=AGO4 PE=1 SV=2)	PF02171.17(Piwi:Piwi domain); PF16486.5(ArgoN:N-terminal domain of argonaute); PF02170.22(PAZ:PAZ domain); PF08699.10(ArgoL1:Argonaute linker 1 domain); PF16488.5(ArgoL2:Argonaute linker 2 domain); PF16487.5(ArgoMid:Mid domain of argonaute)
VIT213s0106g00160	GO:0005737(cellularcomponent:cytoplasm); GO:0016787(molecularfunction:hydrolase activity); GO:0032527(biologicalprocess:protein exit from endoplasmic reticulum); GO:0006888(biologicalprocess:ER to Golgi vesicle-mediated transport); GO:0040008(biologicalprocess:regulation of growth); GO:0005856(cellularcomponent:cytoskeleton); GO:0004523(molecularfunction:RNA-DNA hybrid ribonuclease activity); GO:…				ENOG410XRTN(S:Function unknown)	CAN64926.1(hypothetical protein VITISV025807 [Vitis vinifera])	sp|Q9C6Y4|CSI2ARATH(Protein CELLULOSE SYNTHASE INTERACTIVE 2 OS=Arabidopsis thaliana OX=3702 GN=CSI2 PE=3 SV=1)
VIT207s0031g02120					ENOG410YYEX(S:Function unknown)	XP002277336.1(PREDICTED: uncharacterized protein LOC100242269 [Vitis vinifera])	None
VIT218s0001g14990	GO:0005524(molecularfunction:ATP binding); GO:0004672(molecularfunction:protein kinase activity)	K04730	IRAK1		COG0515(S:Function unknown)	XP010664859.1(PREDICTED: inactive protein kinase SELMODRAFT444075 [Vitis vinifera])	sp|Q9ZUE0|PEK12ARATH(Proline-rich receptor-like protein kinase PERK12 OS=Arabidopsis thaliana OX=3702 GN=PERK12 PE=2 SV=2)	PF00069.25(Pkinase:Protein kinase domain); PF07714.17(PkinaseTyr:Protein tyrosine kinase); PF07727.14(RVT2:Reverse transcriptase (RNA-dependent DNA polymerase))
VIT210s0350g00005					ENOG41118J1(S:Function unknown)	OAY24759.1(hypothetical protein MANES17G041400 [Manihot esculenta])	None
VIT212s0121g00280	GO:0004150(molecularfunction:dihydroneopterin aldolase activity); GO:0006760(biologicalprocess:folic acid-containing compound metabolic process)				ENOG4111XA4(S:Function unknown)	XP010657541.1(PREDICTED: uncharacterized protein LOC104880945 [Vitis vinifera])	None
VIT207s0031g01260						CBI21477.3(unnamed protein product, partial [Vitis vinifera])	None
VIT207s0129g00670	GO:0003676(molecularfunction:nucleic acid binding)				ENOG410Z1Q8(S:Function unknown); ENOG410YNPP(S:Function unknown)	CAN77233.1(hypothetical protein VITISV001090 [Vitis vinifera])	sp|Q39266|ZFP7ARATH(Zinc finger protein 7 OS=Arabidopsis thaliana OX=3702 GN=ZFP7 PE=1 SV=1)
VIT206s0009g01960	GO:0016758(molecularfunction:transferase activity, transferring hexosyl groups)				COG1819(S:Function unknown)	XP019075992.1(PREDICTED: anthocyanidin 3-O-glucosyltransferase 7 [Vitis vinifera])	sp|P51094|UFOGVITVI(Anthocyanidin 3-O-glucosyltransferase 2 OS=Vitis vinifera OX=29760 GN=UFGT PE=1 SV=2)	PF00201.18(UDPGT:UDP-glucoronosyl and UDP-glucosyl transferase)
VIT200s1052g00020	GO:0016021(cellularcomponent:integral component of membrane)					CBI23540.3(unnamed protein product, partial [Vitis vinifera])	None
VIT203s0063g00630	GO:0005634(cellularcomponent:nucleus); GO:0004523(molecularfunction:RNA-DNA hybrid ribonuclease activity); GO:0003677(molecularfunction:DNA binding)				ENOG410YD7W(S:Function unknown)	CBI32429.3(unnamed protein product, partial [Vitis vinifera])	sp|Q0JP99|Y1341ORYSJ(B3 domain-containing protein Os01g0234100 OS=Oryza sativa subsp. japonica OX=39947 GN=Os01g0234100 PE=2 SV=1)	PF02362.21(B3:B3 DNA binding domain); PF05266.14(DUF724:Protein of unknown function (DUF724))
VIT200s0914g00010					COG5210(S:Function unknown)	XP010647411.1(PREDICTED: TBC1 domain family member 16 isoform X1 [Vitis vinifera])	sp|Q9UUH7|GYP7SCHPO(GTPase-activating protein gyp7 OS=Schizosaccharomyces pombe (strain 972 / ATCC 24843) OX=284812 GN=gyp7 PE=3 SV=1)
VIT214s0081g00180						CBI35198.3(unnamed protein product, partial [Vitis vinifera])	None
VIT217s0000g06490	GO:0004674(molecularfunction:protein serine/threonine kinase activity); GO:0005524(molecularfunction:ATP binding)	K13413	MKK45	map04016(MAPK signaling pathway - plant); map04626(Plant-pathogen interaction); map04075(Plant hormone signal transduction)	ENOG410XQ5A(T:Signal transduction mechanisms)	CBI15197.3(unnamed protein product, partial [Vitis vinifera])	sp|Q8RXG3|M2K5ARATH(Mitogen-activated protein kinase kinase 5 OS=Arabidopsis thaliana OX=3702 GN=MKK5 PE=1 SV=2)
VIT200s0347g00050	GO:0016021(cellularcomponent:integral component of membrane); GO:0030246(molecularfunction:carbohydrate binding); GO:0004674(molecularfunction:protein serine/threonine kinase activity); GO:0004672(molecularfunction:protein kinase activity); GO:0005524(molecularfunction:ATP binding); GO:0048544(biologicalprocess:recognition of pollen)	K04733	IRAK4		COG0515(T:Signal transduction mechanisms); ENOG4110XTI(T:Signal transduction mechanisms)	RVW13830.1(G-type lectin S-receptor-like serine/threonine-protein kinase [Vitis vinifera])	sp|Q9SXB4|Y1130ARATH(G-type lectin S-receptor-like serine/threonine-protein kinase At1g11300 OS=Arabidopsis thaliana OX=3702 GN=At1g11300 PE=2 SV=1)
VIT200s1306g00020	None	None	None	None	None	None	None	None
VIT213s0019g04040	GO:0051603(biologicalprocess:proteolysis involved in cellular protein catabolic process); GO:0016021(cellularcomponent:integral component of membrane); GO:0004185(molecularfunction:serine-type carboxypeptidase activity)	K16297	SCPL-II		COG2939(E:Amino acid transport and metabolism)	CBI31484.3(unnamed protein product, partial [Vitis vinifera])	sp|Q8S8K6|SCP28ARATH(Serine carboxypeptidase-like 28 OS=Arabidopsis thaliana OX=3702 GN=SCPL28 PE=2 SV=2)	PF00450.22(PeptidaseS10:Serine carboxypeptidase)
VIT206s0061g00030					ENOG410YG16(S:Function unknown)	XP002274822.2(PREDICTED: uncharacterized protein LOC100253300 [Vitis vinifera])	None
VIT215s0048g01300	GO:0045489(biologicalprocess:pectin biosynthetic process); GO:0047262(molecularfunction:polygalacturonate 4-alpha-galacturonosyltransferase activity); GO:0016021(cellularcomponent:integral component of membrane); GO:0071555(biologicalprocess:cell wall organization); GO:0000139(cellularcomponent:Golgi membrane)	K13648	GAUT	map00520(Amino sugar and nucleotide sugar metabolism)	ENOG4111FC1(M:Cell wall/membrane/envelope biogenesis)	XP010661600.1(PREDICTED: polygalacturonate 4-alpha-galacturonosyltransferase [Vitis vinifera])	sp|Q9LE59|GAUT1ARATH(Polygalacturonate 4-alpha-galacturonosyltransferase OS=Arabidopsis thaliana OX=3702 GN=GAUT1 PE=1 SV=1)	PF01501.20(Glycotransf8:Glycosyl transferase family 8); PF18404.1(Glycotransf24:Glucosyltransferase 24)
VIT204s0008g05770	GO:0004674(molecularfunction:protein serine/threonine kinase activity); GO:0007165(biologicalprocess:signal transduction); GO:0005524(molecularfunction:ATP binding)	K07198	PRKAA, AMPK		COG0515(K:Transcription)	XP002285264.1(PREDICTED: CBL-interacting serine/threonine-protein kinase 25 [Vitis vinifera])	sp|Q8W1D5|CIPKPARATH(CBL-interacting serine/threonine-protein kinase 25 OS=Arabidopsis thaliana OX=3702 GN=CIPK25 PE=2 SV=1)	PF00069.25(Pkinase:Protein kinase domain); PF07714.17(PkinaseTyr:Protein tyrosine kinase); PF03822.14(NAF:NAF domain); PF14531.6(Kinase-like:Kinase-like); PF06293.14(Kdo:Lipopolysaccharide kinase (Kdo/WaaP) family)
VIT212s0059g00990	GO:0005794(cellularcomponent:Golgi apparatus); GO:0009833(biologicalprocess:plant-type primary cell wall biogenesis); GO:0016021(cellularcomponent:integral component of membrane); GO:0005802(cellularcomponent:trans-Golgi network); GO:0030244(biologicalprocess:cellulose biosynthetic process); GO:0071555(biologicalprocess:cell wall organization); GO:0016760(molecularfunction:cellulose synthase (UDP…				COG1215(M:Cell wall/membrane/envelope biogenesis)	XP010657215.1(PREDICTED: cellulose synthase-like protein H1 [Vitis vinifera])	sp|Q339N5|CSLH1ORYSJ(Cellulose synthase-like protein H1 OS=Oryza sativa subsp. japonica OX=39947 GN=CSLH1 PE=2 SV=2)	PF03552.14(Cellulosesynt:Cellulose synthase)
VIT200s0472g00020	GO:0004674(molecularfunction:protein serine/threonine kinase activity); GO:0016021(cellularcomponent:integral component of membrane); GO:0016301(molecularfunction:kinase activity); GO:0005524(molecularfunction:ATP binding); GO:0004672(molecularfunction:protein kinase activity)				ENOG410YBN4(T:Signal transduction mechanisms); COG0515(T:Signal transduction mechanisms)	RVX23726.1(LRR receptor kinase SERK2 [Vitis vinifera])	sp|Q6K4T4|SERK4ORYSJ(LRR receptor kinase SERK2 OS=Oryza sativa subsp. japonica OX=39947 GN=SERK4 PE=3 SV=1)
VIT200s0407g00060	GO:0016021(cellularcomponent:integral component of membrane); GO:0051377(molecularfunction:mannose-ethanolamine phosphotransferase activity); GO:0006506(biologicalprocess:GPI anchor biosynthetic process)	K05310	PIGG, GPI7	map00563(Glycosylphosphatidylinositol (GPI)-anchor biosynthesis)	COG1524(S:Function unknown)	RVX23810.1(GPI ethanolamine phosphate transferase 2 [Vitis vinifera])	None
VIT217s0000g02990	GO:0015297(molecularfunction:antiporter activity); GO:0016021(cellularcomponent:integral component of membrane); GO:0006855(biologicalprocess:drug transmembrane transport); GO:0042910(molecularfunction:xenobiotic transporter activity)	K03327	TC.MATE, SLC47A, norM, mdtK, dinF		COG0534(V:Defense mechanisms)	CBI15520.3(unnamed protein product, partial [Vitis vinifera])	sp|Q9FHB6|DTX16ARATH(Protein DETOXIFICATION 16 OS=Arabidopsis thaliana OX=3702 GN=DTX16 PE=2 SV=1)	PF01554.18(MatE:MatE)
VIT205s0020g00200					ENOG4111H9K(S:Function unknown)	XP010649636.1(PREDICTED: uncharacterized protein LOC100853716 isoform X5 [Vitis vinifera])	None
VIT212s0035g01110	GO:0016021(cellularcomponent:integral component of membrane); GO:0005634(cellularcomponent:nucleus); GO:0003723(molecularfunction:RNA binding)	K14945	QKI		ENOG410YV1K(A:RNA processing and modification); COG5176(A:RNA processing and modification)	XP010657966.1(PREDICTED: uncharacterized protein LOC100242042 [Vitis vinifera])	None
VIT215s0048g00290	None	None	None	None	None	None	None	None
VIT211s0016g04320	GO:0016787(molecularfunction:hydrolase activity); GO:0044715(molecularfunction:8-oxo-dGDP phosphatase activity)				COG0494(L:Replication, recombination and repair)	XP002281437.1(PREDICTED: nudix hydrolase 20, chloroplastic isoform X2 [Vitis vinifera])	sp|Q8VXZ0|NUD20ARATH(Nudix hydrolase 20, chloroplastic OS=Arabidopsis thaliana OX=3702 GN=NUDT20 PE=2 SV=1)	PF15916.5(DUF4743:Domain of unknown function (DUF4743)); PF00293.28(NUDIX:NUDIX domain)
VIT207s0005g02985	GO:0003676(molecularfunction:nucleic acid binding)				ENOG410Z06A(S:Function unknown)	XP003632388.1(PREDICTED: transcriptional regulator SUPERMAN [Vitis vinifera])	sp|Q9LHS9|RBEARATH(Probable transcriptional regulator RABBIT EARS OS=Arabidopsis thaliana OX=3702 GN=RBE PE=2 SV=2)	PF13912.6(zf-C2H26:C2H2-type zinc finger)
VIT206s0080g01000	GO:0016491(molecularfunction:oxidoreductase activity)				COG1028(S:Function unknown)	CBI28275.3(unnamed protein product, partial [Vitis vinifera])	sp|Q94KL7|SILDFORIN(Secoisolariciresinol dehydrogenase (Fragment) OS=Forsythia intermedia OX=55183 PE=1 SV=1)	PF13561.6(adhshortC2:Enoyl-(Acyl carrier protein) reductase); PF00106.25(adhshort:short chain dehydrogenase); PF08659.10(KR:KR domain); PF01370.21(Epimerase:NAD dependent epimerase/dehydratase family)
VIT219s0085g01040	GO:0020037(molecularfunction:heme binding); GO:0009505(cellularcomponent:plant-type cell wall); GO:0005576(cellularcomponent:extracellular region); GO:0042744(biologicalprocess:hydrogen peroxide catabolic process); GO:0046872(molecularfunction:metal ion binding); GO:0006979(biologicalprocess:response to oxidative stress); GO:0009506(cellularcomponent:plasmodesma); GO:0004601(molecularfunction:per…	K00430	E1.11.1.7	map00940(Phenylpropanoid biosynthesis)	ENOG410YG59(S:Function unknown)	XP002265667.1(PREDICTED: peroxidase 7 [Vitis vinifera])	sp|Q9SY33|PER7ARATH(Peroxidase 7 OS=Arabidopsis thaliana OX=3702 GN=PER7 PE=2 SV=1)	PF00141.23(peroxidase:Peroxidase)
VIT206s0080g01010	None	None	None	None	None	None	None	None
VIT208s0007g08040						CBI29884.3(unnamed protein product, partial [Vitis vinifera])	None
VIT209s0002g06202	GO:0043531(molecularfunction:ADP binding)	K13459;K20599	RPS2;SUMM2	map04016(MAPK signaling pathway - plant); map04626(Plant-pathogen interaction)	COG4886(S:Function unknown)	XP003632805.1(PREDICTED: probable disease resistance protein At1g12280 [Vitis vinifera])	sp|O64973|RPS5ARATH(Disease resistance protein RPS5 OS=Arabidopsis thaliana OX=3702 GN=RPS5 PE=1 SV=2)	PF00931.22(NB-ARC:NB-ARC domain); PF13855.6(LRR8:Leucine rich repeat); PF12799.7(LRR4:Leucine Rich repeats (2 copies)); PF14580.6(LRR9:Leucine-rich repeat); PF05729.12(NACHT:NACHT domain)
VIT202s0025g03490	GO:0009941(cellularcomponent:chloroplast envelope); GO:0000095(molecularfunction:S-adenosyl-L-methionine transmembrane transporter activity); GO:0016021(cellularcomponent:integral component of membrane); GO:0007018(biologicalprocess:microtubule-based movement); GO:0005743(cellularcomponent:mitochondrial inner membrane); GO:0003777(molecularfunction:microtubule motor activity); GO:0008017(molecula…				ENOG4110BII(S:Function unknown)	RVX09229.1(Mitochondrial aspartate-glutamate transporter AGC1 [Vitis vinifera])	sp|Q55DY8|MFRNDICDI(Mitoferrin OS=Dictyostelium discoideum OX=44689 GN=mcfF PE=3 SV=1)	PF00153.27(Mitocarr:Mitochondrial carrier protein)
VIT212s0028g01600	GO:0004176(molecularfunction:ATP-dependent peptidase activity); GO:0010205(biologicalprocess:photoinhibition); GO:0010206(biologicalprocess:photosystem II repair); GO:0004222(molecularfunction:metalloendopeptidase activity); GO:0009941(cellularcomponent:chloroplast envelope); GO:0010304(biologicalprocess:PSII associated light-harvesting complex II catabolic process); GO:0016021(cellularcomponent:…	K03798	ftsH, hflB		COG0465(O:Posttranslational modification, protein turnover, chaperones)	XP002282107.1(PREDICTED: ATP-dependent zinc metalloprotease FTSH 2, chloroplastic [Vitis vinifera])	sp|O80860|FTSH2ARATH(ATP-dependent zinc metalloprotease FTSH 2, chloroplastic OS=Arabidopsis thaliana OX=3702 GN=FTSH2 PE=1 SV=1)	PF01434.18(PeptidaseM41:Peptidase family M41); PF00004.29(AAA:ATPase family associated with various cellular activities (AAA)); PF17862.1(AAAlid3:AAA+ lid domain); PF06068.13(TIP49:TIP49 P-loop domain); PF07728.14(AAA5:AAA domain (dynein-related subfamily)); PF06480.15(FtsHext:FtsH Extracellular); PF05496.12(RuvBN:Holliday junction DNA helicase RuvB P-loop domain); PF13191.6(AAA16:AAA ATPase doma…
VIT210s0116g00100	GO:0006468(biologicalprocess:protein phosphorylation); GO:0016021(cellularcomponent:integral component of membrane); GO:0005886(cellularcomponent:plasma membrane); GO:0004675(molecularfunction:transmembrane receptor protein serine/threonine kinase activity); GO:0004672(molecularfunction:protein kinase activity); GO:0005524(molecularfunction:ATP binding)				COG0515(T:Signal transduction mechanisms)	XP002267170.2(PREDICTED: protein STRUBBELIG-RECEPTOR FAMILY 8 [Vitis vinifera])	sp|Q6R2J8|SRF8ARATH(Protein STRUBBELIG-RECEPTOR FAMILY 8 OS=Arabidopsis thaliana OX=3702 GN=SRF8 PE=1 SV=1)	PF07714.17(PkinaseTyr:Protein tyrosine kinase); PF00069.25(Pkinase:Protein kinase domain); PF13855.6(LRR8:Leucine rich repeat); PF12799.7(LRR4:Leucine Rich repeats (2 copies)); PF08263.12(LRRNT2:Leucine rich repeat N-terminal domain)
VIT212s0059g02530	GO:0005794(cellularcomponent:Golgi apparatus); GO:0016021(cellularcomponent:integral component of membrane); GO:0005524(molecularfunction:ATP binding); GO:0004672(molecularfunction:protein kinase activity)				ENOG410YRJG(S:Function unknown)	XP010657328.1(PREDICTED: uncharacterized protein LOC100241450 [Vitis vinifera])	None	PF04646.12(DUF604:Protein of unknown function, DUF604); PF02434.16(Fringe:Fringe-like)
VIT212s0134g00290	GO:0006468(biologicalprocess:protein phosphorylation); GO:0016021(cellularcomponent:integral component of membrane); GO:0004672(molecularfunction:protein kinase activity); GO:0030247(molecularfunction:polysaccharide binding); GO:0004674(molecularfunction:protein serine/threonine kinase activity); GO:0005886(cellularcomponent:plasma membrane); GO:0005524(molecularfunction:ATP binding); GO:0048544(…				COG0515(T:Signal transduction mechanisms)	CBI17986.3(unnamed protein product, partial [Vitis vinifera])	sp|Q9ZR08|Y4230ARATH(G-type lectin S-receptor-like serine/threonine-protein kinase At4g03230 OS=Arabidopsis thaliana OX=3702 GN=At4g03230 PE=3 SV=3)	PF07714.17(PkinaseTyr:Protein tyrosine kinase); PF00069.25(Pkinase:Protein kinase domain); PF11883.8(DUF3403:Domain of unknown function (DUF3403))
VIT213s0156g00180	GO:0005759(cellularcomponent:mitochondrial matrix); GO:0006101(biologicalprocess:citrate metabolic process); GO:0006099(biologicalprocess:tricarboxylic acid cycle); GO:0004108(molecularfunction:citrate (Si)-synthase activity); GO:0005975(biologicalprocess:carbohydrate metabolic process)	K01647	CS, gltA	map00630(Glyoxylate and dicarboxylate metabolism); map00020(Citrate cycle (TCA cycle))	COG0372(H:Coenzyme transport and metabolism)	XP002271451.1(PREDICTED: citrate synthase, mitochondrial [Vitis vinifera])	sp|O80433|CISYDAUCA(Citrate synthase, mitochondrial OS=Daucus carota OX=4039 GN=CS PE=2 SV=1)	PF00285.21(Citratesynt:Citrate synthase, C-terminal domain)
VIT212s0028g02780	GO:0008757(molecularfunction:S-adenosylmethionine-dependent methyltransferase activity); GO:0046983(molecularfunction:protein dimerization activity); GO:0008171(molecularfunction:O-methyltransferase activity); GO:0005829(cellularcomponent:cytosol); GO:0019438(biologicalprocess:aromatic compound biosynthetic process)	K16040	ROMT	map00945(Stilbenoid, diarylheptanoid and gingerol biosynthesis)	ENOG410XS7T(S:Function unknown)	XP002274019.2(PREDICTED: trans-resveratrol di-O-methyltransferase [Vitis vinifera])	sp|B6VJS4|ROMTVITVI(Trans-resveratrol di-O-methyltransferase OS=Vitis vinifera OX=29760 GN=ROMT PE=1 SV=2)	PF00891.18(Methyltransf2:O-methyltransferase domain)
VIT204s0023g01210	GO:0016740(molecularfunction:transferase activity); GO:0004311(molecularfunction:farnesyltranstransferase activity); GO:0008299(biologicalprocess:isoprenoid biosynthetic process); GO:0032440(molecularfunction:2-alkenal reductase [NAD(P)] activity)	K13789	GGPS	map00900(Terpenoid backbone biosynthesis)	COG0142(K:Transcription)	XP002273789.1(PREDICTED: geranylgeranyl pyrophosphate synthase, chloroplastic [Vitis vinifera])	sp|Q94ID7|GGPPSHEVBR(Geranylgeranyl pyrophosphate synthase, chloroplastic OS=Hevea brasiliensis OX=3981 GN=GGPS PE=1 SV=1)	PF00348.17(polyprenylsynt:Polyprenyl synthetase)
VIT200s0918g00015					ENOG411164Q(S:Function unknown)	XP002267850.2(PREDICTED: uncharacterized protein LOC100265135 [Vitis vinifera])	None	PF03087.14(DUF241:Arabidopsis protein of unknown function)
VIT218s0001g14450	GO:0009535(cellularcomponent:chloroplast thylakoid membrane); GO:0048046(cellularcomponent:apoplast); GO:0009735(biologicalprocess:response to cytokinin); GO:0009817(biologicalprocess:defense response to fungus, incompatible interaction); GO:0004324(molecularfunction:ferredoxin-NADP+ reductase activity); GO:0008266(molecularfunction:poly(U) RNA binding); GO:0042742(biologicalprocess:defense respo…	K02641	petH	map00195(Photosynthesis)	COG0369(O:Posttranslational modification, protein turnover, chaperones)	XP002274366.2(PREDICTED: ferredoxin--NADP reductase, leaf-type isozyme, chloroplastic [Vitis vinifera])	sp|O04977|FENR1TOBAC(Ferredoxin--NADP reductase, leaf-type isozyme, chloroplastic OS=Nicotiana tabacum OX=4097 GN=PETH PE=2 SV=1)	PF00175.21(NADbinding1:Oxidoreductase NAD-binding domain); PF00970.24(FADbinding6:Oxidoreductase FAD-binding domain)
VIT211s0065g00710	GO:0005634(cellularcomponent:nucleus); GO:0006397(biologicalprocess:mRNA processing)	K14408	CSTF3, RNA14	map03015(mRNA surveillance pathway)	COG5107(A:RNA processing and modification)	XP010656716.1(PREDICTED: cleavage stimulation factor subunit 77 isoform X2 [Vitis vinifera])	sp|Q8GUP1|CTF77ARATH(Cleavage stimulation factor subunit 77 OS=Arabidopsis thaliana OX=3702 GN=CSTF77 PE=1 SV=1)	PF05843.14(Suf:Suppressor of forked protein (Suf)); PF13428.6(TPR14:Tetratricopeptide repeat); PF14559.6(TPR19:Tetratricopeptide repeat); PF13432.6(TPR16:Tetratricopeptide repeat)
VIT211s0052g01680	GO:0009535(cellularcomponent:chloroplast thylakoid membrane); GO:0016682(molecularfunction:oxidoreductase activity, acting on diphenols and related substances as donors, oxygen as acceptor); GO:0016168(molecularfunction:chlorophyll binding); GO:0009523(cellularcomponent:photosystem II); GO:0016021(cellularcomponent:integral component of membrane); GO:0018298(biologicalprocess:protein-chromophore …	K02703	psbA	map00195(Photosynthesis)	ENOG410XPX5(C:Energy production and conversion)	AAM34438.1(photosystem II protein D1, partial (chloroplast) [Olea europaea])	sp|Q7YJY8|PSBACALFG(Photosystem II protein D1 OS=Calycanthus floridus var. glaucus OX=212734 GN=psbA PE=3 SV=1)	PF00124.19(PhotoRC:Photosynthetic reaction centre protein)
VIT214s0066g02280					ENOG410YR9W(S:Function unknown)	CBI35010.3(unnamed protein product, partial [Vitis vinifera])	None	PF12718.7(Tropomyosin1:Tropomyosin like)
VIT213s0019g03490	GO:0002181(biologicalprocess:cytoplasmic translation); GO:0005829(cellularcomponent:cytosol); GO:0046872(molecularfunction:metal ion binding); GO:0016021(cellularcomponent:integral component of membrane)				COG5252(S:Function unknown)	XP002275989.2(PREDICTED: zinc finger CCCH domain-containing protein 11 [Vitis vinifera])	sp|Q0JHZ2|C3H11ORYSJ(Zinc finger CCCH domain-containing protein 11 OS=Oryza sativa subsp. japonica OX=39947 GN=Os01g0834700 PE=2 SV=2)	PF16543.5(DFRPC:DRG Family Regulatory Proteins, Tma46); PF18044.1(zf-CCCH4:CCCH-type zinc finger)
VIT213s0067g00930	GO:0016021(cellularcomponent:integral component of membrane); GO:0005524(molecularfunction:ATP binding); GO:0004672(molecularfunction:protein kinase activity)				COG0515(T:Signal transduction mechanisms)	XP002272022.2(PREDICTED: putative serine/threonine-protein kinase-like protein CCR3 [Vitis vinifera])	sp|Q9LY50|ACCR3ARATH(Putative serine/threonine-protein kinase-like protein CCR3 OS=Arabidopsis thaliana OX=3702 GN=CCR3 PE=2 SV=1)	PF00069.25(Pkinase:Protein kinase domain); PF07714.17(PkinaseTyr:Protein tyrosine kinase); PF13540.6(RCC12:Regulator of chromosome condensation (RCC1) repeat); PF03109.16(ABC1:ABC1 family)
VIT201s0011g05210	GO:0009570(cellularcomponent:chloroplast stroma); GO:0016868(molecularfunction:intramolecular transferase activity, phosphotransferases); GO:0005975(biologicalprocess:carbohydrate metabolic process); GO:0004615(molecularfunction:phosphomannomutase activity); GO:0009507(cellularcomponent:chloroplast)				COG1109(G:Carbohydrate transport and metabolism)	XP002280911.1(PREDICTED: uncharacterized protein LOC100243950 [Vitis vinifera])	sp|Q88BD4|ALGCPSESM(Phosphomannomutase/phosphoglucomutase OS=Pseudomonas syringae pv. tomato (strain ATCC BAA-871 / DC3000) OX=223283 GN=algC PE=3 SV=1)	PF02878.16(PGMPMMI:Phosphoglucomutase/phosphomannomutase, alpha/beta/alpha domain I); PF02879.16(PGMPMMII:Phosphoglucomutase/phosphomannomutase, alpha/beta/alpha domain II); PF02880.16(PGMPMMIII:Phosphoglucomutase/phosphomannomutase, alpha/beta/alpha domain III)
VIT203s0038g00800	GO:0008106(molecularfunction:alcohol dehydrogenase (NADP+) activity); GO:0005829(cellularcomponent:cytosol); GO:0016491(molecularfunction:oxidoreductase activity); GO:0004032(molecularfunction:alditol:NADP+ 1-oxidoreductase activity)	K00011	AKR1B	map00561(Glycerolipid metabolism); map00040(Pentose and glucuronate interconversions); map00051(Fructose and mannose metabolism); map00052(Galactose metabolism); map00790(Folate biosynthesis)	COG0656(S:Function unknown)	XP010647574.1(PREDICTED: NADP-dependent D-sorbitol-6-phosphate dehydrogenase isoform X1 [Vitis vinifera])	sp|P28475|S6PDMALDO(NADP-dependent D-sorbitol-6-phosphate dehydrogenase OS=Malus domestica OX=3750 GN=S6PDH PE=2 SV=1)	PF00248.21(Aldoketred:Aldo/keto reductase family)
VIT201s0010g00150						CBI27379.3(unnamed protein product, partial [Vitis vinifera])	None
VIT210s0003g00350	GO:0005634(cellularcomponent:nucleus); GO:0003677(molecularfunction:DNA binding); GO:0006355(biologicalprocess:regulation of transcription, DNA-templated); GO:0004672(molecularfunction:protein kinase activity); GO:0016021(cellularcomponent:integral component of membrane); GO:0005524(molecularfunction:ATP binding)				ENOG410YF7Q(S:Function unknown)	XP010655461.1(PREDICTED: NAC domain-containing protein 73 isoform X1 [Vitis vinifera])	sp|O49459|NAC73ARATH(NAC domain-containing protein 73 OS=Arabidopsis thaliana OX=3702 GN=NAC073 PE=2 SV=1)	PF02365.15(NAM:No apical meristem (NAM) protein)
VIT203s0017g02200	GO:0005199(molecularfunction:structural constituent of cell wall)				ENOG410YKTH(S:Function unknown); ENOG41114YU(S:Function unknown)	RVW42637.1(36.4 kDa proline-rich protein [Vitis vinifera])	sp|Q00451|PRF1SOLLC(36.4 kDa proline-rich protein OS=Solanum lycopersicum OX=4081 GN=TPRP-F1 PE=2 SV=1)	PF14547.6(Hydrophobseed:Hydrophobic seed protein); PF14368.6(LTP2:Probable lipid transfer); PF00234.22(Trypalphaamyl:Protease inhibitor/seed storage/LTP family)
VIT214s0068g01660					ENOG410Z7Z7(S:Function unknown)	XP002274670.1(PREDICTED: pentatricopeptide repeat-containing protein At5g14080 [Vitis vinifera])	sp|Q9FMU2|PP380ARATH(Pentatricopeptide repeat-containing protein At5g14080 OS=Arabidopsis thaliana OX=3702 GN=At5g14080 PE=2 SV=2)	PF13041.6(PPR2:PPR repeat family); PF01535.20(PPR:PPR repeat); PF12854.7(PPR1:PPR repeat); PF13812.6(PPR3:Pentatricopeptide repeat domain); PF17177.4(PPRlong:Pentacotripeptide-repeat region of PRORP)
VIT212s0034g01410	GO:0031969(cellularcomponent:chloroplast membrane); GO:0004252(molecularfunction:serine-type endopeptidase activity); GO:0016021(cellularcomponent:integral component of membrane); GO:0005634(cellularcomponent:nucleus); GO:0003677(molecularfunction:DNA binding)				COG0705(S:Function unknown)	XP002273377.1(PREDICTED: RHOMBOID-like protein 10, chloroplastic [Vitis vinifera])	sp|F4ICF4|RBL10ARATH(RHOMBOID-like protein 10, chloroplastic OS=Arabidopsis thaliana OX=3702 GN=RBL10 PE=2 SV=1)	PF01694.22(Rhomboid:Rhomboid family)
VIT208s0007g07040						CBI29974.3(unnamed protein product, partial [Vitis vinifera])	None
VIT201s0010g03060	GO:0016021(cellularcomponent:integral component of membrane)				ENOG41118CU(S:Function unknown); ENOG410YNTS(S:Function unknown)	XP002263139.1(PREDICTED: uncharacterized protein At3g27210 isoform X1 [Vitis vinifera])	sp|Q9LK32|Y3721ARATH(Uncharacterized protein At3g27210 OS=Arabidopsis thaliana OX=3702 GN=Y-2 PE=1 SV=1)
VIT212s0028g03580	GO:0016021(cellularcomponent:integral component of membrane); GO:0030246(molecularfunction:carbohydrate binding); GO:0005524(molecularfunction:ATP binding); GO:0004672(molecularfunction:protein kinase activity)				ENOG410XPIR(T:Signal transduction mechanisms)	CBI21859.3(unnamed protein product, partial [Vitis vinifera])	sp|Q9S9U1|LRK71ARATH(L-type lectin-domain containing receptor kinase VII.1 OS=Arabidopsis thaliana OX=3702 GN=LECRK71 PE=2 SV=1)	PF00069.25(Pkinase:Protein kinase domain); PF07714.17(PkinaseTyr:Protein tyrosine kinase); PF00139.19(LectinlegB:Legume lectin domain); PF01636.23(APH:Phosphotransferase enzyme family); PF17667.1(Pkinasefungal:Fungal protein kinase)
VIT205s0020g02490	GO:0016787(molecularfunction:hydrolase activity)				COG1073(S:Function unknown)	CBI26166.3(unnamed protein product, partial [Vitis vinifera])	sp|P54567|YQKDBACSU(Uncharacterized protein YqkD OS=Bacillus subtilis (strain 168) OX=224308 GN=yqkD PE=4 SV=1)	PF12146.8(Hydrolase4:Serine aminopeptidase, S33); PF00561.20(Abhydrolase1:alpha/beta hydrolase fold); PF02129.18(PeptidaseS15:X-Pro dipeptidyl-peptidase (S15 family))
VIT208s0032g01230	GO:0005634(cellularcomponent:nucleus); GO:0034459(molecularfunction:ATP-dependent 3'-5' RNA helicase activity); GO:0004386(molecularfunction:helicase activity); GO:0003723(molecularfunction:RNA binding); GO:0003676(molecularfunction:nucleic acid binding); GO:0005524(molecularfunction:ATP binding)	K14442	DHX36, RHAU	map03018(RNA degradation)	COG1643(L:Replication, recombination and repair)	XP002264021.3(PREDICTED: DExH-box ATP-dependent RNA helicase DExH1 isoform X1 [Vitis vinifera])	sp|F4ILR7|DEXH1ARATH(DExH-box ATP-dependent RNA helicase DExH1 OS=Arabidopsis thaliana OX=3702 GN=At2g35920 PE=2 SV=1)	PF04408.23(HA2:Helicase associated domain (HA2)); PF00271.31(HelicaseC:Helicase conserved C-terminal domain); PF07717.16(OBNTPbind:Oligonucleotide/oligosaccharide-binding (OB)-fold); PF00270.29(DEAD:DEAD/DEAH box helicase)
VIT219s0014g00750	GO:0016021(cellularcomponent:integral component of membrane); GO:0005524(molecularfunction:ATP binding); GO:0004672(molecularfunction:protein kinase activity)				COG4886(S:Function unknown)	RVX03953.1(putative LRR receptor-like serine/threonine-protein kinase [Vitis vinifera])	sp|C0LGG8|Y5343ARATH(Probable LRR receptor-like serine/threonine-protein kinase At1g53430 OS=Arabidopsis thaliana OX=3702 GN=At1g53430 PE=1 SV=1)	PF07714.17(PkinaseTyr:Protein tyrosine kinase); PF00069.25(Pkinase:Protein kinase domain); PF12330.8(Haspinkinase:Haspin like kinase domain); PF11721.8(Malectin:Malectin domain)
VIT212s0055g01210	None	None	None	None	None	None	None	None
VIT205s0020g01340	GO:0031461(cellularcomponent:cullin-RING ubiquitin ligase complex); GO:0031625(molecularfunction:ubiquitin protein ligase binding); GO:0006511(biologicalprocess:ubiquitin-dependent protein catabolic process)	K03347	CUL1, CDC53	map04120(Ubiquitin mediated proteolysis); map04141(Protein processing in endoplasmic reticulum)	COG5647(O:Posttranslational modification, protein turnover, chaperones)	CBI26062.3(unnamed protein product, partial [Vitis vinifera])	sp|Q94AH6|CUL1ARATH(Cullin-1 OS=Arabidopsis thaliana OX=3702 GN=CUL1 PE=1 SV=1)	PF00888.22(Cullin:Cullin family)
VIT209s0070g00960	GO:0016021(cellularcomponent:integral component of membrane)	K06677	YCS4, CNAP1, CAPD2		COG5098(B:Chromatin structure and dynamics); COG5098(D:Cell cycle control, cell division, chromosome partitioning)	RVW18030.1(hypothetical protein CK203117138 [Vitis vinifera])	None
VIT219s0015g00060	GO:0042626(molecularfunction:ATPase activity, coupled to transmembrane movement of substances); GO:0016021(cellularcomponent:integral component of membrane); GO:0016020(cellularcomponent:membrane); GO:0000325(cellularcomponent:plant-type vacuole); GO:0005774(cellularcomponent:vacuolar membrane); GO:0016887(molecularfunction:ATPase activity); GO:0055085(biologicalprocess:transmembrane transport); …	K05666	ABCC2	map02010(ABC transporters)	COG1132(V:Defense mechanisms)	CAN70764.1(hypothetical protein VITISV025297 [Vitis vinifera])	sp|Q9LK64|AB3CARATH(ABC transporter C family member 3 OS=Arabidopsis thaliana OX=3702 GN=ABCC3 PE=1 SV=1)	PF00005.27(ABCtran:ABC transporter); PF00664.23(ABCmembrane:ABC transporter transmembrane region); PF13555.6(AAA29:P-loop containing region of AAA domain)
VIT209s0096g00885	GO:0043531(molecularfunction:ADP binding)	K13457	RPM1, RPS3	map04626(Plant-pathogen interaction)	COG4886(S:Function unknown)	XP019077654.1(PREDICTED: LOW QUALITY PROTEIN: probable disease resistance RPP8-like protein 2 [Vitis vinifera])	sp|Q9SX38|DRL4ARATH(Putative disease resistance protein At1g50180 OS=Arabidopsis thaliana OX=3702 GN=At1g50180 PE=3 SV=2)	PF00931.22(NB-ARC:NB-ARC domain)
VIT212s0034g02280	GO:0043531(molecularfunction:ADP binding)				COG4886(S:Function unknown)	CBI23767.3(unnamed protein product, partial [Vitis vinifera])	sp|Q9LRR5|DRL21ARATH(Putative disease resistance protein At3g14460 OS=Arabidopsis thaliana OX=3702 GN=At3g14460 PE=3 SV=1)	PF18052.1(RxN:Rx N-terminal domain); PF12799.7(LRR4:Leucine Rich repeats (2 copies))
VIT214s0030g01830					ENOG411259Z(S:Function unknown)	XP002277975.1(PREDICTED: protein FLX-like 4 [Vitis vinifera])	sp|Q9FH51|FLXL4ARATH(Protein FLX-like 4 OS=Arabidopsis thaliana OX=3702 GN=FLXL4 PE=1 SV=1)	PF08581.10(TupN:Tup N-terminal)
VIT215s0048g02430	GO:0046872(molecularfunction:metal ion binding); GO:0045486(molecularfunction:naringenin 3-dioxygenase activity); GO:0051213(molecularfunction:dioxygenase activity); GO:0016491(molecularfunction:oxidoreductase activity)				COG3491(S:Function unknown)	XP002267625.1(PREDICTED: protein DMR6-LIKE OXYGENASE 1 isoform X2 [Vitis vinifera])	sp|Q9ZSA8|DLO1ARATH(Protein DMR6-LIKE OXYGENASE 1 OS=Arabidopsis thaliana OX=3702 GN=DLO1 PE=1 SV=1)	PF03171.20(2OG-FeIIOxy:2OG-Fe(II) oxygenase superfamily); PF14226.6(DIOXN:non-haem dioxygenase in morphine synthesis N-terminal)
VIT211s0103g00560	GO:0009451(biologicalprocess:RNA modification)				ENOG410Z7Z7(S:Function unknown)	RVX07709.1(Pentatricopeptide repeat-containing protein [Vitis vinifera])	sp|Q3E6Q1|PPR32ARATH(Pentatricopeptide repeat-containing protein At1g11290, chloroplastic OS=Arabidopsis thaliana OX=3702 GN=PCMP-H40 PE=2 SV=1)	PF13041.6(PPR2:PPR repeat family); PF01535.20(PPR:PPR repeat); PF12854.7(PPR1:PPR repeat); PF13812.6(PPR3:Pentatricopeptide repeat domain); PF17177.4(PPRlong:Pentacotripeptide-repeat region of PRORP)
VIT205s0077g02050	GO:0048235(biologicalprocess:pollen sperm cell differentiation); GO:0016021(cellularcomponent:integral component of membrane)				ENOG4111GIW(S:Function unknown)	CBI22976.3(unnamed protein product, partial [Vitis vinifera])	sp|F4K4R6|GEX2ARATH(Protein GAMETE EXPRESSED 2 OS=Arabidopsis thaliana OX=3702 GN=GEX2 PE=2 SV=1)	PF00630.19(Filamin:Filamin/ABP280 repeat); PF17963.1(Big9:Bacterial Ig domain); PF17892.1(Cadherin5:Cadherin-like domain)
VIT208s0105g00220					ENOG410XSQ4(S:Function unknown)	XP002264844.2(PREDICTED: BTB/POZ domain-containing protein At3g05675 [Vitis vinifera])	sp|Q8RX01|Y3567ARATH(BTB/POZ domain-containing protein At3g05675 OS=Arabidopsis thaliana OX=3702 GN=At3g05675 PE=2 SV=1)
VIT203s0063g02370	GO:0016021(cellularcomponent:integral component of membrane)				ENOG4111DKA(S:Function unknown)	CBI32572.3(unnamed protein product, partial [Vitis vinifera])	None	PF10950.8(Organspecific:Organ specific protein)
VIT200s1860g00010						CBI29591.3(unnamed protein product, partial [Vitis vinifera])	None
VIT212s0055g00710	GO:0006646(biologicalprocess:phosphatidylethanolamine biosynthetic process); GO:0016540(biologicalprocess:protein autoprocessing); GO:0016020(cellularcomponent:membrane); GO:0005509(molecularfunction:calcium ion binding); GO:0004609(molecularfunction:phosphatidylserine decarboxylase activity)	K01613	psd, PISD	map00564(Glycerophospholipid metabolism)	COG0688(I:Lipid transport and metabolism)	XP002267948.1(PREDICTED: phosphatidylserine decarboxylase proenzyme 2 [Vitis vinifera])	sp|Q5JN42|PSD2ORYSJ(Phosphatidylserine decarboxylase proenzyme 2 OS=Oryza sativa subsp. japonica OX=39947 GN=PSD2 PE=3 SV=3)	PF02666.15(PSDcarbxylase:Phosphatidylserine decarboxylase); PF13202.6(EF-hand5:EF hand); PF00036.32(EF-hand1:EF hand); PF13499.6(EF-hand7:EF-hand domain pair); PF13833.6(EF-hand8:EF-hand domain pair)
VIT210s0116g01090	GO:0016021(cellularcomponent:integral component of membrane)				ENOG410YT1S(S:Function unknown)	XP002263768.1(PREDICTED: stigma-specific STIG1-like protein 1 [Vitis vinifera])	None	PF04885.13(Stig1:Stigma-specific protein, Stig1)
VIT208s0056g01080	GO:0015297(molecularfunction:antiporter activity); GO:0016021(cellularcomponent:integral component of membrane); GO:0006855(biologicalprocess:drug transmembrane transport); GO:0042910(molecularfunction:xenobiotic transporter activity)	K03327	TC.MATE, SLC47A, norM, mdtK, dinF		COG0534(V:Defense mechanisms)	CBI31200.3(unnamed protein product, partial [Vitis vinifera])	sp|F4J158|DTX24ARATH(Protein DETOXIFICATION 24 OS=Arabidopsis thaliana OX=3702 GN=DTX24 PE=2 SV=1)	PF01554.18(MatE:MatE)
VIT213s0067g02840	GO:0016308(molecularfunction:1-phosphatidylinositol-4-phosphate 5-kinase activity); GO:0005524(molecularfunction:ATP binding)	K00889	PIP5K	map04070(Phosphatidylinositol signaling system); map00562(Inositol phosphate metabolism); map04144(Endocytosis)	COG5253(T:Signal transduction mechanisms)	XP010645598.1(PREDICTED: phosphatidylinositol 4-phosphate 5-kinase 6 isoform X1 [Vitis vinifera])	sp|Q9SFB8|PI5K6ARATH(Phosphatidylinositol 4-phosphate 5-kinase 6 OS=Arabidopsis thaliana OX=3702 GN=PIP5K6 PE=2 SV=1)	PF01504.18(PIP5K:Phosphatidylinositol-4-phosphate 5-Kinase); PF02493.20(MORN:MORN repeat)
VIT212s0028g03110	GO:0016021(cellularcomponent:integral component of membrane); GO:0008171(molecularfunction:O-methyltransferase activity)	K00588	E2.1.1.104	map00941(Flavonoid biosynthesis); map00940(Phenylpropanoid biosynthesis); map00945(Stilbenoid, diarylheptanoid and gingerol biosynthesis)	COG4122(K:Transcription)	CBI21900.3(unnamed protein product, partial [Vitis vinifera])	sp|O24149|CAMT2TOBAC(Caffeoyl-CoA O-methyltransferase 2 OS=Nicotiana tabacum OX=4097 GN=CCOAOMT2 PE=2 SV=1)	PF01596.17(Methyltransf3:O-methyltransferase); PF13578.6(Methyltransf24:Methyltransferase domain); PF13847.6(Methyltransf31:Methyltransferase domain)
VIT210s0042g00560	GO:0016021(cellularcomponent:integral component of membrane)				ENOG4111IDZ(S:Function unknown)	XP002270447.1(PREDICTED: uncharacterized protein LOC100240757 [Vitis vinifera])	None
VIT217s0000g00750						CBI15719.3(unnamed protein product, partial [Vitis vinifera])	None
VIT210s0071g00060						CBI35406.3(unnamed protein product, partial [Vitis vinifera])	None
VIT210s0116g01080	None	None	None	None	None	None	None	None
VIT219s0015g01910					ENOG410XQ54(H:Coenzyme transport and metabolism); ENOG410YAGU(S:Function unknown)	XP002265565.2(PREDICTED: F-box protein At-B [Vitis vinifera])	sp|Q9ZWC6|ATBARATH(F-box protein At-B OS=Arabidopsis thaliana OX=3702 GN=ATB PE=2 SV=1)	PF13516.6(LRR6:Leucine Rich repeat); PF00646.33(F-box:F-box domain)
VIT212s0028g02010	GO:0005794(cellularcomponent:Golgi apparatus); GO:0016021(cellularcomponent:integral component of membrane); GO:0016413(molecularfunction:O-acetyltransferase activity)				ENOG410YBJR(S:Function unknown)	XP002276891.2(PREDICTED: protein trichome birefringence-like 42 [Vitis vinifera])	sp|Q9LHL6|TBL1ARATH(Protein trichome birefringence-like 1 OS=Arabidopsis thaliana OX=3702 GN=TBL1 PE=2 SV=1)	PF13839.6(PC-Esterase:GDSL/SGNH-like Acyl-Esterase family found in Pmr5 and Cas1p); PF14416.6(PMR5N:PMR5 N terminal Domain)
VIT218s0001g13500	GO:0004674(molecularfunction:protein serine/threonine kinase activity); GO:0031011(cellularcomponent:Ino80 complex); GO:0071339(cellularcomponent:MLL1 complex); GO:0002151(molecularfunction:G-quadruplex RNA binding)	K11674	MCRS1, INO80Q		ENOG410XS0S(T:Signal transduction mechanisms)	XP010664759.1(PREDICTED: uncharacterized protein LOC100254089 isoform X2 [Vitis vinifera])	sp|Q99L90|MCRS1MOUSE(Microspherule protein 1 OS=Mus musculus OX=10090 GN=Mcrs1 PE=1 SV=1)	PF13325.6(MCRSN:N-terminal region of micro-spherule protein); PF00498.26(FHA:FHA domain)
VIT200s0515g00040	GO:0043531(molecularfunction:ADP binding)	K13457	RPM1, RPS3	map04626(Plant-pathogen interaction)	COG4886(S:Function unknown)	RVW45872.1(Disease resistance protein RPH8A [Vitis vinifera])	None
VIT210s0042g00270	GO:0004497(molecularfunction:monooxygenase activity); GO:0010268(biologicalprocess:brassinosteroid homeostasis); GO:0020037(molecularfunction:heme binding); GO:0016132(biologicalprocess:brassinosteroid biosynthetic process); GO:0016021(cellularcomponent:integral component of membrane); GO:0016705(molecularfunction:oxidoreductase activity, acting on paired donors, with incorporation or reduction o…				COG2124(Q:Secondary metabolites biosynthesis, transport and catabolism)	CBI29009.3(unnamed protein product, partial [Vitis vinifera])	None
VIT210s0003g01890	GO:0016021(cellularcomponent:integral component of membrane); GO:0016301(molecularfunction:kinase activity); GO:0004523(molecularfunction:RNA-DNA hybrid ribonuclease activity); GO:0003676(molecularfunction:nucleic acid binding); GO:0004672(molecularfunction:protein kinase activity); GO:0003964(molecularfunction:RNA-directed DNA polymerase activity); GO:0005524(molecularfunction:ATP binding)				COG4886(S:Function unknown)	CBI30741.3(unnamed protein product, partial [Vitis vinifera])	sp|Q9FXF2|RKF1ARATH(Probable LRR receptor-like serine/threonine-protein kinase RFK1 OS=Arabidopsis thaliana OX=3702 GN=RKF1 PE=1 SV=1)	PF12799.7(LRR4:Leucine Rich repeats (2 copies)); PF13855.6(LRR8:Leucine rich repeat)
VIT203s0038g04695	GO:0016021(cellularcomponent:integral component of membrane)				ENOG4111H32(S:Function unknown); ENOG4111AFQ(S:Function unknown)	XP003631588.1(PREDICTED: uncharacterized protein LOC100853712 [Vitis vinifera])	None
VIT208s0040g02510	GO:0016787(molecularfunction:hydrolase activity); GO:0016021(cellularcomponent:integral component of membrane); GO:0046856(biologicalprocess:phosphatidylinositol dephosphorylation)				ENOG410YI08(S:Function unknown)	XP010653509.1(PREDICTED: uncharacterized protein LOC100251629 isoform X1 [Vitis vinifera])	None	PF16135.5(Jas:TPL-binding domain in jasmonate signalling)
VIT204s0044g01210	GO:0016301(molecularfunction:kinase activity); GO:0048015(biologicalprocess:phosphatidylinositol-mediated signaling); GO:0046854(biologicalprocess:phosphatidylinositol phosphorylation)	K19801	PI4KB	map04070(Phosphatidylinositol signaling system); map00562(Inositol phosphate metabolism)	ENOG410XPH3(I:Lipid transport and metabolism)	XP002274482.1(PREDICTED: phosphatidylinositol 4-kinase beta 1 isoform X2 [Vitis vinifera])	sp|Q9FMJ0|P4KB1ARATH(Phosphatidylinositol 4-kinase beta 1 OS=Arabidopsis thaliana OX=3702 GN=PI4KB1 PE=1 SV=1)	PF00454.27(PI3PI4kinase:Phosphatidylinositol 3- and 4-kinase); PF00613.20(PI3Ka:Phosphoinositide 3-kinase family, accessory domain (PIK domain))
VIT215s0046g01275		K03715	MGD	map00561(Glycerolipid metabolism)	ENOG41113Y6(S:Function unknown)	XP010661893.1(PREDICTED: uncharacterized protein LOC104881928 [Vitis vinifera])	None
VIT211s0149g00180						RVW43696.1(hypothetical protein CK203080509 [Vitis vinifera])	None
VIT201s0011g02940	GO:0046983(molecularfunction:protein dimerization activity); GO:0003677(molecularfunction:DNA binding)				ENOG410YEFC(K:Transcription)	RVW65123.1(Transcription factor bHLH30 [Vitis vinifera])	sp|Q9S7Y1|BH030ARATH(Transcription factor bHLH30 OS=Arabidopsis thaliana OX=3702 GN=BHLH30 PE=1 SV=1)	PF00010.26(HLH:Helix-loop-helix DNA-binding domain)
VIT201s0026g02500	GO:0003333(biologicalprocess:amino acid transmembrane transport); GO:0016021(cellularcomponent:integral component of membrane); GO:0015171(molecularfunction:amino acid transmembrane transporter activity); GO:0005886(cellularcomponent:plasma membrane)	K15015	SLC32A, VGAT		COG0814(G:Carbohydrate transport and metabolism); COG0814(O:Posttranslational modification, protein turnover, chaperones)	CBI31952.3(unnamed protein product, partial [Vitis vinifera])	sp|F4J1Q9|AVT1IARATH(Amino acid transporter AVT1I OS=Arabidopsis thaliana OX=3702 GN=AVT1I PE=3 SV=1)	PF01490.18(Aatrans:Transmembrane amino acid transporter protein); PF03222.13(TrpTyrperm:Tryptophan/tyrosine permease family)
VIT208s0007g08360	GO:0008270(molecularfunction:zinc ion binding); GO:0003676(molecularfunction:nucleic acid binding)				ENOG4111JCH(S:Function unknown)	XP002283838.1(PREDICTED: zinc finger AN1 and C2H2 domain-containing stress-associated protein 16 [Vitis vinifera])	sp|Q8VZ42|SAP11ARATH(Zinc finger AN1 and C2H2 domain-containing stress-associated protein 11 OS=Arabidopsis thaliana OX=3702 GN=SAP11 PE=2 SV=1)	PF01428.16(zf-AN1:AN1-like Zinc finger); PF05605.12(zf-Di19:Drought induced 19 protein (Di19), zinc-binding); PF13894.6(zf-C2H24:C2H2-type zinc finger)
VIT203s0038g00230	GO:0046872(molecularfunction:metal ion binding); GO:0003993(molecularfunction:acid phosphatase activity)				COG1409(S:Function unknown)	XP002263937.1(PREDICTED: purple acid phosphatase [Vitis vinifera])	sp|Q09131|PPAFSOYBN(Purple acid phosphatase OS=Glycine max OX=3847 GN=PAP PE=1 SV=2)	PF00149.28(Metallophos:Calcineurin-like phosphoesterase); PF16656.5(PuracphosphN:Purple acid Phosphatase, N-terminal domain); PF14008.6(MetallophosC:Iron/zinc purple acid phosphatase-like protein C)
VIT213s0158g00205	GO:0016021(cellularcomponent:integral component of membrane); GO:0043531(molecularfunction:ADP binding)	K19613	SHOC2, SUR8		ENOG4112359(S:Function unknown); COG4886(S:Function unknown)	RVW21726.1(hypothetical protein CK203108213 [Vitis vinifera])	None
VIT214s0060g02480	GO:0000943(cellularcomponent:retrotransposon nucleocapsid); GO:0015074(biologicalprocess:DNA integration); GO:0016021(cellularcomponent:integral component of membrane); GO:0003676(molecularfunction:nucleic acid binding)				ENOG411199N(S:Function unknown)	RVW20188.1(UPF0481 protein [Vitis vinifera])	sp|Q9SD53|Y3720ARATH(UPF0481 protein At3g47200 OS=Arabidopsis thaliana OX=3702 GN=At3g47200 PE=2 SV=1)
VIT212s0034g00100	None	None	None	None	None	None	None	None
VIT214s0108g01680	GO:0046872(molecularfunction:metal ion binding); GO:0006302(biologicalprocess:double-strand break repair); GO:0034087(biologicalprocess:establishment of mitotic sister chromatid cohesion); GO:0034508(biologicalprocess:centromere complex assembly); GO:0005634(cellularcomponent:nucleus); GO:0071733(biologicalprocess:transcriptional activation by promoter-enhancer looping); GO:0071169(biologicalproc…	K06672	SCC2, NIPBL		ENOG410XP32(S:Function unknown)	XP010661137.1(PREDICTED: nipped-B-like protein isoform X1 [Vitis vinifera])	sp|A5HEI1|SCC2ARATH(Sister chromatid cohesion protein SCC2 OS=Arabidopsis thaliana OX=3702 GN=SCC2 PE=1 SV=1)	PF12830.7(Nipped-BC:Sister chromatid cohesion C-terminus); PF12765.7(CohesinHEAT:HEAT repeat associated with sister chromatid cohesion); PF00628.29(PHD:PHD-finger); PF13831.6(PHD2:PHD-finger)
VIT210s0003g05360	GO:0005618(cellularcomponent:cell wall); GO:0016021(cellularcomponent:integral component of membrane); GO:0030145(molecularfunction:manganese ion binding); GO:0005576(cellularcomponent:extracellular region); GO:0045735(molecularfunction:nutrient reservoir activity); GO:0005506(molecularfunction:iron ion binding); GO:0008610(biologicalprocess:lipid biosynthetic process); GO:0016491(molecularfuncti…				ENOG41118GP(S:Function unknown)	XP002266984.1(PREDICTED: putative germin-like protein 2-1 [Vitis vinifera])	sp|Q6K5Q0|GL21ORYSJ(Putative germin-like protein 2-1 OS=Oryza sativa subsp. japonica OX=39947 GN=Os02g0491600 PE=3 SV=1)	PF00190.22(Cupin1:Cupin); PF07883.11(Cupin2:Cupin domain)
VIT206s0080g00180						CBI28347.3(unnamed protein product, partial [Vitis vinifera])	None
VIT208s0007g01760	GO:0016132(biologicalprocess:brassinosteroid biosynthetic process); GO:0016021(cellularcomponent:integral component of membrane); GO:0006694(biologicalprocess:steroid biosynthetic process); GO:0003865(molecularfunction:3-oxo-5-alpha-steroid 4-dehydrogenase activity); GO:0008202(biologicalprocess:steroid metabolic process); GO:0016491(molecularfunction:oxidoreductase activity)	K09591	DET2	map00905(Brassinosteroid biosynthesis)	ENOG410XS6P(S:Function unknown)	XP002277900.1(PREDICTED: steroid 5-alpha-reductase DET2 [Vitis vinifera])	sp|Q2QDF6|DET2GOSHI(Steroid 5-alpha-reductase DET2 OS=Gossypium hirsutum OX=3635 GN=DET2 PE=1 SV=1)	PF02544.16(Steroiddh:3-oxo-5-alpha-steroid 4-dehydrogenase)
VIT218s0122g00460	GO:0009507(cellularcomponent:chloroplast); GO:0080153(biologicalprocess:negative regulation of reductive pentose-phosphate cycle)				ENOG410YTHF(S:Function unknown)	XP002276622.1(PREDICTED: calvin cycle protein CP12-3, chloroplastic [Vitis vinifera])	sp|Q9C9K2|CP123ARATH(Calvin cycle protein CP12-3, chloroplastic OS=Arabidopsis thaliana OX=3702 GN=CP12-3 PE=1 SV=1)	PF02672.15(CP12:CP12 domain)
VIT218s0082g00018	GO:0016021(cellularcomponent:integral component of membrane)				ENOG410YKGM(S:Function unknown)	XP010645931.2(PREDICTED: uncharacterized protein LOC104877981 [Vitis vinifera])	None	PF07279.11(DUF1442:Protein of unknown function (DUF1442))
VIT217s0000g07380	None	None	None	None	None	None	None	None
VIT211s0065g01200						CBI24113.3(unnamed protein product, partial [Vitis vinifera])	None
VIT218s0122g01420	GO:0004129(molecularfunction:cytochrome-c oxidase activity); GO:0045277(cellularcomponent:respiratory chain complex IV); GO:0020037(molecularfunction:heme binding); GO:0016021(cellularcomponent:integral component of membrane); GO:0005743(cellularcomponent:mitochondrial inner membrane); GO:0009060(biologicalprocess:aerobic respiration); GO:0046872(molecularfunction:metal ion binding); GO:0006119(b…				ENOG41119RT(S:Function unknown)	PPR89037.1(hypothetical protein GOBARAA31657 [Gossypium barbadense])	None
VIT206s0004g06120	GO:0004176(molecularfunction:ATP-dependent peptidase activity); GO:0004222(molecularfunction:metalloendopeptidase activity); GO:0016021(cellularcomponent:integral component of membrane); GO:0005739(cellularcomponent:mitochondrion); GO:0008270(molecularfunction:zinc ion binding); GO:0051301(biologicalprocess:cell division); GO:0006508(biologicalprocess:proteolysis); GO:0005524(molecularfunction:AT…	K03798	ftsH, hflB		COG0465(S:Function unknown)	XP002279721.1(PREDICTED: ATP-dependent zinc metalloprotease FTSH 7, chloroplastic [Vitis vinifera])	sp|Q9FIM2|FTSH9ARATH(ATP-dependent zinc metalloprotease FTSH 9, chloroplastic OS=Arabidopsis thaliana OX=3702 GN=FTSH9 PE=2 SV=1)	PF00004.29(AAA:ATPase family associated with various cellular activities (AAA)); PF01434.18(PeptidaseM41:Peptidase family M41); PF17862.1(AAAlid3:AAA+ lid domain); PF06480.15(FtsHext:FtsH Extracellular); PF07724.14(AAA2:AAA domain (Cdc48 subfamily)); PF13191.6(AAA16:AAA ATPase domain); PF07728.14(AAA5:AAA domain (dynein-related subfamily)); PF05496.12(RuvBN:Holliday junction DNA helicase RuvB P-l…
VIT207s0031g01340	GO:0008270(molecularfunction:zinc ion binding); GO:0009451(biologicalprocess:RNA modification)				ENOG410Z7Z7(E:Amino acid transport and metabolism)	RVX21252.1(Pentatricopeptide repeat-containing protein [Vitis vinifera])	sp|Q9SHZ8|PP168ARATH(Pentatricopeptide repeat-containing protein At2g22070 OS=Arabidopsis thaliana OX=3702 GN=PCMP-H41 PE=3 SV=1)	PF01535.20(PPR:PPR repeat); PF13041.6(PPR2:PPR repeat family); PF12854.7(PPR1:PPR repeat); PF14432.6(DYWdeaminase:DYW family of nucleic acid deaminases); PF13812.6(PPR3:Pentatricopeptide repeat domain); PF17177.4(PPRlong:Pentacotripeptide-repeat region of PRORP)
VIT219s0015g02050	GO:0005506(molecularfunction:iron ion binding); GO:0016705(molecularfunction:oxidoreductase activity, acting on paired donors, with incorporation or reduction of molecular oxygen); GO:0016021(cellularcomponent:integral component of membrane); GO:0004497(molecularfunction:monooxygenase activity); GO:0020037(molecularfunction:heme binding)				COG2124(E:Amino acid transport and metabolism); COG2124(G:Carbohydrate transport and metabolism)	XP002263652.1(PREDICTED: cytochrome P450 CYP72A219 [Vitis vinifera])	sp|H2DH21|C7A29PANGI(Cytochrome P450 CYP72A219 OS=Panax ginseng OX=4054 PE=2 SV=1)	PF00067.22(p450:Cytochrome P450)
VIT205s0094g00570						CBI24681.3(unnamed protein product, partial [Vitis vinifera])	None
VIT212s0035g02180	GO:0016021(cellularcomponent:integral component of membrane); GO:0008810(molecularfunction:cellulase activity); GO:0030245(biologicalprocess:cellulose catabolic process)				ENOG410XP0H(U:Intracellular trafficking, secretion, and vesicular transport)	XP019079167.1(PREDICTED: endoglucanase 25 [Vitis vinifera])	sp|Q38890|GUN25ARATH(Endoglucanase 25 OS=Arabidopsis thaliana OX=3702 GN=KOR PE=1 SV=1)	PF00759.19(Glycohydro9:Glycosyl hydrolase family 9)
VIT208s0007g04760	GO:0045732(biologicalprocess:positive regulation of protein catabolic process); GO:0005829(cellularcomponent:cytosol); GO:0016567(biologicalprocess:protein ubiquitination)				COG0666(S:Function unknown)	XP002267396.1(PREDICTED: BRCA1-associated RING domain protein 1 [Vitis vinifera])	None	PF12796.7(Ank2:Ankyrin repeats (3 copies)); PF00023.30(Ank:Ankyrin repeat); PF13637.6(Ank4:Ankyrin repeats (many copies)); PF13857.6(Ank5:Ankyrin repeats (many copies)); PF13606.6(Ank3:Ankyrin repeat)
VIT209s0018g00610	GO:0033617(biologicalprocess:mitochondrial respiratory chain complex IV assembly); GO:0016021(cellularcomponent:integral component of membrane); GO:0005739(cellularcomponent:mitochondrion)	K18178	COA5, PET191		ENOG410XXM6(O:Posttranslational modification, protein turnover, chaperones)	XP002263356.1(PREDICTED: cytochrome c oxidase assembly factor 5 [Vitis vinifera])	sp|Q28CA1|COA5XENTR(Cytochrome c oxidase assembly factor 5 OS=Xenopus tropicalis OX=8364 GN=coa5 PE=3 SV=1)	PF10203.9(Pet191N:Cytochrome c oxidase assembly protein PET191)
VIT218s0001g14730	GO:0005623(cellularcomponent:cell); GO:0016740(molecularfunction:transferase activity); GO:0005739(cellularcomponent:mitochondrion); GO:0045454(biologicalprocess:cell redox homeostasis); GO:0050220(molecularfunction:prostaglandin-E synthase activity); GO:0015035(molecularfunction:protein disulfide oxidoreductase activity); GO:0009055(molecularfunction:electron carrier activity)	K05309	PTGES2	map00590(Arachidonic acid metabolism)	ENOG410XS2X(I:Lipid transport and metabolism)	XP002271788.1(PREDICTED: prostaglandin E synthase 2 [Vitis vinifera])	sp|Q7ZUC7|PGES2DANRE(Prostaglandin E synthase 2 OS=Danio rerio OX=7955 GN=ptges2 PE=2 SV=1)	PF13417.6(GSTN3:Glutathione S-transferase, N-terminal domain); PF00462.24(Glutaredoxin:Glutaredoxin); PF17172.4(GSTN4:Glutathione S-transferase N-terminal domain); PF13409.6(GSTN2:Glutathione S-transferase, N-terminal domain)
VIT206s0009g02555	GO:0016021(cellularcomponent:integral component of membrane)					CAN68475.1(hypothetical protein VITISV031702 [Vitis vinifera])	None
VIT218s0001g12530	GO:0005634(cellularcomponent:nucleus); GO:0003677(molecularfunction:DNA binding)				COG5269(K:Transcription)	XP010664694.1(PREDICTED: protein RADIALIS-like 3 isoform X1 [Vitis vinifera])	sp|F4JVB8|RADL1ARATH(Protein RADIALIS-like 1 OS=Arabidopsis thaliana OX=3702 GN=RL1 PE=2 SV=1)	PF00249.31(MybDNA-binding:Myb-like DNA-binding domain)
VIT213s0019g03700					ENOG410YHTF(S:Function unknown)	RVW22425.1(LOB domain-containing protein 1 [Vitis vinifera])	sp|Q9SK08|LBD11ARATH(LOB domain-containing protein 11 OS=Arabidopsis thaliana OX=3702 GN=LBD11 PE=2 SV=2)	PF03195.14(LOB:Lateral organ boundaries (LOB) domain)
VIT208s0040g02130	GO:0016021(cellularcomponent:integral component of membrane); GO:0000149(molecularfunction:SNARE binding); GO:0006906(biologicalprocess:vesicle fusion); GO:0005623(cellularcomponent:cell); GO:0031201(cellularcomponent:SNARE complex); GO:0048278(biologicalprocess:vesicle docking); GO:0012505(cellularcomponent:endomembrane system); GO:0005484(molecularfunction:SNAP receptor activity); GO:0006886(bi…	K08506	SYP7	map04130(SNARE interactions in vesicular transport)	ENOG410XS1R(U:Intracellular trafficking, secretion, and vesicular transport)	XP002280272.1(PREDICTED: syntaxin-71 [Vitis vinifera])	sp|Q9SF29|SYP71ARATH(Syntaxin-71 OS=Arabidopsis thaliana OX=3702 GN=SYP71 PE=1 SV=1)	PF05739.19(SNARE:SNARE domain); PF17002.5(DUF5089:Domain of unknown function (DUF5089))
VIT208s0058g00260					ENOG410ZP3V(S:Function unknown)	XP002269998.1(PREDICTED: ethylene-overproduction protein 1 isoform X1 [Vitis vinifera])	sp|O65020|ETO1ARATH(Ethylene-overproduction protein 1 OS=Arabidopsis thaliana OX=3702 GN=ETO1 PE=1 SV=2)	PF00515.28(TPR1:Tetratricopeptide repeat)
VIT200s0650g00030	GO:0016021(cellularcomponent:integral component of membrane)				ENOG410XPE6(S:Function unknown)	CBI29542.3(unnamed protein product, partial [Vitis vinifera])	sp|Q8L7C8|RWA1ARATH(Protein REDUCED WALL ACETYLATION 1 OS=Arabidopsis thaliana OX=3702 GN=RWA1 PE=2 SV=1)
VIT216s0098g01230	GO:0016021(cellularcomponent:integral component of membrane); GO:0046872(molecularfunction:metal ion binding); GO:0055085(biologicalprocess:transmembrane transport); GO:0020037(molecularfunction:heme binding); GO:0016491(molecularfunction:oxidoreductase activity)				COG5274(S:Function unknown)	XP002273913.1(PREDICTED: cytochrome b5 [Vitis vinifera])	sp|Q42342|CYB5EARATH(Cytochrome b5 isoform E OS=Arabidopsis thaliana OX=3702 GN=CYTB5-E PE=1 SV=2)	PF00173.28(Cyt-b5:Cytochrome b5-like Heme/Steroid binding domain)
VIT213s0175g00030	GO:0003682(molecularfunction:chromatin binding); GO:0005634(cellularcomponent:nucleus); GO:0006260(biologicalprocess:DNA replication); GO:0003677(molecularfunction:DNA binding); GO:0046872(molecularfunction:metal ion binding); GO:0005524(molecularfunction:ATP binding)	K02603	ORC1		COG1474(L:Replication, recombination and repair)	RVW85388.1(Origin of replication complex subunit 1A [Vitis vinifera])	sp|Q9SU24|ORC1BARATH(Origin of replication complex subunit 1B OS=Arabidopsis thaliana OX=3702 GN=ORC1B PE=1 SV=1)
VIT214s0108g01120	GO:0070417(biologicalprocess:cellular response to cold); GO:0016036(biologicalprocess:cellular response to phosphate starvation)				ENOG410ZJDR(T:Signal transduction mechanisms); COG5036(T:Signal transduction mechanisms); ENOG410XU76(T:Signal transduction mechanisms)	RVW30471.1(SPX domain-containing protein 4 [Vitis vinifera])	sp|Q94A21|SPX4ARATH(SPX domain-containing protein 4 OS=Arabidopsis thaliana OX=3702 GN=SPX4 PE=2 SV=1)	PF03105.19(SPX:SPX domain)
VIT212s0028g03190	GO:0016021(cellularcomponent:integral component of membrane); GO:0005789(cellularcomponent:endoplasmic reticulum membrane)				ENOG410YFH2(S:Function unknown)	XP010656999.1(PREDICTED: reticulon-like protein B17 [Vitis vinifera])	sp|Q6DR04|RTNLQARATH(Reticulon-like protein B17 OS=Arabidopsis thaliana OX=3702 GN=RTNLB17 PE=2 SV=1)	PF02453.17(Reticulon:Reticulon)
VIT215s0046g01140	GO:0003700(molecularfunction:transcription factor activity, sequence-specific DNA binding); GO:0043565(molecularfunction:sequence-specific DNA binding); GO:0005634(cellularcomponent:nucleus)				ENOG410YBEV(K:Transcription)	CBI40493.3(unnamed protein product, partial [Vitis vinifera])	sp|Q9SUP6|WRK53ARATH(Probable WRKY transcription factor 53 OS=Arabidopsis thaliana OX=3702 GN=WRKY53 PE=1 SV=1)	PF03106.15(WRKY:WRKY DNA -binding domain)
VIT209s0002g01940	GO:0016021(cellularcomponent:integral component of membrane)				ENOG411162D(S:Function unknown)	CBI35927.3(unnamed protein product, partial [Vitis vinifera])	None
VIT214s0036g00570	GO:0040010(biologicalprocess:positive regulation of growth rate); GO:0006338(biologicalprocess:chromatin remodeling); GO:0005634(cellularcomponent:nucleus); GO:0035097(cellularcomponent:histone methyltransferase complex); GO:0008198(molecularfunction:ferrous iron binding); GO:0032452(molecularfunction:histone demethylase activity); GO:0032453(molecularfunction:histone demethylase activity (H3-K4 …	K11446	KDM5, JARID1		ENOG410XR9J(S:Function unknown)	XP002266063.2(PREDICTED: putative lysine-specific demethylase JMJ16 [Vitis vinifera])	sp|C0SUT9|JMJ16ARATH(Putative lysine-specific demethylase JMJ16 OS=Arabidopsis thaliana OX=3702 GN=JMJ16 PE=2 SV=1)	PF02373.22(JmjC:JmjC domain, hydroxylase); PF05965.14(FYRC:F/Y rich C-terminus); PF02375.17(JmjN:jmjN domain); PF02928.16(zf-C5HC2:C5HC2 zinc finger); PF05964.14(FYRN:F/Y-rich N-terminus)
VIT210s0071g00355					ENOG410YH6H(S:Function unknown)	RVW51381.1(GEM-like protein 4 [Vitis vinifera])	sp|Q9FTA0|GEML4ARATH(GEM-like protein 4 OS=Arabidopsis thaliana OX=3702 GN=At5g08350 PE=2 SV=1)	PF02893.20(GRAM:GRAM domain)
VIT205s0020g03510	GO:0009535(cellularcomponent:chloroplast thylakoid membrane); GO:0009306(biologicalprocess:protein secretion); GO:0016021(cellularcomponent:integral component of membrane); GO:0015450(molecularfunction:P-P-bond-hydrolysis-driven protein transmembrane transporter activity)				ENOG4112D2P(U:Intracellular trafficking, secretion, and vesicular transport)	XP010649905.1(PREDICTED: preprotein translocase subunit SECE1 [Vitis vinifera])	sp|O23342|SECE1ARATH(Preprotein translocase subunit SECE1 OS=Arabidopsis thaliana OX=3702 GN=SECE1 PE=1 SV=1)	PF00584.20(SecE:SecE/Sec61-gamma subunits of protein translocation complex)
VIT209s0002g09270	GO:0042343(biologicalprocess:indole glucosinolate metabolic process); GO:0004497(molecularfunction:monooxygenase activity); GO:0016705(molecularfunction:oxidoreductase activity, acting on paired donors, with incorporation or reduction of molecular oxygen); GO:0020037(molecularfunction:heme binding); GO:0016709(molecularfunction:oxidoreductase activity, acting on paired donors, with incorporation …				COG2124(Q:Secondary metabolites biosynthesis, transport and catabolism)	XP002274740.1(PREDICTED: cytochrome P450 CYP82D47 [Vitis vinifera])	sp|Q9SZ46|C82C4ARATH(Xanthotoxin 5-hydroxylase CYP82C4 OS=Arabidopsis thaliana OX=3702 GN=CYP82C4 PE=1 SV=1)	PF00067.22(p450:Cytochrome P450)
VIT212s0059g00830	GO:0048046(cellularcomponent:apoplast)				ENOG410YZUA(S:Function unknown)	XP002269397.1(PREDICTED: dirigent protein 23 [Vitis vinifera])	sp|Q84TH6|DIR23ARATH(Dirigent protein 23 OS=Arabidopsis thaliana OX=3702 GN=DIR23 PE=2 SV=1)	PF03018.14(Dirigent:Dirigent-like protein)
VIT206s0004g03020	GO:0005618(cellularcomponent:cell wall); GO:0005975(biologicalprocess:carbohydrate metabolic process); GO:0004565(molecularfunction:beta-galactosidase activity); GO:0030246(molecularfunction:carbohydrate binding); GO:0005773(cellularcomponent:vacuole)				COG1874(S:Function unknown)	XP002285084.2(PREDICTED: beta-galactosidase 8 [Vitis vinifera])	sp|Q9SCV4|BGAL8ARATH(Beta-galactosidase 8 OS=Arabidopsis thaliana OX=3702 GN=BGAL8 PE=2 SV=2)	PF01301.19(Glycohydro35:Glycosyl hydrolases family 35); PF17834.1(GHD:Beta-sandwich domain in beta galactosidase); PF02140.18(GalLectin:Galactose binding lectin domain); PF02449.15(Glycohydro42:Beta-galactosidase); PF13364.6(BetaGaldom45:Beta-galactosidase jelly roll domain)
VIT218s0086g00265					ENOG410XRTN(S:Function unknown)	RVW52568.1(U-box domain-containing protein 11 [Vitis vinifera])	sp|Q2QRX6|DRTSORYSJ(Putative bifunctional dihydrofolate reductase-thymidylate synthase OS=Oryza sativa subsp. japonica OX=39947 GN=Os12g0446900 PE=3 SV=2)	PF00303.19(Thymidylatsynt:Thymidylate synthase)
VIT216s0013g02100	GO:0016021(cellularcomponent:integral component of membrane); GO:0016301(molecularfunction:kinase activity); GO:0016760(molecularfunction:cellulose synthase (UDP-forming) activity); GO:0030244(biologicalprocess:cellulose biosynthetic process)				COG2074(G:Carbohydrate transport and metabolism)	CBI38671.3(unnamed protein product, partial [Vitis vinifera])	sp|Q8U4K7|PGK2PYRFU(2-phosphoglycerate kinase OS=Pyrococcus furiosus (strain ATCC 43587 / DSM 3638 / JCM 8422 / Vc1) OX=186497 GN=pgk2 PE=3 SV=1)	PF13238.6(AAA18:AAA domain); PF13671.6(AAA33:AAA domain)
VIT201s0011g02250	GO:0016021(cellularcomponent:integral component of membrane); GO:0055085(biologicalprocess:transmembrane transport); GO:0005886(cellularcomponent:plasma membrane)				COG1297(H:Coenzyme transport and metabolism)	XP002277292.1(PREDICTED: probable metal-nicotianamine transporter YSL7 [Vitis vinifera])	sp|Q9SHY2|YSL7ARATH(Probable metal-nicotianamine transporter YSL7 OS=Arabidopsis thaliana OX=3702 GN=YSL7 PE=2 SV=1)	PF03169.15(OPT:OPT oligopeptide transporter protein)
VIT208s0007g00510					ENOG410YMPH(K:Transcription)	XP019077324.1(PREDICTED: scarecrow-like protein 9 [Vitis vinifera])	sp|O80933|SCL9ARATH(Scarecrow-like protein 9 OS=Arabidopsis thaliana OX=3702 GN=SCL9 PE=2 SV=1)	PF03514.14(GRAS:GRAS domain family)
VIT211s0016g05370	GO:0016020(cellularcomponent:membrane); GO:0016042(biologicalprocess:lipid catabolic process); GO:0070290(molecularfunction:N-acylphosphatidylethanolamine-specific phospholipase D activity); GO:0005509(molecularfunction:calcium ion binding); GO:0004630(molecularfunction:phospholipase D activity); GO:0046470(biologicalprocess:phosphatidylcholine metabolic process)	K01115	PLD12	map00565(Ether lipid metabolism); map00564(Glycerophospholipid metabolism); map04144(Endocytosis)	COG1502(I:Lipid transport and metabolism)	XP002282187.3(PREDICTED: phospholipase D alpha 1 [Vitis vinifera])	sp|Q41142|PLDA1RICCO(Phospholipase D alpha 1 OS=Ricinus communis OX=3988 GN=PLD1 PE=1 SV=1)	PF12357.8(PLDC:Phospholipase D C terminal); PF00614.22(PLDc:Phospholipase D Active site motif); PF00168.30(C2:C2 domain); PF13091.6(PLDc2:PLD-like domain)
VIT216s0098g00250	GO:0016021(cellularcomponent:integral component of membrane); GO:0030247(molecularfunction:polysaccharide binding)				ENOG41121N2(T:Signal transduction mechanisms)	CBI23148.3(unnamed protein product, partial [Vitis vinifera])	sp|P0CH01|AT21AARATH(Putative RING-H2 finger protein ATL21A OS=Arabidopsis thaliana OX=3702 GN=ATL21A PE=3 SV=1)	PF13639.6(zf-RING2:Ring finger domain); PF17123.5(zf-RING11:RING-like zinc finger); PF12678.7(zf-rbx1:RING-H2 zinc finger domain); PF13923.6(zf-C3HC42:Zinc finger, C3HC4 type (RING finger)); PF13445.6(zf-RINGUBOX:RING-type zinc-finger); PF14380.6(WAKassoc:Wall-associated receptor kinase C-terminal); PF00097.25(zf-C3HC4:Zinc finger, C3HC4 type (RING finger)); PF14634.6(zf-RING5:zinc-RING finger do…
VIT203s0091g00270	GO:0005829(cellularcomponent:cytosol); GO:0031929(biologicalprocess:TOR signaling); GO:0043666(biologicalprocess:regulation of phosphoprotein phosphatase activity); GO:0007165(biologicalprocess:signal transduction)	K17607	TIPRL, TIP41		ENOG410XT96(S:Function unknown)	XP010647952.1(PREDICTED: TIP41-like protein isoform X1 [Vitis vinifera])	sp|Q8VXY4|TIPRLARATH(TIP41-like protein OS=Arabidopsis thaliana OX=3702 GN=TIP41L PE=2 SV=1)	PF04176.13(TIP41:TIP41-like family)
VIT205s0051g00510	GO:0045128(biologicalprocess:negative regulation of reciprocal meiotic recombination); GO:0043621(molecularfunction:protein self-association)				ENOG4111KRG(S:Function unknown)	XP010650223.1(PREDICTED: uncharacterized protein LOC100264819 isoform X1 [Vitis vinifera])	None
VIT214s0128g00200	GO:0030001(biologicalprocess:metal ion transport); GO:0006508(biologicalprocess:proteolysis); GO:0046872(molecularfunction:metal ion binding); GO:0004190(molecularfunction:aspartic-type endopeptidase activity); GO:0030163(biologicalprocess:protein catabolic process)				ENOG410XNV7(S:Function unknown)	XP010659830.2(PREDICTED: basic 7S globulin [Vitis vinifera])	sp|Q9FSH9|CONG1LUPAL(Gamma conglutin 1 OS=Lupinus albus OX=3870 GN=Cgamma PE=1 SV=1)	PF14541.6(TAXiC:Xylanase inhibitor C-terminal); PF14543.6(TAXiN:Xylanase inhibitor N-terminal)
VIT219s0085g00020	GO:0005634(cellularcomponent:nucleus); GO:0003682(molecularfunction:chromatin binding); GO:0005730(cellularcomponent:nucleolus)	K14834	NOC3		COG5117(J:Translation, ribosomal structure and biogenesis); COG5117(U:Intracellular trafficking, secretion, and vesicular transport)	XP002266128.1(PREDICTED: nucleolar complex protein 3 homolog [Vitis vinifera])	sp|Q6DRN3|NOC3LDANRE(Nucleolar complex protein 3 homolog OS=Danio rerio OX=7955 GN=noc3l PE=2 SV=1)	PF07540.11(NOC3p:Nucleolar complex-associated protein); PF03914.17(CBF:CBF/Mak21 family)
VIT214s0128g00430	GO:0005737(cellularcomponent:cytoplasm); GO:0032147(biologicalprocess:activation of protein kinase activity); GO:0031098(biologicalprocess:stress-activated protein kinase signaling cascade); GO:0004674(molecularfunction:protein serine/threonine kinase activity); GO:0005524(molecularfunction:ATP binding); GO:0004672(molecularfunction:protein kinase activity); GO:0023014(biologicalprocess:signal tr…	K20606	ANP1	map04016(MAPK signaling pathway - plant)	ENOG410XQGS(T:Signal transduction mechanisms)	XP010659844.1(PREDICTED: mitogen-activated protein kinase kinase kinase NPK1 isoform X1 [Vitis vinifera])	sp|Q40541|NPK1TOBAC(Mitogen-activated protein kinase kinase kinase NPK1 OS=Nicotiana tabacum OX=4097 GN=NPK1 PE=1 SV=1)	PF00069.25(Pkinase:Protein kinase domain); PF07714.17(PkinaseTyr:Protein tyrosine kinase); PF17667.1(Pkinasefungal:Fungal protein kinase); PF14531.6(Kinase-like:Kinase-like)
VIT209s0002g08200	GO:0043531(molecularfunction:ADP binding)				COG4886(S:Function unknown)	CAN69300.1(hypothetical protein VITISV014504, partial [Vitis vinifera])	None	PF18052.1(RxN:Rx N-terminal domain)
VIT214s0083g00550					ENOG410Z7Z7(S:Function unknown)	CBI16890.3(unnamed protein product, partial [Vitis vinifera])	sp|Q9FKR3|PP404ARATH(Pentatricopeptide repeat-containing protein At5g38730 OS=Arabidopsis thaliana OX=3702 GN=At5g38730 PE=2 SV=1)	PF13041.6(PPR2:PPR repeat family); PF12854.7(PPR1:PPR repeat); PF01535.20(PPR:PPR repeat); PF13812.6(PPR3:Pentatricopeptide repeat domain); PF17177.4(PPRlong:Pentacotripeptide-repeat region of PRORP)
VIT201s0011g01850	GO:0046872(molecularfunction:metal ion binding); GO:0009773(biologicalprocess:photosynthetic electron transport in photosystem I); GO:0020037(molecularfunction:heme binding); GO:0009055(molecularfunction:electron carrier activity)	K08906	petJ	map00195(Photosynthesis)	ENOG410Y8VD(O:Posttranslational modification, protein turnover, chaperones)	XP002277599.3(PREDICTED: cytochrome c6, chloroplastic [Vitis vinifera])	sp|Q93VA3|CYC6ARATH(Cytochrome c6, chloroplastic OS=Arabidopsis thaliana OX=3702 GN=PETJ PE=1 SV=1)	PF13442.6(CytochromeCBB3:Cytochrome C oxidase, cbb3-type, subunit III); PF00034.21(CytochromC:Cytochrome c)
VIT208s0007g07090	GO:0016787(molecularfunction:hydrolase activity); GO:0016021(cellularcomponent:integral component of membrane)	K04716	SGPP1	map00600(Sphingolipid metabolism)	COG0671(L:Replication, recombination and repair)	CBI29969.3(unnamed protein product, partial [Vitis vinifera])	sp|Q9M2G7|LPPDARATH(Lipid phosphate phosphatase delta OS=Arabidopsis thaliana OX=3702 GN=LPPD PE=2 SV=1)	PF01569.21(PAP2:PAP2 superfamily)
VIT215s0021g02842	GO:0020037(molecularfunction:heme binding); GO:0016021(cellularcomponent:integral component of membrane); GO:0016705(molecularfunction:oxidoreductase activity, acting on paired donors, with incorporation or reduction of molecular oxygen); GO:0006952(biologicalprocess:defense response); GO:0005576(cellularcomponent:extracellular region); GO:0005506(molecularfunction:iron ion binding)				ENOG4111AZ9(S:Function unknown); ENOG4111GDH(S:Function unknown)	RVW20901.1(Thaumatin-like protein [Vitis vinifera])	sp|Q5DWG1|CRJ35CRYJA(Pathogenesis-related thaumatin-like protein 3.5 OS=Cryptomeria japonica OX=3369 PE=1 SV=1)	PF00314.17(Thaumatin:Thaumatin family)
VIT213s0019g01080	GO:0004674(molecularfunction:protein serine/threonine kinase activity); GO:0005524(molecularfunction:ATP binding)	K04733	IRAK4		COG0515(J:Translation, ribosomal structure and biogenesis)	XP002283701.1(PREDICTED: protein kinase APK1A, chloroplastic isoform X1 [Vitis vinifera])	sp|Q65XV8|RK176ORYSJ(Receptor-like cytoplasmic kinase 176 OS=Oryza sativa subsp. japonica OX=39947 GN=RLCK176 PE=1 SV=1)	PF07714.17(PkinaseTyr:Protein tyrosine kinase); PF00069.25(Pkinase:Protein kinase domain)
VIT218s0001g11200	GO:0000723(biologicalprocess:telomere maintenance); GO:0042162(molecularfunction:telomeric DNA binding); GO:0016021(cellularcomponent:integral component of membrane); GO:0010833(biologicalprocess:telomere maintenance via telomere lengthening); GO:0045740(biologicalprocess:positive regulation of DNA replication); GO:1990879(cellularcomponent:CST complex); GO:0043015(molecularfunction:gamma-tubulin…				ENOG410ZN9Z(S:Function unknown); ENOG4111YBP(S:Function unknown)	XP019072299.1(PREDICTED: CST complex subunit CTC1 isoform X1 [Vitis vinifera])	sp|D0EL35|CTC1ARATH(CST complex subunit CTC1 OS=Arabidopsis thaliana OX=3702 GN=CTC1 PE=1 SV=2)
VIT204s0008g02090	GO:0005375(molecularfunction:copper ion transmembrane transporter activity); GO:0016021(cellularcomponent:integral component of membrane)	K14686	SLC31A1, CTR1		ENOG4111I8D(P:Inorganic ion transport and metabolism)	CBI20736.3(unnamed protein product, partial [Vitis vinifera])	sp|Q69P80|COP51ORYSJ(Copper transporter 5.1 OS=Oryza sativa subsp. japonica OX=39947 GN=COPT5.1 PE=2 SV=1)	PF07911.13(DUF1677:Protein of unknown function (DUF1677)); PF04145.15(Ctr:Ctr copper transporter family)
VIT210s0116g01250	GO:0005618(cellularcomponent:cell wall); GO:0005975(biologicalprocess:carbohydrate metabolic process); GO:0004565(molecularfunction:beta-galactosidase activity); GO:0030246(molecularfunction:carbohydrate binding); GO:0005773(cellularcomponent:vacuole)				COG1874(G:Carbohydrate transport and metabolism)	CBI16778.3(unnamed protein product, partial [Vitis vinifera])	sp|Q5N8X6|BGAL3ORYSJ(Beta-galactosidase 3 OS=Oryza sativa subsp. japonica OX=39947 GN=Os01g0875500 PE=3 SV=1)	PF01301.19(Glycohydro35:Glycosyl hydrolases family 35)
VIT218s0089g00530	GO:0008270(molecularfunction:zinc ion binding)				ENOG410YSB4(S:Function unknown)	CBI17015.3(unnamed protein product, partial [Vitis vinifera])	None
VIT205s0020g04330	GO:0005388(molecularfunction:calcium-transporting ATPase activity); GO:0016021(cellularcomponent:integral component of membrane); GO:0005524(molecularfunction:ATP binding)	K01537	ATP2C		ENOG410XNNC(P:Inorganic ion transport and metabolism)	CBI26329.3(unnamed protein product, partial [Vitis vinifera])	sp|Q9LIK7|ACA13ARATH(Putative calcium-transporting ATPase 13, plasma membrane-type OS=Arabidopsis thaliana OX=3702 GN=ACA13 PE=3 SV=1)	PF00689.21(CationATPaseC:Cation transporting ATPase, C-terminus); PF00122.20(E1-E2ATPase:E1-E2 ATPase); PF00702.26(Hydrolase:haloacid dehalogenase-like hydrolase); PF00690.26(CationATPaseN:Cation transporter/ATPase, N-terminus); PF13246.6(CationATPase:Cation transport ATPase (P-type))
VIT216s0098g00640	GO:0006952(biologicalprocess:defense response); GO:0016021(cellularcomponent:integral component of membrane); GO:0005576(cellularcomponent:extracellular region)				ENOG4111KEV(S:Function unknown)	XP010662946.1(PREDICTED: thaumatin-like protein 1 [Vitis vinifera])	sp|Q5DWG1|CRJ35CRYJA(Pathogenesis-related thaumatin-like protein 3.5 OS=Cryptomeria japonica OX=3369 PE=1 SV=1)	PF00314.17(Thaumatin:Thaumatin family)
VIT216s0050g02570	GO:0046872(molecularfunction:metal ion binding); GO:0004724(molecularfunction:magnesium-dependent protein serine/threonine phosphatase activity); GO:0004722(molecularfunction:protein serine/threonine phosphatase activity)	K17506	PPM1L, PP2CE		COG0631(U:Intracellular trafficking, secretion, and vesicular transport)	XP002269132.1(PREDICTED: probable protein phosphatase 2C 76 [Vitis vinifera])	sp|Q94AT1|P2C76ARATH(Probable protein phosphatase 2C 76 OS=Arabidopsis thaliana OX=3702 GN=At5g53140 PE=2 SV=1)	PF00481.21(PP2C:Protein phosphatase 2C); PF13672.6(PP2C2:Protein phosphatase 2C)
VIT207s0005g05730	GO:0005737(cellularcomponent:cytoplasm); GO:0005623(cellularcomponent:cell); GO:0004601(molecularfunction:peroxidase activity); GO:0042744(biologicalprocess:hydrogen peroxide catabolic process); GO:0008379(molecularfunction:thioredoxin peroxidase activity); GO:0034599(biologicalprocess:cellular response to oxidative stress); GO:0051920(molecularfunction:peroxiredoxin activity); GO:0045454(biologi…				COG0678(O:Posttranslational modification, protein turnover, chaperones); ENOG410XQ2E(S:Function unknown)	RVW60563.1(Peroxiredoxin-2 [Vitis vinifera])	sp|A9PCL4|PRX2POPTR(Peroxiredoxin-2 OS=Populus trichocarpa OX=3694 PE=1 SV=1)
VIT219s0027g00960					COG0666(S:Function unknown)	CBI21749.3(unnamed protein product, partial [Vitis vinifera])	None
VIT200s0258g00100	GO:0016021(cellularcomponent:integral component of membrane); GO:0030247(molecularfunction:polysaccharide binding); GO:0005524(molecularfunction:ATP binding); GO:0004672(molecularfunction:protein kinase activity)	K04733	IRAK4		COG0515(T:Signal transduction mechanisms)	XP003635153.1(PREDICTED: rust resistance kinase Lr10-like isoform X2 [Vitis vinifera])	sp|P93604|LRK10WHEAT(Rust resistance kinase Lr10 OS=Triticum aestivum OX=4565 GN=LRK10 PE=2 SV=1)	PF00069.25(Pkinase:Protein kinase domain); PF07714.17(PkinaseTyr:Protein tyrosine kinase); PF13947.6(GUBWAKbind:Wall-associated receptor kinase galacturonan-binding); PF17667.1(Pkinasefungal:Fungal protein kinase)
VIT207s0031g00920	GO:0005737(cellularcomponent:cytoplasm); GO:0004512(molecularfunction:inositol-3-phosphate synthase activity); GO:0006021(biologicalprocess:inositol biosynthetic process); GO:0008654(biologicalprocess:phospholipid biosynthetic process)	K01858	INO1, ISYNA1	map00562(Inositol phosphate metabolism)	COG1260(I:Lipid transport and metabolism)	XP010652823.1(PREDICTED: inositol-3-phosphate synthase [Vitis vinifera])	sp|Q9SSV4|INO1NICPA(Inositol-3-phosphate synthase OS=Nicotiana paniculata OX=62141 GN=INPS1 PE=2 SV=1)	PF07994.12(NADbinding5:Myo-inositol-1-phosphate synthase); PF01658.17(Inos-1-Psynth:Myo-inositol-1-phosphate synthase)
VIT204s0008g04010	GO:0005634(cellularcomponent:nucleus); GO:1990904(cellularcomponent:ribonucleoprotein complex); GO:0003723(molecularfunction:RNA binding); GO:0006396(biologicalprocess:RNA processing)	K11090	LA, SSB		COG0724(S:Function unknown); COG5193(J:Translation, ribosomal structure and biogenesis); COG5193(O:Posttranslational modification, protein turnover, chaperones)	CBI20908.3(unnamed protein product, partial [Vitis vinifera])	sp|Q93ZV7|LA1ARATH(La protein 1 OS=Arabidopsis thaliana OX=3702 GN=LA1 PE=1 SV=1)	PF03181.15(BURP:BURP domain); PF00076.22(RRM1:RNA recognition motif. (a.k.a. RRM, RBD, or RNP domain))
VIT205s0029g00970	GO:0003676(molecularfunction:nucleic acid binding)					RVW96604.1(putative amidase C869.01 [Vitis vinifera])	None
VIT200s0270g00050	GO:0016021(cellularcomponent:integral component of membrane)				ENOG410ZDKI(S:Function unknown)	CAN83711.1(hypothetical protein VITISV023673 [Vitis vinifera])	None
VIT215s0046g02730	GO:0043531(molecularfunction:ADP binding)	K13457	RPM1, RPS3	map04626(Plant-pathogen interaction)	COG4886(S:Function unknown); COG0457(S:Function unknown)	CBI40359.3(unnamed protein product, partial [Vitis vinifera])	sp|Q9SX38|DRL4ARATH(Putative disease resistance protein At1g50180 OS=Arabidopsis thaliana OX=3702 GN=At1g50180 PE=3 SV=2)	PF00931.22(NB-ARC:NB-ARC domain); PF18052.1(RxN:Rx N-terminal domain); PF13401.6(AAA22:AAA domain); PF13173.6(AAA14:AAA domain); PF13191.6(AAA16:AAA ATPase domain)
VIT200s0216g00010					ENOG4111H3Z(S:Function unknown)	CAN83480.1(hypothetical protein VITISV040690 [Vitis vinifera])	sp|Q93VG8|PPDEXARATH(DeSI-like protein At4g17486 OS=Arabidopsis thaliana OX=3702 GN=At4g17486 PE=2 SV=1)
VIT202s0025g00730	GO:0048046(cellularcomponent:apoplast)				ENOG410YHQS(S:Function unknown)	XP002272144.1(PREDICTED: disease resistance response protein 206 [Vitis vinifera])	sp|P13240|DR206PEA(Disease resistance response protein 206 OS=Pisum sativum OX=3888 GN=PI206 PE=1 SV=2)	PF03018.14(Dirigent:Dirigent-like protein)
VIT204s0069g00550	GO:0016021(cellularcomponent:integral component of membrane); GO:0004970(molecularfunction:ionotropic glutamate receptor activity); GO:0005886(cellularcomponent:plasma membrane)	K05387	GRIP		ENOG410Y6P1(U:Intracellular trafficking, secretion, and vesicular transport); ENOG410YE5F(P:Inorganic ion transport and metabolism)	RVW32064.1(Glutamate receptor 2.7 [Vitis vinifera])	sp|Q8LGN0|GLR27ARATH(Glutamate receptor 2.7 OS=Arabidopsis thaliana OX=3702 GN=GLR2.7 PE=2 SV=3)	PF01094.28(ANFreceptor:Receptor family ligand binding region); PF00060.26(Ligchan:Ligand-gated ion channel); PF13458.6(PeriplaBP6:Periplasmic binding protein); PF00497.20(SBPbac3:Bacterial extracellular solute-binding proteins, family 3); PF10613.9(Ligchan-Glubd:Ligated ion channel L-glutamate- and glycine-binding site)
VIT205s0020g02150	GO:0005747(cellularcomponent:mitochondrial respiratory chain complex I); GO:0006120(biologicalprocess:mitochondrial electron transport, NADH to ubiquinone)	K03952	NDUFA8	map00190(Oxidative phosphorylation)	ENOG4111IST(I:Lipid transport and metabolism)	XP002278102.1(PREDICTED: NADH dehydrogenase [ubiquinone] 1 alpha subcomplex subunit 8-B [Vitis vinifera])	sp|Q8LGE7|NDA8BARATH(NADH dehydrogenase [ubiquinone] 1 alpha subcomplex subunit 8-B OS=Arabidopsis thaliana OX=3702 GN=At5g18800 PE=1 SV=1)	PF06747.13(CHCH:CHCH domain); PF16860.5(CX9C:CHCH-CHCH-like Cx9C, IMS import disulfide relay-system,)
VIT219s0027g00016	GO:0016787(molecularfunction:hydrolase activity); GO:0005829(cellularcomponent:cytosol); GO:0005634(cellularcomponent:nucleus); GO:0003676(molecularfunction:nucleic acid binding); GO:0006355(biologicalprocess:regulation of transcription, DNA-templated)	K14401	CPSF1, CFT1	map03015(mRNA surveillance pathway)	COG5161(A:RNA processing and modification)	CAN68460.1(hypothetical protein VITISV027523 [Vitis vinifera])	sp|Q9FGR0|CPSF1ARATH(Cleavage and polyadenylation specificity factor subunit 1 OS=Arabidopsis thaliana OX=3702 GN=CPSF160 PE=1 SV=2)	PF10433.9(MMS1N:Mono-functional DNA-alkylating methyl methanesulfonate N-term)
VIT200s0202g00090	GO:0005737(cellularcomponent:cytoplasm); GO:0006468(biologicalprocess:protein phosphorylation); GO:0016021(cellularcomponent:integral component of membrane); GO:0004523(molecularfunction:RNA-DNA hybrid ribonuclease activity); GO:0004674(molecularfunction:protein serine/threonine kinase activity); GO:0007165(biologicalprocess:signal transduction); GO:0003676(molecularfunction:nucleic acid binding)…				COG0515(T:Signal transduction mechanisms)	CBI18731.3(unnamed protein product, partial [Vitis vinifera])	None
VIT214s0081g00420	GO:2000031(biologicalprocess:regulation of salicylic acid mediated signaling pathway); GO:0016021(cellularcomponent:integral component of membrane); GO:0016020(cellularcomponent:membrane); GO:0071446(biologicalprocess:cellular response to salicylic acid stimulus); GO:0031347(biologicalprocess:regulation of defense response)	K15502	ANKRD28		COG0666(S:Function unknown)	XP010660124.1(PREDICTED: ankyrin repeat-containing protein ITN1 [Vitis vinifera])	sp|Q8LPS2|ACD6ARATH(Protein ACCELERATED CELL DEATH 6 OS=Arabidopsis thaliana OX=3702 GN=ACD6 PE=1 SV=1)	PF12796.7(Ank2:Ankyrin repeats (3 copies)); PF13857.6(Ank5:Ankyrin repeats (many copies)); PF13637.6(Ank4:Ankyrin repeats (many copies)); PF13606.6(Ank3:Ankyrin repeat); PF00023.30(Ank:Ankyrin repeat); PF13962.6(PGG:Domain of unknown function)
VIT204s0069g00540	GO:0016021(cellularcomponent:integral component of membrane); GO:0004970(molecularfunction:ionotropic glutamate receptor activity)	K05387	GRIP		ENOG410XQQV(S:Function unknown); ENOG410Y6P1(U:Intracellular trafficking, secretion, and vesicular transport); ENOG410YE5F(P:Inorganic ion transport and metabolism)	XP002270936.2(PREDICTED: glutamate receptor 2.7 [Vitis vinifera])	sp|Q8LGN0|GLR27ARATH(Glutamate receptor 2.7 OS=Arabidopsis thaliana OX=3702 GN=GLR2.7 PE=2 SV=3)	PF01094.28(ANFreceptor:Receptor family ligand binding region); PF13458.6(PeriplaBP6:Periplasmic binding protein); PF00060.26(Ligchan:Ligand-gated ion channel); PF00497.20(SBPbac3:Bacterial extracellular solute-binding proteins, family 3); PF10613.9(Ligchan-Glubd:Ligated ion channel L-glutamate- and glycine-binding site)
VIT204s0008g01160	GO:0003700(molecularfunction:transcription factor activity, sequence-specific DNA binding); GO:0005634(cellularcomponent:nucleus); GO:0046872(molecularfunction:metal ion binding); GO:0003676(molecularfunction:nucleic acid binding)				COG5048(G:Carbohydrate transport and metabolism)	XP010648346.1(PREDICTED: protein indeterminate-domain 7 [Vitis vinifera])	sp|Q8H1F5|IDD7ARATH(Protein indeterminate-domain 7 OS=Arabidopsis thaliana OX=3702 GN=IDD7 PE=2 SV=1)	PF12171.8(zf-C2H2jaz:Zinc-finger double-stranded RNA-binding)
VIT216s0013g00260	GO:0004784(molecularfunction:superoxide dismutase activity); GO:0042644(cellularcomponent:chloroplast nucleoid); GO:0046872(molecularfunction:metal ion binding)	K04564	SOD2	map04146(Peroxisome)	COG0605(S:Function unknown)	XP002280522.1(PREDICTED: superoxide dismutase [Fe], chloroplastic [Vitis vinifera])	sp|Q9LU64|SODF2ARATH(Superoxide dismutase [Fe] 2, chloroplastic OS=Arabidopsis thaliana OX=3702 GN=FSD2 PE=1 SV=1)	PF00081.22(SodFeN:Iron/manganese superoxide dismutases, alpha-hairpin domain); PF02777.18(SodFeC:Iron/manganese superoxide dismutases, C-terminal domain)
VIT218s0001g13750					COG5184(K:Transcription)	XP010664780.1(PREDICTED: protein RCC2 homolog [Vitis vinifera])	sp|Q52KW8|RCC2XENLA(Protein RCC2 homolog OS=Xenopus laevis OX=8355 GN=rcc2 PE=2 SV=1)	PF00415.18(RCC1:Regulator of chromosome condensation (RCC1) repeat); PF13540.6(RCC12:Regulator of chromosome condensation (RCC1) repeat)
VIT214s0060g01950	GO:0042545(biologicalprocess:cell wall modification); GO:0046910(molecularfunction:pectinesterase inhibitor activity); GO:0005618(cellularcomponent:cell wall); GO:0016021(cellularcomponent:integral component of membrane); GO:0030599(molecularfunction:pectinesterase activity); GO:0005576(cellularcomponent:extracellular region); GO:0045330(molecularfunction:aspartyl esterase activity); GO:0045490(b…	K01051	E3.1.1.11	map00040(Pentose and glucuronate interconversions)	COG4677(S:Function unknown)	CBI39537.3(unnamed protein product, partial [Vitis vinifera])	sp|Q3E8Z8|PME28ARATH(Putative pectinesterase/pectinesterase inhibitor 28 OS=Arabidopsis thaliana OX=3702 GN=PME28 PE=2 SV=1)	PF01095.19(Pectinesterase:Pectinesterase); PF04043.15(PMEI:Plant invertase/pectin methylesterase inhibitor)
VIT205s0094g01330	GO:0016787(molecularfunction:hydrolase activity); GO:0004519(molecularfunction:endonuclease activity); GO:0004527(molecularfunction:exonuclease activity); GO:0004439(molecularfunction:phosphatidylinositol-4,5-bisphosphate 5-phosphatase activity); GO:0046856(biologicalprocess:phosphatidylinositol dephosphorylation); GO:0046855(biologicalprocess:inositol phosphate dephosphorylation)				COG5411(T:Signal transduction mechanisms)	XP010650745.1(PREDICTED: type I inositol polyphosphate 5-phosphatase 12 isoform X1 [Vitis vinifera])	sp|O80560|IP5PCARATH(Type I inositol polyphosphate 5-phosphatase 12 OS=Arabidopsis thaliana OX=3702 GN=IP5P12 PE=1 SV=2)	PF03372.23(Exoendophos:Endonuclease/Exonuclease/phosphatase family)
VIT208s0040g02150	None	None	None	None	None	None	None	None
VIT218s0001g11760	GO:0006855(biologicalprocess:drug transmembrane transport); GO:0015297(molecularfunction:antiporter activity); GO:0016021(cellularcomponent:integral component of membrane); GO:0042910(molecularfunction:xenobiotic transporter activity); GO:0005774(cellularcomponent:vacuolar membrane)	K03327	TC.MATE, SLC47A, norM, mdtK, dinF		COG0534(J:Translation, ribosomal structure and biogenesis)	XP002281913.1(PREDICTED: protein DETOXIFICATION 33 [Vitis vinifera])	sp|Q9SX83|DTX33ARATH(Protein DETOXIFICATION 33 OS=Arabidopsis thaliana OX=3702 GN=DTX33 PE=2 SV=1)	PF01554.18(MatE:MatE)
VIT215s0046g03306	GO:0016021(cellularcomponent:integral component of membrane)				ENOG411199N(S:Function unknown)	RVW81212.1(hypothetical protein CK203041013 [Vitis vinifera])	None	PF03140.15(DUF247:Plant protein of unknown function)
VIT208s0040g01850	GO:0016021(cellularcomponent:integral component of membrane)				ENOG410Z00E(S:Function unknown)	XP002281344.1(PREDICTED: uncharacterized protein LOC100261864 [Vitis vinifera])	None
VIT203s0038g03370					ENOG411180M(S:Function unknown)	XP002281737.1(PREDICTED: uncharacterized protein LOC100257230 [Vitis vinifera])	None	PF03087.14(DUF241:Arabidopsis protein of unknown function); PF05633.11(BPS1:Protein BYPASS1-related)
VIT207s0005g06570	GO:0008168(molecularfunction:methyltransferase activity); GO:0004372(molecularfunction:glycine hydroxymethyltransferase activity); GO:0019264(biologicalprocess:glycine biosynthetic process from serine); GO:0030170(molecularfunction:pyridoxal phosphate binding); GO:0035999(biologicalprocess:tetrahydrofolate interconversion)	K00600	glyA, SHMT	map00630(Glyoxylate and dicarboxylate metabolism); map00460(Cyanoamino acid metabolism); map00260(Glycine, serine and threonine metabolism); map00670(One carbon pool by folate)	COG0112(E:Amino acid transport and metabolism)	CBI37331.3(unnamed protein product, partial [Vitis vinifera])	sp|O23254|GLYC4ARATH(Serine hydroxymethyltransferase 4 OS=Arabidopsis thaliana OX=3702 GN=SHM4 PE=1 SV=1)
VIT218s0001g05630	GO:0003723(molecularfunction:RNA binding)	K13210	FUBP		ENOG410XZYE(S:Function unknown)	XP002277528.2(PREDICTED: far upstream element-binding protein 1 isoform X2 [Vitis vinifera])	sp|Q96AE4|FUBP1HUMAN(Far upstream element-binding protein 1 OS=Homo sapiens OX=9606 GN=FUBP1 PE=1 SV=3)	PF00013.29(KH1:KH domain); PF13083.6(KH4:KH domain); PF07650.17(KH2:KH domain)
VIT214s0066g00490	GO:0016021(cellularcomponent:integral component of membrane); GO:0005635(cellularcomponent:nuclear envelope); GO:0003723(molecularfunction:RNA binding); GO:0005783(cellularcomponent:endoplasmic reticulum)	K14314	NUP210, GP210	map03013(RNA transport)	ENOG410XNNU(U:Intracellular trafficking, secretion, and vesicular transport)	CBI34863.3(unnamed protein product, partial [Vitis vinifera])	sp|F4KHD8|GP210ARATH(Nuclear pore complex protein GP210 OS=Arabidopsis thaliana OX=3702 GN=GB210 PE=1 SV=1)	PF02368.18(Big2:Bacterial Ig-like domain (group 2))
VIT205s0029g01040	GO:0003824(molecularfunction:catalytic activity); GO:0009058(biologicalprocess:biosynthetic process); GO:0030170(molecularfunction:pyridoxal phosphate binding); GO:0008483(molecularfunction:transaminase activity)	K15849	PAT, AAT	map00960(Tropane, piperidine and pyridine alkaloid biosynthesis); map00950(Isoquinoline alkaloid biosynthesis); map00360(Phenylalanine metabolism); map00350(Tyrosine metabolism); map00400(Phenylalanine, tyrosine and tryptophan biosynthesis)	COG0436(E:Amino acid transport and metabolism)	XP010664298.1(PREDICTED: bifunctional aspartate aminotransferase and glutamate/aspartate-prephenate aminotransferase [Vitis vinifera])	sp|Q9SIE1|PATARATH(Bifunctional aspartate aminotransferase and glutamate/aspartate-prephenate aminotransferase OS=Arabidopsis thaliana OX=3702 GN=PAT PE=1 SV=2)
VIT200s2280g00010	GO:0048046(cellularcomponent:apoplast); GO:0052716(molecularfunction:hydroquinone:oxygen oxidoreductase activity); GO:0046274(biologicalprocess:lignin catabolic process); GO:0005507(molecularfunction:copper ion binding); GO:0016491(molecularfunction:oxidoreductase activity)	K05909	E1.10.3.2		COG2132(Q:Secondary metabolites biosynthesis, transport and catabolism)	RVW20917.1(Laccase-14 [Vitis vinifera])	sp|Q9FY79|LAC14ARATH(Laccase-14 OS=Arabidopsis thaliana OX=3702 GN=LAC14 PE=2 SV=1)	PF07731.14(Cu-oxidase2:Multicopper oxidase); PF00394.22(Cu-oxidase:Multicopper oxidase)
VIT200s2249g00010					ENOG410YEXI(S:Function unknown); ENOG410YBXM(S:Function unknown)	XP019074311.1(PREDICTED: GLABRA2 expression modulator [Vitis vinifera])	sp|Q9M063|GEML3ARATH(Putative GEM-like protein 3 OS=Arabidopsis thaliana OX=3702 GN=At4g40100 PE=3 SV=2)
VIT214s0060g00450	GO:0005524(molecularfunction:ATP binding); GO:0004672(molecularfunction:protein kinase activity)	K16315	GSG2		COG5072(D:Cell cycle control, cell division, chromosome partitioning)	XP010659746.1(PREDICTED: serine/threonine-protein kinase haspin homolog [Vitis vinifera])	sp|O80528|HASPARATH(Serine/threonine-protein kinase haspin homolog OS=Arabidopsis thaliana OX=3702 GN=HASPIN PE=1 SV=1)	PF12330.8(Haspinkinase:Haspin like kinase domain)
VIT208s0007g05780	GO:0003964(molecularfunction:RNA-directed DNA polymerase activity); GO:0005739(cellularcomponent:mitochondrion); GO:0006397(biologicalprocess:mRNA processing)				COG3344(O:Posttranslational modification, protein turnover, chaperones)	XP002274379.2(PREDICTED: uncharacterized protein LOC100264128 [Vitis vinifera])	sp|Q9LZA5|NMAT3ARATH(Nuclear intron maturase 3, mitochondrial OS=Arabidopsis thaliana OX=3702 GN=NMAT3 PE=3 SV=2)	PF01348.21(Intronmaturas2:Type II intron maturase); PF00078.27(RVT1:Reverse transcriptase (RNA-dependent DNA polymerase))
VIT205s0051g00090	GO:0010091(biologicalprocess:trichome branching); GO:0005829(cellularcomponent:cytosol); GO:0051781(biologicalprocess:positive regulation of cell division); GO:0006355(biologicalprocess:regulation of transcription, DNA-templated); GO:0048826(biologicalprocess:cotyledon morphogenesis); GO:0009908(biologicalprocess:flower development); GO:0005634(cellularcomponent:nucleus)				ENOG4111GN4(S:Function unknown)	XP002282738.1(PREDICTED: uncharacterized protein LOC100251145 [Vitis vinifera])	sp|Q9LIQ9|BLIARATH(Protein BLISTER OS=Arabidopsis thaliana OX=3702 GN=BLI PE=1 SV=1)	PF10473.9(CENP-Fleuzip:Leucine-rich repeats of kinetochore protein Cenp-F/LEK1)
VIT208s0007g00050					ENOG410ZE5E(S:Function unknown)	XP003632712.2(PREDICTED: uncharacterized protein LOC100854566 isoform X6 [Vitis vinifera])	sp|F4KCE9|KNL2ARATH(Kinetochore-associated protein KNL-2 homolog OS=Arabidopsis thaliana OX=3702 GN=KNL2 PE=1 SV=1)	PF09133.10(SANTA:SANTA (SANT Associated))
VIT205s0102g00700	GO:0003723(molecularfunction:RNA binding)				ENOG410YBW1(S:Function unknown)	XP010650597.1(PREDICTED: uncharacterized CRM domain-containing protein At3g25440, chloroplastic [Vitis vinifera])	sp|Q67XL4|Y3544ARATH(Uncharacterized CRM domain-containing protein At3g25440, chloroplastic OS=Arabidopsis thaliana OX=3702 GN=At3g25440 PE=2 SV=1)	PF01985.21(CRS1YhbY:CRS1 / YhbY (CRM) domain)
VIT218s0001g09790	GO:0006468(biologicalprocess:protein phosphorylation); GO:0016021(cellularcomponent:integral component of membrane); GO:0004674(molecularfunction:protein serine/threonine kinase activity); GO:0005886(cellularcomponent:plasma membrane); GO:0005524(molecularfunction:ATP binding); GO:0048544(biologicalprocess:recognition of pollen)	K04733	IRAK4		COG0515(T:Signal transduction mechanisms)	XP002283069.1(PREDICTED: putative receptor protein kinase ZmPK1 [Vitis vinifera])	sp|P17801|KPROMAIZE(Putative receptor protein kinase ZmPK1 OS=Zea mays OX=4577 GN=PK1 PE=2 SV=2)	PF00069.25(Pkinase:Protein kinase domain); PF07714.17(PkinaseTyr:Protein tyrosine kinase); PF01453.24(Blectin:D-mannose binding lectin); PF00954.20(Slocusglycop:S-locus glycoprotein domain); PF12260.8(PIP49C:Protein-kinase domain of FAM69)
VIT204s0008g01590	GO:0051259(biologicalprocess:protein oligomerization); GO:0006457(biologicalprocess:protein folding); GO:0042542(biologicalprocess:response to hydrogen peroxide); GO:0051082(molecularfunction:unfolded protein binding); GO:0000302(biologicalprocess:response to reactive oxygen species); GO:0009651(biologicalprocess:response to salt stress); GO:0009408(biologicalprocess:response to heat); GO:0009644…	K13993	HSP20	map04141(Protein processing in endoplasmic reticulum)	COG0071(O:Posttranslational modification, protein turnover, chaperones)	XP002280680.1(PREDICTED: 17.3 kDa class II heat shock protein [Vitis vinifera])	sp|P05477|HSP21SOYBN(17.9 kDa class II heat shock protein OS=Glycine max OX=3847 GN=HSP17.9-D PE=3 SV=1)	PF00011.21(HSP20:Hsp20/alpha crystallin family); PF17886.1(ArsAHSP20:HSP20-like domain found in ArsA)
VIT204s0079g00790	GO:0003824(molecularfunction:catalytic activity); GO:0016874(molecularfunction:ligase activity)				COG0318(S:Function unknown)	XP002272437.1(PREDICTED: butyrate--CoA ligase AAE11, peroxisomal [Vitis vinifera])	sp|Q9SS00|AAE12ARATH(Probable acyl-activating enzyme 12, peroxisomal OS=Arabidopsis thaliana OX=3702 GN=AAE12 PE=2 SV=1)	PF00501.28(AMP-binding:AMP-binding enzyme); PF13193.6(AMP-bindingC:AMP-binding enzyme C-terminal domain)
VIT204s0008g00915	GO:0004674(molecularfunction:protein serine/threonine kinase activity); GO:0016021(cellularcomponent:integral component of membrane); GO:0004672(molecularfunction:protein kinase activity); GO:0005524(molecularfunction:ATP binding); GO:0005886(cellularcomponent:plasma membrane)				COG4886(S:Function unknown); COG0515(T:Signal transduction mechanisms)	XP003631769.1(PREDICTED: receptor-like protein kinase HSL1 [Vitis vinifera])	sp|Q9XI96|PERK7ARATH(Proline-rich receptor-like protein kinase PERK7 OS=Arabidopsis thaliana OX=3702 GN=PERK7 PE=2 SV=1)	PF00069.25(Pkinase:Protein kinase domain); PF07714.17(PkinaseTyr:Protein tyrosine kinase)
VIT214s0108g00820						CBI22218.3(unnamed protein product, partial [Vitis vinifera])	None
VIT209s0002g08120	GO:0004386(molecularfunction:helicase activity); GO:0003676(molecularfunction:nucleic acid binding); GO:0005524(molecularfunction:ATP binding); GO:0008270(molecularfunction:zinc ion binding)	K13116	DDX41, ABS		ENOG410XQQC(L:Replication, recombination and repair)	XP002271334.2(PREDICTED: DEAD-box ATP-dependent RNA helicase 35 [Vitis vinifera])	sp|Q9LU46|RH35ARATH(DEAD-box ATP-dependent RNA helicase 35 OS=Arabidopsis thaliana OX=3702 GN=RH35 PE=2 SV=1)	PF00270.29(DEAD:DEAD/DEAH box helicase); PF00271.31(HelicaseC:Helicase conserved C-terminal domain); PF04851.15(ResIII:Type III restriction enzyme, res subunit); PF00098.23(zf-CCHC:Zinc knuckle)
VIT205s0020g01080	GO:0006338(biologicalprocess:chromatin remodeling); GO:0009734(biologicalprocess:auxin-activated signaling pathway); GO:0009630(biologicalprocess:gravitropism); GO:0048367(biologicalprocess:shoot system development); GO:0048364(biologicalprocess:root development); GO:0000228(cellularcomponent:nuclear chromosome)				ENOG410Z6K9(K:Transcription)	XP010649708.1(PREDICTED: uncharacterized protein LOC104879229 isoform X1 [Vitis vinifera])	None
VIT214s0006g01850	GO:0005737(cellularcomponent:cytoplasm); GO:0005049(molecularfunction:nuclear export signal receptor activity); GO:0008536(molecularfunction:Ran GTPase binding); GO:0005634(cellularcomponent:nucleus); GO:0000055(biologicalprocess:ribosomal large subunit export from nucleus); GO:0000056(biologicalprocess:ribosomal small subunit export from nucleus); GO:0046825(biologicalprocess:regulation of prote…	K14290	XPO1, CRM1	map03013(RNA transport); map03008(Ribosome biogenesis in eukaryotes)	COG5101(U:Intracellular trafficking, secretion, and vesicular transport)	RVW41724.1(Protein EXPORTIN 1B [Vitis vinifera])	sp|Q9SMV6|XPO1AARATH(Protein EXPORTIN 1A OS=Arabidopsis thaliana OX=3702 GN=XPO1 PE=1 SV=1)	PF08767.11(CRM1C:CRM1 C terminal); PF05120.12(GvpG:Gas vesicle protein G)
VIT201s0011g05660	GO:0046872(molecularfunction:metal ion binding)				ENOG410YNCK(S:Function unknown); ENOG410ZK4V(S:Function unknown)	XP002281205.1(PREDICTED: uncharacterized protein LOC100264495 isoform X1 [Vitis vinifera])	sp|Q8S9K3|VAR3ARATH(Zinc finger protein VAR3, chloroplastic OS=Arabidopsis thaliana OX=3702 GN=VAR3 PE=1 SV=2)	PF00641.18(zf-RanBP:Zn-finger in Ran binding protein and others)
VIT213s0047g00822	GO:0008137(molecularfunction:NADH dehydrogenase (ubiquinone) activity); GO:0005739(cellularcomponent:mitochondrion)	K03936	NDUFS3	map00190(Oxidative phosphorylation)	COG0852(C:Energy production and conversion)	CAN77857.1(hypothetical protein VITISV001361 [Vitis vinifera])	sp|Q95748|NDUS3ARATH(NADH dehydrogenase [ubiquinone] iron-sulfur protein 3 OS=Arabidopsis thaliana OX=3702 GN=NAD9 PE=1 SV=2)	PF00329.19(Complex130kDa:Respiratory-chain NADH dehydrogenase, 30 Kd subunit)
VIT205s0020g01720		K10631	TOPORS		ENOG410XQZR(S:Function unknown)	RVX22362.1(E3 ubiquitin-protein ligase Topors [Vitis vinifera])	sp|Q9V8P9|TOPRSDROME(E3 ubiquitin-protein ligase Topors OS=Drosophila melanogaster OX=7227 GN=Topors PE=1 SV=1)	PF13639.6(zf-RING2:Ring finger domain); PF13920.6(zf-C3HC43:Zinc finger, C3HC4 type (RING finger)); PF00097.25(zf-C3HC4:Zinc finger, C3HC4 type (RING finger)); PF13923.6(zf-C3HC42:Zinc finger, C3HC4 type (RING finger)); PF14634.6(zf-RING5:zinc-RING finger domain); PF13445.6(zf-RINGUBOX:RING-type zinc-finger); PF12678.7(zf-rbx1:RING-H2 zinc finger domain)
VIT202s0033g00440	GO:0005634(cellularcomponent:nucleus); GO:0003677(molecularfunction:DNA binding)	K09422	MYBP		COG5147(K:Transcription)	CBI37399.3(unnamed protein product, partial [Vitis vinifera])	sp|Q9FE25|MYB75ARATH(Transcription factor MYB75 OS=Arabidopsis thaliana OX=3702 GN=MYB75 PE=1 SV=1)	PF00249.31(MybDNA-binding:Myb-like DNA-binding domain)
VIT204s0008g00230	GO:0003333(biologicalprocess:amino acid transmembrane transport); GO:0016021(cellularcomponent:integral component of membrane); GO:0015171(molecularfunction:amino acid transmembrane transporter activity); GO:0005886(cellularcomponent:plasma membrane)				COG0814(K:Transcription)	CBI20573.3(unnamed protein product, partial [Vitis vinifera])	sp|P92934|AAP6ARATH(Amino acid permease 6 OS=Arabidopsis thaliana OX=3702 GN=AAP6 PE=1 SV=1)	PF01490.18(Aatrans:Transmembrane amino acid transporter protein); PF03222.13(TrpTyrperm:Tryptophan/tyrosine permease family)
VIT201s0026g00820	GO:0016787(molecularfunction:hydrolase activity); GO:0005634(cellularcomponent:nucleus); GO:0006355(biologicalprocess:regulation of transcription, DNA-templated); GO:0003677(molecularfunction:DNA binding)	K14664	ILR1		COG1473(S:Function unknown)	CBI32084.3(unnamed protein product, partial [Vitis vinifera])	sp|Q84XG9|ILL1ORYSI(IAA-amino acid hydrolase ILR1-like 1 OS=Oryza sativa subsp. indica OX=39946 GN=ILL1 PE=2 SV=1)	PF01546.28(PeptidaseM20:Peptidase family M20/M25/M40); PF07687.14(M20dimer:Peptidase dimerisation domain)
VIT217s0000g03250	GO:0003735(molecularfunction:structural constituent of ribosome); GO:0005840(cellularcomponent:ribosome); GO:0032543(biologicalprocess:mitochondrial translation); GO:0005739(cellularcomponent:mitochondrion); GO:0005763(cellularcomponent:mitochondrial small ribosomal subunit)	K17413	MRPS35		ENOG410ZX0Y(S:Function unknown)	XP002279561.1(PREDICTED: uncharacterized protein LOC100256054 [Vitis vinifera])	None	PF10213.9(MRP-S28:Mitochondrial ribosomal subunit protein)
VIT218s0001g10420					ENOG410Y9MU(S:Function unknown)	XP019082274.1(PREDICTED: uncharacterized protein LOC100257562 isoform X1 [Vitis vinifera])	None	PF03763.13(RemorinC:Remorin, C-terminal region)
VIT215s0048g02800					ENOG4111F20(S:Function unknown)	CBI38692.3(unnamed protein product, partial [Vitis vinifera])	None
VIT216s0100g00430	GO:0000160(biologicalprocess:phosphorelay signal transduction system); GO:0005634(cellularcomponent:nucleus); GO:0003677(molecularfunction:DNA binding)	K14491	ARR-B	map04075(Plant hormone signal transduction)	COG5641(K:Transcription); COG0784(T:Signal transduction mechanisms)	CBI31842.3(unnamed protein product, partial [Vitis vinifera])	sp|Q5N6V8|ORR26ORYSJ(Two-component response regulator ORR26 OS=Oryza sativa subsp. japonica OX=39947 GN=RR26 PE=3 SV=2)	PF00249.31(MybDNA-binding:Myb-like DNA-binding domain)
VIT203s0091g00300	GO:0070973(biologicalprocess:protein localization to endoplasmic reticulum exit site); GO:0006888(biologicalprocess:ER to Golgi vesicle-mediated transport); GO:0005783(cellularcomponent:endoplasmic reticulum); GO:0006886(biologicalprocess:intracellular protein transport); GO:0005789(cellularcomponent:endoplasmic reticulum membrane); GO:0005887(cellularcomponent:integral component of plasma membra…	K14009	BCAP31, BAP31	map04141(Protein processing in endoplasmic reticulum)	COG5374(S:Function unknown)	XP002266257.2(PREDICTED: B-cell receptor-associated protein 31 [Vitis vinifera])	None
VIT200s0227g00060	GO:0005730(cellularcomponent:nucleolus); GO:0030687(cellularcomponent:preribosome, large subunit precursor); GO:0005654(cellularcomponent:nucleoplasm); GO:0000463(biologicalprocess:maturation of LSU-rRNA from tricistronic rRNA transcript (SSU-rRNA, 5.8S rRNA, LSU-rRNA)); GO:0000466(biologicalprocess:maturation of 5.8S rRNA from tricistronic rRNA transcript (SSU-rRNA, 5.8S rRNA, LSU-rRNA)); GO:004…	K14824	ERB1, BOP1		ENOG410XRBX(J:Translation, ribosomal structure and biogenesis)	XP003635118.2(PREDICTED: ribosome biogenesis protein BOP1 homolog isoform X1 [Vitis vinifera])	sp|F4IH25|BOP1ARATH(Ribosome biogenesis protein BOP1 homolog OS=Arabidopsis thaliana OX=3702 GN=BOP1 PE=1 SV=1)	PF08145.12(BOP1NT:BOP1NT (NUC169) domain); PF00400.32(WD40:WD domain, G-beta repeat); PF12894.7(ANAPC4WD40:Anaphase-promoting complex subunit 4 WD40 domain)
VIT215s0045g01380	None	None	None	None	None	None	None	None
VIT213s0047g00280						XP002273287.1(PREDICTED: uncharacterized protein LOC100260844 isoform X7 [Vitis vinifera])	None
VIT211s0037g01430	GO:0005737(cellularcomponent:cytoplasm); GO:0009738(biologicalprocess:abscisic acid-activated signaling pathway); GO:0004683(molecularfunction:calmodulin-dependent protein kinase activity); GO:0005634(cellularcomponent:nucleus); GO:0016301(molecularfunction:kinase activity); GO:0009931(molecularfunction:calcium-dependent protein serine/threonine kinase activity); GO:0018105(biologicalprocess:pept…	K13412	CPK	map04626(Plant-pathogen interaction)	ENOG410XRMJ(T:Signal transduction mechanisms)	CBI36631.3(unnamed protein product, partial [Vitis vinifera])	sp|Q8W4I7|CDPKDARATH(Calcium-dependent protein kinase 13 OS=Arabidopsis thaliana OX=3702 GN=CPK13 PE=1 SV=2)	PF00036.32(EF-hand1:EF hand); PF13405.6(EF-hand6:EF-hand domain); PF13202.6(EF-hand5:EF hand); PF13499.6(EF-hand7:EF-hand domain pair); PF13833.6(EF-hand8:EF-hand domain pair)
VIT208s0040g00020	GO:0009536(cellularcomponent:plastid); GO:0005829(cellularcomponent:cytosol); GO:0005634(cellularcomponent:nucleus); GO:0005623(cellularcomponent:cell); GO:0005886(cellularcomponent:plasma membrane); GO:0007154(biologicalprocess:cell communication); GO:0045454(biologicalprocess:cell redox homeostasis); GO:0015035(molecularfunction:protein disulfide oxidoreductase activity); GO:0006662(biologicalp…	K03671	trxA		COG0526(T:Signal transduction mechanisms); COG5078(T:Signal transduction mechanisms)	XP002279195.3(PREDICTED: thioredoxin H-type [Vitis vinifera])	sp|P85801|TRXHPOPJC(Thioredoxin H-type OS=Populus jackii OX=640484 PE=1 SV=1)	PF00085.20(Thioredoxin:Thioredoxin); PF13098.6(Thioredoxin2:Thioredoxin-like domain); PF13899.6(Thioredoxin7:Thioredoxin-like); PF14595.6(Thioredoxin9:Thioredoxin); PF13905.6(Thioredoxin8:Thioredoxin-like)
VIT214s0066g00620	GO:0004568(molecularfunction:chitinase activity); GO:0005576(cellularcomponent:extracellular region); GO:0005975(biologicalprocess:carbohydrate metabolic process); GO:0004553(molecularfunction:hydrolase activity, hydrolyzing O-glycosyl compounds)	K01183	E3.2.1.14	map00520(Amino sugar and nucleotide sugar metabolism)	ENOG4111GPA(S:Function unknown)	CBI34870.3(unnamed protein product, partial [Vitis vinifera])	sp|P29060|CHIATOBAC(Acidic endochitinase OS=Nicotiana tabacum OX=4097 PE=1 SV=1)	PF00704.28(Glycohydro18:Glycosyl hydrolases family 18)
VIT210s0003g04030	GO:0004674(molecularfunction:protein serine/threonine kinase activity); GO:0005634(cellularcomponent:nucleus); GO:0008270(molecularfunction:zinc ion binding); GO:0005524(molecularfunction:ATP binding); GO:0007165(biologicalprocess:signal transduction)				ENOG410ZQX4(T:Signal transduction mechanisms)	XP010655691.1(PREDICTED: uncharacterized protein LOC100254898 isoform X1 [Vitis vinifera])	None	PF07967.13(zf-C3HC:C3HC zinc finger-like)
VIT205s0077g01700	GO:0046872(molecularfunction:metal ion binding); GO:0030001(biologicalprocess:metal ion transport)				ENOG410YVNX(S:Function unknown)	XP002273693.2(PREDICTED: heavy metal-associated isoprenylated plant protein 35 [Vitis vinifera])	sp|O65657|HIP23ARATH(Heavy metal-associated isoprenylated plant protein 23 OS=Arabidopsis thaliana OX=3702 GN=HIPP23 PE=1 SV=1)	PF00403.26(HMA:Heavy-metal-associated domain)
VIT210s0003g02630	GO:0008270(molecularfunction:zinc ion binding); GO:0009451(biologicalprocess:RNA modification)				ENOG410Z7Z7(S:Function unknown)	XP002272690.3(PREDICTED: pentatricopeptide repeat-containing protein At5g46460, mitochondrial [Vitis vinifera])	sp|Q9FHF9|PP419ARATH(Pentatricopeptide repeat-containing protein At5g46460, mitochondrial OS=Arabidopsis thaliana OX=3702 GN=PCMP-H49 PE=2 SV=1)	PF13041.6(PPR2:PPR repeat family); PF01535.20(PPR:PPR repeat); PF12854.7(PPR1:PPR repeat); PF14432.6(DYWdeaminase:DYW family of nucleic acid deaminases); PF13812.6(PPR3:Pentatricopeptide repeat domain); PF17177.4(PPRlong:Pentacotripeptide-repeat region of PRORP)
VIT215s0021g01840	GO:0022857(molecularfunction:transmembrane transporter activity); GO:0016021(cellularcomponent:integral component of membrane)	K03294	TC.APA		COG0531(S:Function unknown)	XP002272634.3(PREDICTED: cationic amino acid transporter 9, chloroplastic isoform X1 [Vitis vinifera])	sp|Q9C5D6|CAAT9ARATH(Cationic amino acid transporter 9, chloroplastic OS=Arabidopsis thaliana OX=3702 GN=CAT9 PE=2 SV=1)	PF13520.6(AApermease2:Amino acid permease); PF00324.21(AApermease:Amino acid permease); PF13906.6(AApermeaseC:C-terminus of AApermease); PF03845.13(Sporepermease:Spore germination protein)
VIT202s0025g00290	GO:0006457(biologicalprocess:protein folding); GO:0051082(molecularfunction:unfolded protein binding); GO:0005524(molecularfunction:ATP binding); GO:0009451(biologicalprocess:RNA modification)				ENOG410Z7Z7(O:Posttranslational modification, protein turnover, chaperones)	XP010658315.1(PREDICTED: pentatricopeptide repeat-containing protein At4g39530 [Vitis vinifera])	sp|Q7Y211|PP285ARATH(Pentatricopeptide repeat-containing protein At3g57430, chloroplastic OS=Arabidopsis thaliana OX=3702 GN=PCMP-H81 PE=2 SV=2)	PF01535.20(PPR:PPR repeat); PF13041.6(PPR2:PPR repeat family); PF12854.7(PPR1:PPR repeat); PF13812.6(PPR3:Pentatricopeptide repeat domain); PF17177.4(PPRlong:Pentacotripeptide-repeat region of PRORP)
VIT208s0040g01160	GO:0048731(biologicalprocess:system development)				ENOG41107MQ(S:Function unknown)	RVX04950.1(hypothetical protein CK203019168 [Vitis vinifera])	None
VIT215s0045g00680	GO:0043531(molecularfunction:ADP binding)	K13457	RPM1, RPS3	map04626(Plant-pathogen interaction)	COG4886(S:Function unknown); ENOG41107N4(S:Function unknown)	XP003633887.1(PREDICTED: putative disease resistance protein At1g50180 [Vitis vinifera])	sp|Q9SX38|DRL4ARATH(Putative disease resistance protein At1g50180 OS=Arabidopsis thaliana OX=3702 GN=At1g50180 PE=3 SV=2)	PF00931.22(NB-ARC:NB-ARC domain); PF18052.1(RxN:Rx N-terminal domain)
VIT217s0000g08330		K04728	ATM, TEL1	map03440(Homologous recombination)	ENOG410XNPY(S:Function unknown)	XP010663177.1(PREDICTED: serine/threonine-protein kinase ATM isoform X1 [Vitis vinifera])	sp|Q9M3G7|ATMARATH(Serine/threonine-protein kinase ATM OS=Arabidopsis thaliana OX=3702 GN=ATM PE=1 SV=1)
VIT200s0231g00060					COG0642(T:Signal transduction mechanisms); ENOG41120EC(S:Function unknown)	CBI15347.3(unnamed protein product, partial [Vitis vinifera])	None	PF00076.22(RRM1:RNA recognition motif. (a.k.a. RRM, RBD, or RNP domain))
VIT214s0068g01780	GO:0005634(cellularcomponent:nucleus); GO:0046872(molecularfunction:metal ion binding); GO:0003677(molecularfunction:DNA binding)				ENOG41108CJ(S:Function unknown); ENOG410YD0Z(S:Function unknown)	XP010660739.1(PREDICTED: squamosa promoter-binding-like protein 13A [Vitis vinifera])	sp|B9DI20|SP13AARATH(Squamosa promoter-binding-like protein 13A OS=Arabidopsis thaliana OX=3702 GN=SPL13A PE=2 SV=1)	PF03110.14(SBP:SBP domain)
VIT215s0048g02324	GO:0006355(biologicalprocess:regulation of transcription, DNA-templated); GO:0016021(cellularcomponent:integral component of membrane); GO:0005634(cellularcomponent:nucleus); GO:0003677(molecularfunction:DNA binding)				ENOG410ZJIT(S:Function unknown)	CAN62333.1(hypothetical protein VITISV000718 [Vitis vinifera])	sp|Q9LKG8|NAC91ARATH(NAC domain-containing protein 91 OS=Arabidopsis thaliana OX=3702 GN=NAC091 PE=1 SV=1)	PF02365.15(NAM:No apical meristem (NAM) protein)
VIT210s0042g00300	None	None	None	None	None	None	None	None
VIT200s2864g00010	None	None	None	None	None	None	None	None
VIT219s0027g01820	GO:0006813(biologicalprocess:potassium ion transport); GO:0016021(cellularcomponent:integral component of membrane); GO:0016020(cellularcomponent:membrane); GO:0015079(molecularfunction:potassium ion transmembrane transporter activity)	K03549	kup		COG3158(P:Inorganic ion transport and metabolism)	RVW24721.1(putative potassium transporter 13 [Vitis vinifera])	sp|Q652J4|HAK13ORYSJ(Probable potassium transporter 13 OS=Oryza sativa subsp. japonica OX=39947 GN=HAK13 PE=2 SV=1)	PF02705.16(Ktrans:K+ potassium transporter)
VIT215s0048g01950	GO:0005506(molecularfunction:iron ion binding); GO:0016705(molecularfunction:oxidoreductase activity, acting on paired donors, with incorporation or reduction of molecular oxygen); GO:0004497(molecularfunction:monooxygenase activity); GO:0020037(molecularfunction:heme binding)				COG2124(S:Function unknown)	RVW85177.1(Cytochrome P450 87A3 [Vitis vinifera])	sp|Q8L7D5|THAHARATH(Cytochrome P450 708A2 OS=Arabidopsis thaliana OX=3702 GN=CYP708A2 PE=2 SV=3)
VIT211s0052g00060	GO:0005802(cellularcomponent:trans-Golgi network); GO:0006896(biologicalprocess:Golgi to vacuole transport); GO:0061630(molecularfunction:ubiquitin protein ligase activity); GO:0016021(cellularcomponent:integral component of membrane); GO:0016020(cellularcomponent:membrane); GO:0006623(biologicalprocess:protein targeting to vacuole); GO:0006511(biologicalprocess:ubiquitin-dependent protein catabo…				ENOG41105IF(U:Intracellular trafficking, secretion, and vesicular transport)	CBI17914.3(unnamed protein product, partial [Vitis vinifera])	sp|P93484|VSR1PEA(Vacuolar-sorting receptor 1 OS=Pisum sativum OX=3888 GN=BP80 PE=1 SV=1)
VIT207s0031g01710	GO:0003700(molecularfunction:transcription factor activity, sequence-specific DNA binding); GO:0043565(molecularfunction:sequence-specific DNA binding); GO:0005634(cellularcomponent:nucleus)				ENOG410YQZM(K:Transcription)	XP010652864.1(PREDICTED: probable WRKY transcription factor 51 [Vitis vinifera])	sp|Q93WU9|WRK51ARATH(Probable WRKY transcription factor 51 OS=Arabidopsis thaliana OX=3702 GN=WRKY51 PE=1 SV=1)	PF03106.15(WRKY:WRKY DNA -binding domain)
VIT216s0098g00480	GO:0016787(molecularfunction:hydrolase activity); GO:0006629(biologicalprocess:lipid metabolic process)				ENOG410YX0V(S:Function unknown); ENOG410YC1V(S:Function unknown)	CBI23129.3(unnamed protein product, partial [Vitis vinifera])	sp|Q680C0|GDL62ARATH(GDSL esterase/lipase At4g10955 OS=Arabidopsis thaliana OX=3702 GN=At4g10955 PE=2 SV=1)	PF01764.25(Lipase3:Lipase (class 3)); PF11187.8(DUF2974:Protein of unknown function (DUF2974))
VIT205s0062g00220	GO:0015031(biologicalprocess:protein transport); GO:0006457(biologicalprocess:protein folding); GO:0009507(cellularcomponent:chloroplast)				ENOG4111WM6(S:Function unknown)	XP002268264.1(PREDICTED: protein TIC 22-like, chloroplastic [Vitis vinifera])	sp|F4J469|TI22LARATH(Protein TIC 22-like, chloroplastic OS=Arabidopsis thaliana OX=3702 GN=TIC22L PE=3 SV=1)	PF04278.12(Tic22:Tic22-like family)
VIT205s0049g01810						CBI23711.3(unnamed protein product, partial [Vitis vinifera])	None
VIT217s0053g00583	GO:0031625(molecularfunction:ubiquitin protein ligase binding); GO:0006511(biologicalprocess:ubiquitin-dependent protein catabolic process)	K03869	CUL3	map04120(Ubiquitin mediated proteolysis)	COG5647(O:Posttranslational modification, protein turnover, chaperones)	CAN71539.1(hypothetical protein VITISV030084 [Vitis vinifera])	sp|Q9C9L0|CUL3BARATH(Cullin-3B OS=Arabidopsis thaliana OX=3702 GN=CUL3B PE=1 SV=1)	PF00888.22(Cullin:Cullin family)
VIT210s0003g01500	GO:0016021(cellularcomponent:integral component of membrane); GO:0008270(molecularfunction:zinc ion binding)				COG5183(S:Function unknown)	XP010655539.1(PREDICTED: uncharacterized protein LOC100254917 [Vitis vinifera])	None	PF12906.7(RINGv:RING-variant domain)
VIT200s0240g00010	GO:0005737(cellularcomponent:cytoplasm); GO:0016740(molecularfunction:transferase activity); GO:0004364(molecularfunction:glutathione transferase activity); GO:0016021(cellularcomponent:integral component of membrane); GO:0006749(biologicalprocess:glutathione metabolic process)	K00799	GST, gst	map00480(Glutathione metabolism)	ENOG410XSIX(S:Function unknown)	CAN68934.1(hypothetical protein VITISV002763 [Vitis vinifera])	sp|P49332|GSTXCTOBAC(Probable glutathione S-transferase parC OS=Nicotiana tabacum OX=4097 GN=PARC PE=2 SV=1)
VIT200s0572g00020	GO:0010333(molecularfunction:terpene synthase activity); GO:0000287(molecularfunction:magnesium ion binding)	K15086	TPS14	map00902(Monoterpenoid biosynthesis)	ENOG410YDA6(S:Function unknown)	XP003635413.1(PREDICTED: (3S,6E)-nerolidol synthase 1 [Vitis vinifera])	sp|P0CV94|NES1FRAAN((3S,6E)-nerolidol synthase 1 OS=Fragaria ananassa OX=3747 PE=1 SV=1)	PF03936.16(TerpenesynthC:Terpene synthase family, metal binding domain); PF01397.21(Terpenesynth:Terpene synthase, N-terminal domain)
VIT212s0057g01540	GO:0016021(cellularcomponent:integral component of membrane)				COG5184(S:Function unknown)	XP002266143.1(PREDICTED: probable E3 ubiquitin-protein ligase HERC6 isoform X1 [Vitis vinifera])	sp|O95714|HERC2HUMAN(E3 ubiquitin-protein ligase HERC2 OS=Homo sapiens OX=9606 GN=HERC2 PE=1 SV=2)	PF00415.18(RCC1:Regulator of chromosome condensation (RCC1) repeat); PF13540.6(RCC12:Regulator of chromosome condensation (RCC1) repeat)
VIT209s0070g00170						CBI38939.3(unnamed protein product, partial [Vitis vinifera])	None
VIT209s0002g02240	GO:0005737(cellularcomponent:cytoplasm); GO:0005739(cellularcomponent:mitochondrion); GO:0005774(cellularcomponent:vacuolar membrane); GO:0042026(biologicalprocess:protein refolding); GO:0046686(biologicalprocess:response to cadmium ion); GO:0005524(molecularfunction:ATP binding)	K04077	groEL, HSPD1	map03018(RNA degradation)	COG0459(S:Function unknown)	CAN78641.1(hypothetical protein VITISV031740 [Vitis vinifera])	sp|Q93ZM7|CH60CARATH(Chaperonin CPN60-like 2, mitochondrial OS=Arabidopsis thaliana OX=3702 GN=At3g13860 PE=1 SV=2)	PF00118.24(Cpn60TCP1:TCP-1/cpn60 chaperonin family)
VIT205s0029g00830	GO:0033260(biologicalprocess:nuclear DNA replication); GO:0016021(cellularcomponent:integral component of membrane); GO:0005634(cellularcomponent:nucleus)				ENOG410ZEEQ(S:Function unknown)	CBI17252.3(unnamed protein product, partial [Vitis vinifera])	sp|Q9NYP3|DONSHUMAN(Protein downstream neighbor of Son OS=Homo sapiens OX=9606 GN=DONSON PE=1 SV=2)
VIT205s0165g00245	GO:0000943(cellularcomponent:retrotransposon nucleocapsid); GO:0015074(biologicalprocess:DNA integration); GO:0016021(cellularcomponent:integral component of membrane); GO:0003676(molecularfunction:nucleic acid binding)				COG0666(S:Function unknown)	CAN70570.1(hypothetical protein VITISV043111 [Vitis vinifera])	None	PF13606.6(Ank3:Ankyrin repeat); PF12796.7(Ank2:Ankyrin repeats (3 copies)); PF00023.30(Ank:Ankyrin repeat); PF13857.6(Ank5:Ankyrin repeats (many copies)); PF13637.6(Ank4:Ankyrin repeats (many copies))
VIT208s0007g05830						CBI30073.3(unnamed protein product, partial [Vitis vinifera])	None
VIT201s0137g00190					ENOG410ZGV0(S:Function unknown)	XP010650943.1(PREDICTED: uncharacterized protein LOC104879533 [Vitis vinifera])	None
VIT213s0064g00130	GO:0043531(molecularfunction:ADP binding)				COG4886(S:Function unknown)	CBI24967.3(unnamed protein product, partial [Vitis vinifera])	sp|Q9LRR4|R13L1ARATH(Putative disease resistance RPP13-like protein 1 OS=Arabidopsis thaliana OX=3702 GN=RPPL1 PE=3 SV=1)	PF12799.7(LRR4:Leucine Rich repeats (2 copies)); PF13855.6(LRR8:Leucine rich repeat)
VIT209s0096g00390	GO:0043531(molecularfunction:ADP binding)	K13459;K20599	RPS2;SUMM2	map04016(MAPK signaling pathway - plant); map04626(Plant-pathogen interaction)	COG4886(S:Function unknown)	CAN76822.1(hypothetical protein VITISV017286 [Vitis vinifera])	sp|O64973|RPS5ARATH(Disease resistance protein RPS5 OS=Arabidopsis thaliana OX=3702 GN=RPS5 PE=1 SV=2)
VIT213s0064g01350	GO:0048312(biologicalprocess:intracellular distribution of mitochondria); GO:0005737(cellularcomponent:cytoplasm); GO:0003723(molecularfunction:RNA binding)	K03255	TIF31, CLU1		ENOG410XQUQ(S:Function unknown)	XP010659324.1(PREDICTED: clustered mitochondria protein [Vitis vinifera])	sp|F4J5S1|CLUARATH(Clustered mitochondria protein OS=Arabidopsis thaliana OX=3702 GN=FMT PE=2 SV=1)	PF13236.6(CLU:Clustered mitochondria); PF12807.7(eIF3p135:Translation initiation factor eIF3 subunit 135); PF13424.6(TPR12:Tetratricopeptide repeat); PF15044.6(CLUN:Mitochondrial function, CLU-N-term); PF13374.6(TPR10:Tetratricopeptide repeat); PF05303.12(DUF727:Protein of unknown function (DUF727))
VIT200s0274g00080	GO:0003955(molecularfunction:NAD(P)H dehydrogenase (quinone) activity); GO:0055114(biologicalprocess:oxidation-reduction process); GO:0010181(molecularfunction:FMN binding)	K03809	wrbA	map00130(Ubiquinone and other terpenoid-quinone biosynthesis)	COG0655(S:Function unknown)	XP003635185.1(PREDICTED: probable NAD(P)H dehydrogenase (quinone) FQR1-like 1 [Vitis vinifera])	sp|Q6NQE2|FQRL1ARATH(Probable NAD(P)H dehydrogenase (quinone) FQR1-like 1 OS=Arabidopsis thaliana OX=3702 GN=At4g27270 PE=1 SV=1)	PF03358.15(FMNred:NADPH-dependent FMN reductase); PF00258.25(Flavodoxin1:Flavodoxin); PF02525.17(Flavodoxin2:Flavodoxin-like fold)
VIT200s0294g00040	GO:0004674(molecularfunction:protein serine/threonine kinase activity); GO:0016021(cellularcomponent:integral component of membrane); GO:0030247(molecularfunction:polysaccharide binding); GO:0005524(molecularfunction:ATP binding); GO:0004672(molecularfunction:protein kinase activity)	K04733	IRAK4		COG0515(T:Signal transduction mechanisms)	XP002262799.3(PREDICTED: rust resistance kinase Lr10-like [Vitis vinifera])	sp|P93604|LRK10WHEAT(Rust resistance kinase Lr10 OS=Triticum aestivum OX=4565 GN=LRK10 PE=2 SV=1)	PF00069.25(Pkinase:Protein kinase domain); PF07714.17(PkinaseTyr:Protein tyrosine kinase)
VIT215s0045g00040	GO:0046872(molecularfunction:metal ion binding); GO:0030001(biologicalprocess:metal ion transport)				COG2608(S:Function unknown)	XP003635030.1(PREDICTED: heavy metal-associated isoprenylated plant protein 9 [Vitis vinifera])	sp|Q9FLU5|HIP9ARATH(Heavy metal-associated isoprenylated plant protein 9 OS=Arabidopsis thaliana OX=3702 GN=HIPP09 PE=2 SV=1)
VIT200s0333g00060	GO:0080167(biologicalprocess:response to karrikin); GO:0004386(molecularfunction:helicase activity)				ENOG4111960(S:Function unknown)	CBI38316.3(unnamed protein product, partial [Vitis vinifera])	None
VIT215s0048g00100	GO:0016021(cellularcomponent:integral component of membrane)					CBI38919.3(unnamed protein product, partial [Vitis vinifera])	None
VIT215s0046g02370	GO:0016021(cellularcomponent:integral component of membrane)				ENOG410XZ7P(S:Function unknown); COG0534(S:Function unknown)	XP002275132.2(PREDICTED: ATG8-interacting protein 1 [Vitis vinifera])	sp|O82775|ATI1ARATH(ATG8-interacting protein 1 OS=Arabidopsis thaliana OX=3702 GN=ATI1 PE=1 SV=2)
VIT204s0023g01030	GO:0046872(molecularfunction:metal ion binding); GO:0043130(molecularfunction:ubiquitin binding)				ENOG410XRD4(S:Function unknown)	XP010649209.1(PREDICTED: protein DA1-related 1 isoform X1 [Vitis vinifera])	sp|Q8W4F0|DAR1ARATH(Protein DA1-related 1 OS=Arabidopsis thaliana OX=3702 GN=DAR1 PE=1 SV=3)	PF12315.8(DA1-like:Protein DA1); PF00412.22(LIM:LIM domain)
VIT218s0076g00280	GO:0004725(molecularfunction:protein tyrosine phosphatase activity)				COG5599(T:Signal transduction mechanisms)	XP010665012.1(PREDICTED: protein-tyrosine-phosphatase PTP1 isoform X3 [Vitis vinifera])	sp|O82656|PTP1ARATH(Protein-tyrosine-phosphatase PTP1 OS=Arabidopsis thaliana OX=3702 GN=PTP1 PE=1 SV=1)	PF00102.27(Yphosphatase:Protein-tyrosine phosphatase); PF13350.6(Yphosphatase3:Tyrosine phosphatase family)
VIT208s0040g00930	GO:0005737(cellularcomponent:cytoplasm); GO:0006468(biologicalprocess:protein phosphorylation); GO:0000079(biologicalprocess:regulation of cyclin-dependent protein serine/threonine kinase activity); GO:0019901(molecularfunction:protein kinase binding); GO:0016538(molecularfunction:cyclin-dependent protein serine/threonine kinase regulator activity); GO:0044772(biologicalprocess:mitotic cell cycle…	K05868	CCNB1		COG5024(D:Cell cycle control, cell division, chromosome partitioning)	XP002283152.1(PREDICTED: G2/mitotic-specific cyclin S13-7 [Vitis vinifera])	sp|P25011|CCNB1SOYBN(G2/mitotic-specific cyclin S13-6 OS=Glycine max OX=3847 PE=2 SV=1)	PF00134.23(CyclinN:Cyclin, N-terminal domain); PF02984.19(CyclinC:Cyclin, C-terminal domain)
VIT216s0013g01820						CBI14933.3(unnamed protein product, partial [Vitis vinifera])	None
VIT213s0067g03860	GO:0019210(molecularfunction:kinase inhibitor activity); GO:0016301(molecularfunction:kinase activity); GO:0005886(cellularcomponent:plasma membrane)				ENOG410YINI(S:Function unknown)	XP002275988.2(PREDICTED: probable membrane-associated kinase regulator 4 [Vitis vinifera])	sp|O80624|MAKR4ARATH(Probable membrane-associated kinase regulator 4 OS=Arabidopsis thaliana OX=3702 GN=MAKR4 PE=3 SV=1)
VIT209s0002g05210					ENOG4110X8D(S:Function unknown)	XP019077613.1(PREDICTED: F-box/kelch-repeat protein At1g80440-like [Vitis vinifera])	sp|Q9M8L2|FBK30ARATH(F-box/kelch-repeat protein At1g80440 OS=Arabidopsis thaliana OX=3702 GN=At1g80440 PE=2 SV=1)
VIT219s0014g01620	GO:0005388(molecularfunction:calcium-transporting ATPase activity); GO:0016021(cellularcomponent:integral component of membrane); GO:0005524(molecularfunction:ATP binding)	K01537	ATP2C		ENOG410XNNC(S:Function unknown)	CAN83242.1(hypothetical protein VITISV000815 [Vitis vinifera])	sp|Q9LIK7|ACA13ARATH(Putative calcium-transporting ATPase 13, plasma membrane-type OS=Arabidopsis thaliana OX=3702 GN=ACA13 PE=3 SV=1)	PF00689.21(CationATPaseC:Cation transporting ATPase, C-terminus); PF00702.26(Hydrolase:haloacid dehalogenase-like hydrolase); PF13246.6(CationATPase:Cation transport ATPase (P-type))
VIT218s0001g08690					ENOG41115PE(S:Function unknown)	RVX22427.1(hypothetical protein CK203012695 [Vitis vinifera])	None	PF14309.6(DUF4378:Domain of unknown function (DUF4378))
VIT218s0075g00630	GO:0048046(cellularcomponent:apoplast); GO:0052716(molecularfunction:hydroquinone:oxygen oxidoreductase activity); GO:0046274(biologicalprocess:lignin catabolic process); GO:0005507(molecularfunction:copper ion binding); GO:0016491(molecularfunction:oxidoreductase activity)	K05909	E1.10.3.2		COG2132(Q:Secondary metabolites biosynthesis, transport and catabolism)	RVW45315.1(putative laccase-9 [Vitis vinifera])	sp|Q84J37|LAC15ARATH(Laccase-15 OS=Arabidopsis thaliana OX=3702 GN=TT10 PE=1 SV=1)	PF07731.14(Cu-oxidase2:Multicopper oxidase)
VIT203s0038g01370	GO:0016020(cellularcomponent:membrane)	K17338	REEP1234		COG5052(S:Function unknown)	XP019074469.1(PREDICTED: putative HVA22-like protein g isoform X1 [Vitis vinifera])	sp|Q8LE10|HA22IARATH(HVA22-like protein i OS=Arabidopsis thaliana OX=3702 GN=HVA22I PE=2 SV=2)	PF03134.19(TB2DP1HVA22:TB2/DP1, HVA22 family)
VIT200s0505g00030	GO:0016021(cellularcomponent:integral component of membrane); GO:0005739(cellularcomponent:mitochondrion)	K03879	ND2	map00190(Oxidative phosphorylation)	COG1007(S:Function unknown)	CBI23503.3(unnamed protein product, partial [Vitis vinifera])	sp|P15688|NU2MBETVU(NADH-ubiquinone oxidoreductase chain 2 OS=Beta vulgaris OX=161934 GN=ND2 PE=3 SV=2)	PF00361.20(ProtonantipoM:Proton-conducting membrane transporter)
VIT211s0016g00070	GO:0016021(cellularcomponent:integral component of membrane); GO:0016874(molecularfunction:ligase activity); GO:0008270(molecularfunction:zinc ion binding)				ENOG41121N2(S:Function unknown)	XP010656480.1(PREDICTED: E3 ubiquitin-protein ligase ATL4 [Vitis vinifera])	sp|Q9LY41|ATL4ARATH(E3 ubiquitin-protein ligase ATL4 OS=Arabidopsis thaliana OX=3702 GN=ATL4 PE=1 SV=1)	PF13639.6(zf-RING2:Ring finger domain); PF12678.7(zf-rbx1:RING-H2 zinc finger domain); PF17123.5(zf-RING11:RING-like zinc finger); PF00097.25(zf-C3HC4:Zinc finger, C3HC4 type (RING finger)); PF13923.6(zf-C3HC42:Zinc finger, C3HC4 type (RING finger)); PF14634.6(zf-RING5:zinc-RING finger domain); PF13445.6(zf-RINGUBOX:RING-type zinc-finger); PF12861.7(zf-ANAPC11:Anaphase-promoting complex subunit 1…
VIT208s0007g01890	GO:0016021(cellularcomponent:integral component of membrane); GO:0022857(molecularfunction:transmembrane transporter activity); GO:0009507(cellularcomponent:chloroplast)				ENOG410Z0PS(S:Function unknown)	XP002274014.1(PREDICTED: uncharacterized protein LOC100242508 [Vitis vinifera])	None
VIT219s0014g00360	GO:0030174(biologicalprocess:regulation of DNA-dependent DNA replication initiation); GO:0005656(cellularcomponent:nuclear pre-replicative complex); GO:0016021(cellularcomponent:integral component of membrane); GO:0006364(biologicalprocess:rRNA processing); GO:0097344(cellularcomponent:Rix1 complex)	K14829	IPI3		ENOG410ZP68(S:Function unknown)	XP019072999.1(PREDICTED: protein ROOT INITIATION DEFECTIVE 3 [Vitis vinifera])	sp|Q9M3B4|RID3ARATH(Protein ROOT INITIATION DEFECTIVE 3 OS=Arabidopsis thaliana OX=3702 GN=RID3 PE=1 SV=1)	PF00400.32(WD40:WD domain, G-beta repeat); PF12894.7(ANAPC4WD40:Anaphase-promoting complex subunit 4 WD40 domain)
VIT205s0094g01190	GO:0005506(molecularfunction:iron ion binding); GO:0016705(molecularfunction:oxidoreductase activity, acting on paired donors, with incorporation or reduction of molecular oxygen); GO:0016021(cellularcomponent:integral component of membrane); GO:0004497(molecularfunction:monooxygenase activity); GO:0020037(molecularfunction:heme binding)	K00512	CYP17A		COG2124(Q:Secondary metabolites biosynthesis, transport and catabolism)	XP019075552.1(PREDICTED: cytochrome P450 76C2-like [Vitis vinifera])	sp|O64637|C76C2ARATH(Cytochrome P450 76C2 OS=Arabidopsis thaliana OX=3702 GN=CYP76C2 PE=2 SV=1)	PF00067.22(p450:Cytochrome P450)
VIT212s0057g01380	GO:0015031(biologicalprocess:protein transport); GO:0016021(cellularcomponent:integral component of membrane); GO:0016192(biologicalprocess:vesicle-mediated transport)				COG5102(U:Intracellular trafficking, secretion, and vesicular transport)	XP002264182.1(PREDICTED: protein transport protein SFT2 isoform X2 [Vitis vinifera])	sp|P38166|SFT2YEAST(Protein transport protein SFT2 OS=Saccharomyces cerevisiae (strain ATCC 204508 / S288c) OX=559292 GN=SFT2 PE=1 SV=1)	PF04178.12(Got1:Got1/Sft2-like family)
VIT202s0025g03010	GO:0046872(molecularfunction:metal ion binding); GO:0030001(biologicalprocess:metal ion transport)				COG2608(K:Transcription); COG1064(K:Transcription)	XP002277877.2(PREDICTED: heavy metal-associated isoprenylated plant protein 30 [Vitis vinifera])	sp|F4JMB8|HIP44ARATH(Heavy metal-associated isoprenylated plant protein 44 OS=Arabidopsis thaliana OX=3702 GN=HIPP44 PE=2 SV=1)	PF00403.26(HMA:Heavy-metal-associated domain)
VIT212s0035g01900	GO:0042545(biologicalprocess:cell wall modification); GO:0005618(cellularcomponent:cell wall); GO:0030599(molecularfunction:pectinesterase activity); GO:0005576(cellularcomponent:extracellular region); GO:0045330(molecularfunction:aspartyl esterase activity); GO:0004857(molecularfunction:enzyme inhibitor activity); GO:0045490(biologicalprocess:pectin catabolic process)	K01051	E3.1.1.11	map00040(Pentose and glucuronate interconversions)	COG4677(G:Carbohydrate transport and metabolism)	NP001268091.1(pectin methylesterase PME1 precursor [Vitis vinifera])	sp|Q43062|PMEPRUPE(Pectinesterase/pectinesterase inhibitor PPE8B OS=Prunus persica OX=3760 PE=2 SV=1)	PF01095.19(Pectinesterase:Pectinesterase); PF04043.15(PMEI:Plant invertase/pectin methylesterase inhibitor)
VIT206s0004g01740	GO:0048573(biologicalprocess:photoperiodism, flowering); GO:0042335(biologicalprocess:cuticle development); GO:0003700(molecularfunction:transcription factor activity, sequence-specific DNA binding); GO:0005634(cellularcomponent:nucleus); GO:0001228(molecularfunction:transcriptional activator activity, RNA polymerase II transcription regulatory region sequence-specific binding); GO:0010119(biolog…				ENOG410YDYN(S:Function unknown)	XP010651260.1(PREDICTED: transcription factor bHLH130 isoform X1 [Vitis vinifera])	sp|Q66GR3|BH130ARATH(Transcription factor bHLH130 OS=Arabidopsis thaliana OX=3702 GN=BHLH130 PE=1 SV=1)	PF00010.26(HLH:Helix-loop-helix DNA-binding domain)
VIT202s0109g00440					ENOG41116B0(S:Function unknown)	RVW28897.1(hypothetical protein CK203111946 [Vitis vinifera])	None
VIT202s0025g04490	GO:0016021(cellularcomponent:integral component of membrane); GO:0008643(biologicalprocess:carbohydrate transport); GO:0022857(molecularfunction:transmembrane transporter activity); GO:0030176(cellularcomponent:integral component of endoplasmic reticulum membrane); GO:0030173(cellularcomponent:integral component of Golgi membrane); GO:0055085(biologicalprocess:transmembrane transport)	K15277	SLC35B3, PAPST2		COG0697(S:Function unknown)	CBI34753.3(unnamed protein product, partial [Vitis vinifera])	sp|Q9LDX3|UTR4ARATH(UDP-galactose/UDP-glucose transporter 4 OS=Arabidopsis thaliana OX=3702 GN=UTR4 PE=2 SV=1)	PF08449.11(UAA:UAA transporter family); PF00892.20(EamA:EamA-like transporter family); PF03151.16(TPT:Triose-phosphate Transporter family)
VIT213s0067g01180	GO:0005794(cellularcomponent:Golgi apparatus); GO:0016021(cellularcomponent:integral component of membrane); GO:0016413(molecularfunction:O-acetyltransferase activity); GO:0050826(biologicalprocess:response to freezing)				ENOG410YA1R(S:Function unknown)	XP002269697.1(PREDICTED: protein ESKIMO 1 isoform X1 [Vitis vinifera])	sp|Q9LY46|TBL29ARATH(Protein ESKIMO 1 OS=Arabidopsis thaliana OX=3702 GN=ESK1 PE=1 SV=1)	PF13839.6(PC-Esterase:GDSL/SGNH-like Acyl-Esterase family found in Pmr5 and Cas1p); PF14416.6(PMR5N:PMR5 N terminal Domain)
VIT205s0049g01890						XP002282123.1(PREDICTED: uncharacterized protein LOC100244160 isoform X2 [Vitis vinifera])	None
VIT212s0134g00150	GO:0018342(biologicalprocess:protein prenylation); GO:0046872(molecularfunction:metal ion binding); GO:0018344(biologicalprocess:protein geranylgeranylation); GO:0004663(molecularfunction:Rab geranylgeranyltransferase activity); GO:0005968(cellularcomponent:Rab-protein geranylgeranyltransferase complex)	K05956	RABGGTB		COG5029(O:Posttranslational modification, protein turnover, chaperones)	XP002281543.1(PREDICTED: geranylgeranyl transferase type-2 subunit beta 1 isoform X1 [Vitis vinifera])	sp|Q84J75|PGTB1ARATH(Geranylgeranyl transferase type-2 subunit beta 1 OS=Arabidopsis thaliana OX=3702 GN=RGTB1 PE=1 SV=1)	PF00432.21(Prenyltrans:Prenyltransferase and squalene oxidase repeat); PF13249.6(SQHopcyclaseN:Squalene-hopene cyclase N-terminal domain); PF13243.6(SQHopcyclaseC:Squalene-hopene cyclase C-terminal domain)
VIT217s0000g01090	GO:0006633(biologicalprocess:fatty acid biosynthetic process); GO:0000036(molecularfunction:ACP phosphopantetheine attachment site binding involved in fatty acid biosynthetic process); GO:0016297(molecularfunction:acyl-[acyl-carrier-protein] hydrolase activity); GO:0016790(molecularfunction:thiolester hydrolase activity); GO:0009507(cellularcomponent:chloroplast)	K10781	FATB	map00061(Fatty acid biosynthesis)	COG3884(I:Lipid transport and metabolism)	XP002280321.2(PREDICTED: palmitoyl-acyl carrier protein thioesterase, chloroplastic isoform X2 [Vitis vinifera])	sp|Q9SJE2|FATBARATH(Palmitoyl-acyl carrier protein thioesterase, chloroplastic OS=Arabidopsis thaliana OX=3702 GN=FATB PE=1 SV=1)	PF01643.17(Acyl-ACPTE:Acyl-ACP thioesterase); PF13279.6(4HBT2:Thioesterase-like superfamily)
VIT202s0241g00160	GO:0016787(molecularfunction:hydrolase activity); GO:0016021(cellularcomponent:integral component of membrane)	K19367	SPG21	map04144(Endocytosis)	ENOG410XPCG(S:Function unknown)	XP002267811.1(PREDICTED: maspardin [Vitis vinifera])	sp|Q8MJJ1|SPG21BOVIN(Maspardin OS=Bos taurus OX=9913 GN=SPG21 PE=2 SV=1)	PF00561.20(Abhydrolase1:alpha/beta hydrolase fold); PF12697.7(Abhydrolase6:Alpha/beta hydrolase family); PF12146.8(Hydrolase4:Serine aminopeptidase, S33)
VIT205s0020g04020	GO:0010087(biologicalprocess:phloem or xylem histogenesis); GO:0010305(biologicalprocess:leaf vascular tissue pattern formation); GO:0009734(biologicalprocess:auxin-activated signaling pathway)				ENOG4110M78(S:Function unknown)	XP002283288.1(PREDICTED: VAN3-binding protein isoform X1 [Vitis vinifera])	sp|Q8W4K5|VABARATH(VAN3-binding protein OS=Arabidopsis thaliana OX=3702 GN=VAB PE=1 SV=1)	PF05703.11(Auxincanalis:Auxin canalisation); PF08458.10(PH2:Plant pleckstrin homology-like region)
VIT205s0102g00170	GO:0005737(cellularcomponent:cytoplasm); GO:0018105(biologicalprocess:peptidyl-serine phosphorylation); GO:0004683(molecularfunction:calmodulin-dependent protein kinase activity); GO:0080092(biologicalprocess:regulation of pollen tube growth); GO:0005634(cellularcomponent:nucleus); GO:0009738(biologicalprocess:abscisic acid-activated signaling pathway); GO:0009931(molecularfunction:calcium-depend…	K13412	CPK	map04626(Plant-pathogen interaction)	ENOG410XRMJ(O:Posttranslational modification, protein turnover, chaperones)	XP002264388.1(PREDICTED: calcium-dependent protein kinase 24 [Vitis vinifera])	sp|Q38873|CDPK7ARATH(Calcium-dependent protein kinase 7 OS=Arabidopsis thaliana OX=3702 GN=CPK7 PE=2 SV=1)	PF00069.25(Pkinase:Protein kinase domain); PF00036.32(EF-hand1:EF hand); PF07714.17(PkinaseTyr:Protein tyrosine kinase); PF13499.6(EF-hand7:EF-hand domain pair); PF13405.6(EF-hand6:EF-hand domain); PF13833.6(EF-hand8:EF-hand domain pair); PF13202.6(EF-hand5:EF hand); PF06293.14(Kdo:Lipopolysaccharide kinase (Kdo/WaaP) family)
VIT212s0034g00660	GO:0007165(biologicalprocess:signal transduction); GO:0043531(molecularfunction:ADP binding)				COG4886(S:Function unknown); ENOG410XQGS(T:Signal transduction mechanisms)	CBI23900.3(unnamed protein product, partial [Vitis vinifera])	sp|Q39008|M3K1ARATH(Mitogen-activated protein kinase kinase kinase 1 OS=Arabidopsis thaliana OX=3702 GN=MEKK1 PE=1 SV=2)	PF13855.6(LRR8:Leucine rich repeat); PF12799.7(LRR4:Leucine Rich repeats (2 copies)); PF00069.25(Pkinase:Protein kinase domain); PF07714.17(PkinaseTyr:Protein tyrosine kinase)
VIT202s0033g00360	GO:0009039(molecularfunction:urease activity); GO:0016151(molecularfunction:nickel cation binding); GO:0016021(cellularcomponent:integral component of membrane); GO:0043419(biologicalprocess:urea catabolic process)	K01427	URE	map00220(Arginine biosynthesis); map00230(Purine metabolism)	COG0804(K:Transcription)	EOY00852.1(Urease isoform 3 [Theobroma cacao])	sp|P07374|UREACANEN(Urease OS=Canavalia ensiformis OX=3823 PE=1 SV=3)	PF01979.20(Amidohydro1:Amidohydrolase family); PF07969.11(Amidohydro3:Amidohydrolase family)
VIT203s0038g04080	GO:0004818(molecularfunction:glutamate-tRNA ligase activity); GO:0006424(biologicalprocess:glutamyl-tRNA aminoacylation); GO:0000049(molecularfunction:tRNA binding); GO:0008270(molecularfunction:zinc ion binding); GO:0005524(molecularfunction:ATP binding)	K01885	EARS, gltX	map00860(Porphyrin and chlorophyll metabolism); map00970(Aminoacyl-tRNA biosynthesis)	COG0008(G:Carbohydrate transport and metabolism)	XP002283154.1(PREDICTED: glutamate--tRNA ligase, chloroplastic/mitochondrial [Vitis vinifera])	sp|Q9FEA2|SYEMARATH(Glutamate--tRNA ligase, chloroplastic/mitochondrial OS=Arabidopsis thaliana OX=3702 GN=OVA3 PE=1 SV=1)	PF00749.21(tRNA-synt1c:tRNA synthetases class I (E and Q), catalytic domain)
VIT211s0118g00410	GO:0016021(cellularcomponent:integral component of membrane); GO:0009536(cellularcomponent:plastid); GO:0005315(molecularfunction:inorganic phosphate transmembrane transporter activity); GO:0055085(biologicalprocess:transmembrane transport)	K08193	SLC17A		ENOG410XPWC(S:Function unknown)	XP002263200.2(PREDICTED: probable anion transporter 6, chloroplastic [Vitis vinifera])	sp|Q3E9A0|ANTR6ARATH(Probable anion transporter 6, chloroplastic OS=Arabidopsis thaliana OX=3702 GN=ANTR6 PE=2 SV=1)	PF07690.16(MFS1:Major Facilitator Superfamily)
VIT214s0006g01090	GO:0005774(cellularcomponent:vacuolar membrane); GO:0005525(molecularfunction:GTP binding)	K07955	ARL8		ENOG410XNUK(T:Signal transduction mechanisms)	XP002276052.1(PREDICTED: ADP-ribosylation factor-like protein 8c isoform X1 [Vitis vinifera])	sp|Q8W4C8|ARL8CARATH(ADP-ribosylation factor-like protein 8c OS=Arabidopsis thaliana OX=3702 GN=ARL8C PE=2 SV=1)	PF00025.21(Arf:ADP-ribosylation factor family); PF00071.22(Ras:Ras family); PF08477.13(Roc:Ras of Complex, Roc, domain of DAPkinase); PF04670.12(Gtr1RagA:Gtr1/RagA G protein conserved region); PF01926.23(MMRHSR1:50S ribosome-binding GTPase); PF09439.10(SRPRB:Signal recognition particle receptor beta subunit); PF00503.20(G-alpha:G-protein alpha subunit); PF00009.27(GTPEFTU:Elongation factor Tu GTP…
VIT205s0049g00500	GO:0003700(molecularfunction:transcription factor activity, sequence-specific DNA binding); GO:0005634(cellularcomponent:nucleus); GO:0010200(biologicalprocess:response to chitin); GO:0003677(molecularfunction:DNA binding)				ENOG410YYI7(K:Transcription); ENOG410YQAX(K:Transcription)	XP010650069.1(PREDICTED: ethylene-responsive transcription factor ERF098 [Vitis vinifera])	sp|Q9LTC5|ERF98ARATH(Ethylene-responsive transcription factor ERF098 OS=Arabidopsis thaliana OX=3702 GN=ERF098 PE=1 SV=1)	PF00847.20(AP2:AP2 domain)
VIT205s0051g00750					ENOG41121N2(O:Posttranslational modification, protein turnover, chaperones)	CBI33357.3(unnamed protein product, partial [Vitis vinifera])	None
VIT214s0083g00500						CBI16885.3(unnamed protein product, partial [Vitis vinifera])	None
VIT218s0041g01650	GO:0007165(biologicalprocess:signal transduction); GO:0043531(molecularfunction:ADP binding)				ENOG4111VMD(S:Function unknown); COG4886(S:Function unknown); ENOG41116MX(S:Function unknown); ENOG410XW3C(S:Function unknown); ENOG4111KGG(S:Function unknown)	XP010665358.2(PREDICTED: TMV resistance protein N-like [Vitis vinifera])	sp|Q40392|TMVRNNICGU(TMV resistance protein N OS=Nicotiana glutinosa OX=35889 GN=N PE=1 SV=1)	PF01582.20(TIR:TIR domain); PF13676.6(TIR2:TIR domain)
VIT215s0107g00120	GO:0043565(molecularfunction:sequence-specific DNA binding); GO:0044212(molecularfunction:transcription regulatory region DNA binding); GO:0003700(molecularfunction:transcription factor activity, sequence-specific DNA binding); GO:0008134(molecularfunction:transcription factor binding); GO:0045944(biologicalprocess:positive regulation of transcription from RNA polymerase II promoter); GO:0000977(…				COG5068(K:Transcription)	XP010661294.2(PREDICTED: MADS-box protein AGL24 isoform X1 [Vitis vinifera])	sp|O82794|AGL24ARATH(MADS-box protein AGL24 OS=Arabidopsis thaliana OX=3702 GN=AGL24 PE=1 SV=1)	PF00319.18(SRF-TF:SRF-type transcription factor (DNA-binding and dimerisation domain)); PF01486.17(K-box:K-box region)
VIT206s0004g03420	GO:0006355(biologicalprocess:regulation of transcription, DNA-templated); GO:0005634(cellularcomponent:nucleus); GO:0003677(molecularfunction:DNA binding)				ENOG410YM1Y(S:Function unknown); ENOG410YKK8(S:Function unknown)	XP002284859.3(PREDICTED: dof zinc finger protein DOF2.1 [Vitis vinifera])	sp|Q84TE9|DOF53ARATH(Dof zinc finger protein DOF5.3 OS=Arabidopsis thaliana OX=3702 GN=DOF5.3 PE=2 SV=1)	PF02701.15(zf-Dof:Dof domain, zinc finger)
VIT212s0034g01960						CBI23796.3(unnamed protein product, partial [Vitis vinifera])	None
[truncated: 31,012 more rows]
