# Supplementary material for: Molecular and physiologic mechanisms of advanced ripening by trunk girdling at early veraison of ‘Summer Black’ grape
Source: Front Plant Sci. 2022 Oct 18;13:1012741. doi: 10.3389/fpls.2022.1012741 (PMC9623158; doi:10.3389/fpls.2022.1012741)
Supplement: Supplementary file 6 [file Table_6.xlsx]

## Sheet: Sheet1
Supplementary Table 6. List of differentially expressed transcription factor genes
Gene Id	Family	TPM
		CK10	CK20	CK30	G10	G20	G30
Subcluster 1
VIT200s0732g00010	HB-other	7.54	9.53667	6.50667	3.67	6.34667	2.39333
VIT200s2547g00010	WRKY	2.11667	5.48	2.98333	1.41	1.76667	1.11333
VIT202s0012g01450	bHLH	14.3333	13.83	12.93	10.4667	11.9833	4.95
VIT202s0025g00200	HB-other	4.23	4.89333	3.26667	1.87	3.80333	1.85667
VIT206s0004g03130	ARF	1.04667	2.69667	1.84	0.97	1.58333	0.496667
VIT206s0009g00410	HB-other	17.1033	24.9833	17.1067	10.1067	14.7833	6.08667
VIT207s0005g05100	bHLH	0.693333	1.52	0.81	0.5	0.86	0.216667
VIT207s0151g00440	AP2	0.24	0.256667	0.18	0.05	0.0266667	0.00666667
VIT208s0007g07550	GATA	0.763333	1.62333	1.49	0.84	0.853333	0.423333
VIT209s0002g03610	MYB_related	22.6133	15.4333	17.4967	11.79	10.5367	7.52
VIT217s0000g08290	Dof	83.7733	92.6867	36.8767	38.1133	46.0933	13.7067
VIT218s0001g08610	AP2	1.23	0.993333	0.66	0.493333	0.45	0.25
VIT218s0001g08710	bZIP	16.0967	14.2	2.93	4.64667	7.52333	1.62333
Subcluster 2
VIT200s0253g00060	Dof	4.35667	2.95333	1.29	2.07	1.47667	1.04
VIT201s0010g03890	MIKC	35.3	24.69	16.6633	25.39	14.63	6.35333
VIT201s0011g00130	SBP	2.93	2.25	0.353333	1.94	0.586667	0.0966667
VIT201s0026g02580	Dof	9.94667	12.59	6.57333	10.59	5.72	1.74
VIT202s0012g00570	MYB_related	22.4667	26.7933	11.8233	26.26	12.3333	5.95
VIT202s0012g00990	LSD	39.3633	16.5933	3.63333	19.9233	4.97333	0.81
VIT202s0025g01740	ARF	15.1367	12.53	5.94	9.85333	6.45	2.03
VIT202s0154g00070	YABBY	4.97333	2.63333	1.57333	4.15333	1.16	0.31
VIT204s0008g01290	GATA	2.12333	0.596667	0.363333	0.656667	0.0966667	0.0133333
VIT204s0008g05210	bZIP	18.7	22.8867	9.75667	19.2633	9.42333	3.52
VIT204s0008g05440	ERF	3.80333	2.87333	3.94333	5.90667	2.12	0.78
VIT204s0008g07340	DBB	75.4067	78.96	73.3367	74.71	43.8367	30.3933
VIT204s0023g01660	GRAS	5.33333	5.75	4.27333	5.19	3.55	1.44667
VIT204s0023g03030	DBB	236.57	149.58	92.8233	108.753	78.2467	55.88
VIT206s0004g00150	MYB_related	1.70333	1.6	0.596667	1.21667	0.866667	0.406667
VIT206s0004g08190	ERF	21.01	12.5133	5.84	9.24667	5.55667	1.23
VIT208s0007g00410	MYB	1.53	1.70333	0.89	2.08	0.713333	0.276667
VIT208s0007g03820	MYB	1.79333	2.19333	1.14	1.61667	1.22667	0.4
VIT208s0007g07580	MYB_related	2.15667	1.33667	0.743333	0.64	1.44333	1.05667
VIT208s0040g03180	AP2	0.636667	0.393333	0.156667	0.173333	0.38	0.08
VIT210s0003g00040	Dof	1.04667	0.436667	0.363333	0.283333	0.406667	0.173333
VIT210s0003g00050	SBP	6.17333	4.06	2.64	4.94	2.06667	0.9
VIT211s0016g03350	ERF	2.29	1.47	0.473333	1.68667	0.453333	0.61
VIT211s0052g01800	DBB	95.7433	80.3933	42.46	66.0233	38.7733	13.8367
VIT212s0028g03100	MYB_related	3.16333	1.16333	0.736667	1.03667	0.41	0.146667
VIT212s0028g03350	SBP	14.16	4.79	1.11333	6.83	1.64667	0.176667
VIT214s0006g02290	ERF	1.01667	0.726667	0.203333	0.273333	0.12	0.0466667
VIT214s0068g00330	TCP	6.53333	4.36	2.20667	6.00667	1.82	0.55
VIT214s0081g00720	bHLH	25.5133	15.2133	7.42	11.0833	8.69667	4.34667
VIT214s0108g00390	HB-other	18.9933	3.26333	3.38667	9.76333	5.56667	1.25667
VIT215s0021g01880	HB-other	0.713333	0.39	0.17	0.133333	0.246667	0.06
VIT215s0046g00240	LBD (AS2/LOB)	66.56	21.1833	11.9967	32.96	11.6367	2.61
VIT215s0048g00550	YABBY	3.72667	2.48	1.70667	2.46667	0.796667	0.296667
VIT216s0050g02530	MYB_related	12.3433	7.19667	4.53	7.64	3.07667	3.08667
VIT217s0000g00770	NAC	7.24333	2.03333	1.07	1.59333	0.853333	0.25
VIT218s0001g06680	FAR1	4.58667	7.1	3.96	5.32333	4.38333	1.93667
VIT218s0001g10160	HB-other	3.66667	6.57667	4.09	5.47333	3.03	0.69
VIT218s0001g13460	MIKC	1.50667	0.676667	0.326667	0.303333	0.52	0.0966667
VIT218s0117g00270	ZF-HD	1.19333	0.306667	0.24	0.176667	0.166667	0.19
VIT219s0014g02350	SBP	1.48	0.253333	0.06	0.113333	0.0566667	0.0466667
Subcluster 3
VIT201s0011g03540	LBD (AS2/LOB)	0.72	0.553333	1.61	1.31333	1.92	3.07333
VIT201s0011g04220	MYB_related	0.3	3.21	6.63333	1.13333	1.14333	5.69667
VIT201s0011g04870	HB-other	0.19	0.363333	1.41667	0.08	1.89333	1.80333
VIT204s0008g05760	WRKY	0.76	1.49667	3.91667	1.02333	3.02	4.45
VIT204s0023g02880	GATA	2.94	3.59	8.62333	3.53333	7.28667	9.39
VIT206s0004g07790	LBD (AS2/LOB)	6.27333	5.70667	7.84	3.19333	11.51	16.9833
VIT206s0004g08100	B3	1.54667	2.64667	4.85333	3.23	4.69333	8.88333
VIT207s0005g00820	ERF	7.29667	34.08	86.9167	27.5167	38.34	72.91
VIT207s0005g02730	MYB_related	13.81	14.9933	24.4767	13.3767	33.7833	47.55
VIT208s0007g07640	NAC	0.376667	0.87	2.63333	1.06333	2.96	3.03333
VIT209s0002g09140	ERF	0.3	3.69333	5.86667	0.72	8.57667	13.2367
VIT210s0003g00140	ERF	3.79	9.31333	13.27	8.48333	15.4767	21.9467
VIT214s0006g02950	LBD (AS2/LOB)	0.286667	6.58667	21.9933	2.52333	17.98	20.6067
VIT215s0048g02270	NAC	16.2733	25.5433	44.1733	32.2333	45.9267	52.13
VIT215s0048g02300	NAC	0.976667	3.18333	12.9033	4.21	7.41	10.8267
VIT216s0013g00890	ERF	1.55	0.98	1.92667	0.806667	1.62333	5.75333
VIT218s0001g03240	ERF	1.27333	1.9	5.85667	0.703333	6.49	7.26333
VIT218s0001g08040	bHLH	0.09	0.443333	1.59	0.273333	1.74333	0.79
VIT218s0001g10300	bHLH	0.0766667	0.21	5.93	0.08	2.84	17.8667
Subcluster 4
VIT200s1247g00010	LBD (AS2/LOB)	0.106667	0.236667	0	0.113333	0.49	0.416667
VIT202s0033g00300	MYB_related	1.02333	1.55667	1.18333	1.91333	3.38	3.52
VIT203s0038g03410	NAC	0.0966667	0.463333	0.0633333	0.05	0.533333	0.55
VIT207s0104g00250	bHLH	0.183333	0.2	0.183333	0.18	1	0.723333
VIT207s0197g00020	LBD (AS2/LOB)	0.233333	0	0.106667	0.0866667	0.42	0.263333
VIT210s0003g03025	M_type	0.0866667	0.4	0.313333	0.0833333	1.66	1.60667
VIT219s0014g02240	ERF	1.34	1.9	1.50667	1.71667	4.56333	3.28667
Subcluster 5
VIT202s0025g01360	ERF	0.33	0.953333	0.333333	1.89	1.66667	1.45667
VIT202s0033g00390	MYB	1.31333	2.78	4.96333	28.5733	18.8167	8.29333
VIT205s0020g01100	MYB	0.616667	0.603333	0.85	2.18667	2.21333	2.3
VIT209s0018g01650	AP2	0.943333	1.54667	1.18	2.75333	2.19333	0.713333
VIT210s0116g00680	HD-ZIP	0.236667	0.32	0.403333	0.57	0.713333	0.34
VIT212s0028g00270	WRKY	1.7	2.22	3.09667	4.97333	4.26667	2.26
VIT214s0108g01070	NAC	1.55667	1.36667	1.37667	2.41	2.61	2.51667
VIT217s0000g01230	MIKC	0.0666667	0.113333	0.24	0.576667	0.3	0.36
VIT217s0000g01280	WRKY	14.58	17.54	21.74	27.77	34.1367	29.9833
VIT219s0015g01280	MYB	0.196667	0.916667	0.353333	1.08	2.35667	1
Subcluster 6
VIT202s0033g00395	MYB_related	117.72	74.78	42.69	347.417	202.743	87.2267
VIT202s0033g00410	MYB	94.4233	61.5967	34.6567	283.22	139.467	62.0367
VIT202s0033g00450	MYB	128.937	84.12	40.4233	406.99	185.477	91.5067
VIT207s0005g01210	MYB	5.16333	3.00333	0.306667	6.27667	0.92	0.0833333
VIT214s0006g01620	MYB	0.46	0.316667	0.0133333	1.43667	0.0566667	0.0133333
VIT215s0046g00170	MYB	43.5067	12.7433	5.67667	82.61	26.9567	12.6767
VIT215s0048g02870	HB-other	33.8933	20.24	5.59333	73.2167	24.9433	5.07333
VIT216s0098g01170	HB-other	0.49	0.276667	0.18	1.17	0.943333	0.533333
Subcluster 7
VIT205s0049g01020	MYB	0.91	2.01	4.23667	3.45	4.29667	2.17
VIT206s0004g03330	LBD (AS2/LOB)	1.63333	2.45333	3.35333	4.48333	3.10333	5.13667
VIT207s0129g01050	MYB	23.3667	37.1533	43.4767	47.4267	48.1333	53.24
VIT209s0002g06130	C3H	0.706667	1.86	1.68	1.99	2.71	3.05
VIT212s0057g01350	DBB	0.88	3.01333	2.37	1.77	3.59333	2.81667
VIT214s0068g01800	MIKC	1.70333	1.21667	6.32333	10.4767	4.97667	8.43
VIT214s0081g00560	WRKY	0.916667	2.4	2.21	2.46667	3.51667	2.50667
VIT215s0048g02324	NAC	0.52	0.79	1.51333	1.81333	1.13667	2.35667
VIT217s0000g06200	ZF-HD	81.7267	171.603	194.633	190.253	236	153.207
VIT218s0089g01030	ERF	33.0833	65.0633	171.563	154.197	91.1533	173.603
Subcluster 8
VIT201s0026g01910	MYB	1.76333	1.00333	1.25667	0.343333	0.626667	0.74
VIT213s0019g02450	HB-other	0.84	0.456667	0.996667	0.353333	0.276667	0.233333
VIT213s0019g05170	C2H2	3.04667	2.25667	2.89	1.23	1.72	2.74667
VIT213s0067g01450	LBD (AS2/LOB)	50.0433	45.0133	49.1833	20.3433	12.28	29.8733
Subcluster 9
VIT218s0001g05890	ERF	4.72333	2.50333	7.53667	3.37333	1.47333	2.87667
VIT201s0011g03520	CO-like	1.13333	1.94	2.86	2.29	1.97667	1.14
VIT207s0005g02570	WRKY	17.3067	23.2667	43.5567	24.0967	24.0267	18.8833
VIT216s0013g01120	ERF	17.1767	18.4933	41.9933	20.4633	25.0833	17.7
Subcluster 10
VIT201s0011g06400	C2H2	22.44	28.1267	32.26	10.5467	26.3033	26.71
VIT210s0003g00350	NAC	1.26	1.66	1.65	0.526667	2.53	0.933333
VIT211s0016g04600	MYB_related	1.48	1.21667	1.29333	0.536667	1.39333	0.833333
VIT214s0060g01180	TALE	1.36667	1.03333	0.98	0.08	0.81	0.246667
VIT219s0085g00890	MYB_related	2.83333	2.34333	1.93667	0.766667	1.77	1.50333
Note: TPMs were showed by means. All differentially expressed transcription factor genes were classified into 10 suncluster by K-means cluster analysis.
